# Supplementary material for: The titers of antinuclear antibodies are associated with the degree of inflammation and organ damage in Primary Sjögren's Syndrome
Source: Clin Exp Med. 2024 May 8;24(1):96. doi: 10.1007/s10238-024-01357-5 (PMC11078821; doi:10.1007/s10238-024-01357-5)
Supplement: Supplementary file 2 — Supplementary file2 (XLSX 509 KB) [file 10238_2024_1357_MOESM2_ESM.xlsx]

## Sheet: ANA阳性
姓名	性别	年龄（岁）	登记号	确诊时间	临床诊断	检查时间	ANA	抗SSA60	抗SSA52	抗SSB	抗核抗体其他项补充	ESR	CRP	RF	免疫球蛋白IgA	免疫球蛋白IgG	免疫球蛋白IgM	补体C3	补体C4	口眼干燥实验检查时间	泪液流量（左）	泪液流量（右）	唾液流量	角膜荧光染色	泪膜破碎时间	局部表现	皮肤粘膜	肌肉骨骼	肾小管酸中毒	呼吸系统	消化系统	血液系统	WBC	Hb	PLT	甲状腺	其它系统损害	脏器受累个数	病理号	病理诊断	病理分级	工作性质
刘倩	女	34	0010042736	2020/12/14	干燥综合征、溶血性贫血、免疫性血小板减少、脾大	2020-12-16	阳性 1：1000颗粒++	强阳性	强阳性	阳性	无	2	2.98	9.19	1.61	11.3	0.37	0.65	0.1	2020-12-17	10mm	6mm	0.385g	/	/	口干	无	无	无	无	无	溶血性贫血 免疫性血小板减少	2.84	69	97	无	无	1	A20050202	（唇腺活检）送检涎腺组织，导管及腺泡周围灶区淋巴细胞、浆细胞聚集成片，超过50个/灶。	III	其他
王春芳	女	49	0010059739	2020-12-25	干燥综合征	2020-12-24	阳性 1：1000颗粒++	强阳性	强阳性	临界阳性	无	54	3.3.	9.38	2.83	21.83	0.66	0.77	0.19	/	/	/	/	/	/	口干、眼干	无	多关节疼痛	无	无	无	无	2.37	88	228	无	无	1	A20052064	（唇腺）唇腺腺泡轻度萎缩，小叶间血管增生、充血，小叶内见淋巴细胞浸润（>50个/灶）。请结合临床及实验室检查。	III	其他
袁成义	女	51	0010185804	2021-01-29	干燥综合征、白细胞减少	2021-01-26	阳性 1：3200 着丝点+++	阴性	阴性	阴性	抗CENP B强阳性	2	3.13	9.19	1.75	9.15	1.26	0.77	0.19	2021-01-25	4	5	1.079	/	/	口干、龋齿	无	无	无	无	无	白细胞减少	2.81	137	149	无	无	1	A2104556	（唇腺活检）混合性腺泡组织，间质内散在淋巴细胞、浆细胞浸润。	II	体力工作
汪家云	女	56	0010251912	2021-02-18	干燥综合征 肺结节 肝囊肿 肾囊肿	2021-02-11	阳性 1：1000 核仁++	强阳性	（-）	(-)	抗核糖体P-蛋白 强阳性、抗双链DNA抗体临界阳性	8	3.13	23.9	3.26	13.8	1.44	0.8	0.17	/	/	/	/	/	/	无	无	多关节疼痛	无	无	无	白细胞减少	5.28	110	195	无	无	2	A2108064	（唇腺活检）送检涎腺组织，导管及腺泡周围淋巴细胞、浆细胞聚集成片，超过1灶，每灶超过50个/灶，请结合临床及相关检查。	IV	脑力工作
吴倩	女	44	02945248	2019-11-23	干燥综合征、原发性胆汁性肝硬化、肝功能异常、肝性脑病	2019-11-23	阳性 1:3200 着丝点 +++	(+)	(+)	(-)	抗CENP B强阳性、ANA-M2强阳性、抗线粒体抗体（+++）	52	4.97	11.3	3.07	16.41	5.46	1.26	0.28	/	/	/	/	阴性	左：6s 右：6s	口干、龋齿	黄疸、雷诺现象	无	无	无	肝功能不全、肝性脑病	脾大（轻度）、血小板减少	5.97	116	72	无	无	3	A19000782	（唇腺）小唾腺轻度萎缩，内见散在及小片状淋巴细胞浸润。	II	体力工作
张荣	女	45岁	13842303	2019-12-12	干燥综合征 下肢静脉血栓形成 甲状腺功能减退	2019-12-13	阳性 1:1000	(+)	(+)	(-)	无	8	3.11	11.3	3.2	10.7	0.85	0.9	0.23	2019-11-18	32	34	22	阴性	左：8s 右：8s	无	无	无	无	无	无	无	2.87	107	197	甲状腺功能减退	焦虑状态	1	A19001754	（唇腺活检）送检涎腺组织，导管轻度扩张，灶性淋巴细胞浸润。	III	其他
吴菊	女	54岁	13614402	2020-01-12	干燥综合征	2020-01-08	阳性 1:10000 颗粒 ++++	(+)	(+)	(+)	抗Sm临界阳性	33	3.02	106	3.55	33.12	1.84	0.86	0.18	/	/	/	/	/	/	口干	无	无	无	无	无	白细胞减少	2.96	113	163	无	无	1	A20000848	（唇腺）小唾腺萎缩，间质较多淋巴细胞及浆细胞浸润。请结合临床！	II	其他
吴娜	女	30岁	09641609	2020-03-02	干燥综合征 肾小管酸中毒	2020-03-03	阳性 1:1000 颗粒++	(+)	(+)	(-)	无	9	3.02	9.5	2	19.64	1.07	0.91	0.25	2020-03-10	4	5	2.08	阳性	左：1s 右：3s	口干	无	无	有√	无	肝功能不全	血小板减少	6.67	141	106	无	无	3	A20001998	（唇腺活检）唇腺腺泡轻度萎缩，小叶间血管增生、充血，小叶内见淋巴细胞浸润灶（＞50个淋巴细胞）。请结合临床及实验室检查。	III	脑力工作
姜家芳	女	65岁	16634340	2020-04-11	干燥综合征、肺部感染、肥厚性心肌病、冠状动脉粥样硬化性心脏病、甲状腺功能减退症、轻度肺动脉高压	2020-04-13	阳性 1:1000 颗粒，着丝点 ++	(+)	(+)	(-)	抗CENP B强阳性	4	1.07	10.2	2.99	14.37	1.41	0.76	0.08	2020-04-15	3	2	1.46	/	/	口干	无	无	无	无	肝功能不全	血小板减少	3.95	122	57	甲状腺功能减退	肺动脉高压	4	A20004742	（唇腺）涎腺腺泡略萎缩，间质中等量淋巴细胞、浆细胞浸润。	II	体力工作
庞翠芳	女	55岁	16326569	2020-04-27	干燥综合征 间质性肺炎 轻度肺动脉高压	2020-04-28	阳性 1:10000	(-)	(-)	(-)	抗RNP强阳性、抗RO-52 可疑阳性	37	250.4	161	1.55	16.99	1.54	1.31	0.39	/	/	/	/	/	/	口干、眼干	无	多关节疼痛	无	间质性肺炎	无	无	13.6	102	140	甲状腺功能减退	肺动脉高压	4	A20008525	（唇腺活检）送检为涎腺组织，腺泡轻度萎缩，间质散在少数淋巴细胞浸润，小叶间导管轻度扩张，导管上皮轻度增生。组织较少，请结合临床。	II	体力工作
李迎娣	女	50岁	03959855	2020-05-07	干燥综合征 甲状腺功能减退症	2020-05-08	阳性 1:320 颗粒，核仁 +	(+)	(+)	(+)	抗细胞浆抗体阳性	39	1.07	10.2	3.01	22.08	1.15	1.28	0.36	2020-05-13	5	4	1.2	阴性	右：3-4s 左：3-4s	口干、眼干	无	骶髂关节压痛（+）	无	无	无	无	4.09	110	149	甲状腺功能减退	无	2	A20009707	（唇腺活检）混合性腺泡间质内见灶性淋巴细胞浸润（＞50个/HPF）。请结合临床。	III	脑力工作
姚佐华	女	78岁	12489222	2020-05-12	干燥综合征 白细胞减少 巨幼细胞性贫血 血小板减少 慢性浅表性胃炎 高血压 糖尿病	2020-05-13	阳性 1:3200 颗粒 +++	临界阳性	(-)	(-)	无	23	24.4	11	2.54	13.4	0.99	0.7	0.23	/	/	/	/	阴性	右：＞10s 左：8-9s	口干、眼干	无	无	无	无	浅表性胃炎	白细胞减少 巨幼细胞性贫血 血小板减少	1.42	68	43	甲状腺功能减退	无	3	A20011113	（唇腺）送检小块脂肪组织内见散在少许导管扩张，灶性淋巴细胞浸润。组织过少，请结合临床。	III	脑力工作
汪平	女	51岁	03029438	2020-06-02	干燥综合征 肝功能不全 高血压	2020-06-03	阳性1:320 颗粒 +	弱阳性	(-)	(-)	抗细胞浆抗体阳性	41	3.11	9.5	4.6	16.1	1.54	1.63	0.33	2020-06-03	18	15	1.11	阳性	右：3s 左：3s	口干	无	双手指部分关节疼痛	无	无	无	无	6.49	139	199	无	无	1	A20014082	（唇腺活检）唇腺腺泡萎缩，小叶内纤维组织增生，伴淋巴细胞灶性浸润（5灶，＞50个淋巴细胞）。请结合临床及实验室检查。	IV	其他
刘永妮	女	33岁	02998676	2020-06-11	干燥综合征 白细胞减少 桥本甲状腺炎	2020-06-12	阳性 1:320 颗粒 +	(+)	(-)	(-)	无	21	9.84	9.5	1.64	13.69	1.08	1.01	0.25	/	/	/	/	阴性	右：5s 左：5s	淋巴结肿大	鼻翼处、颈前、肩背部、下肢可见散在暗红色皮疹	双手部分近端指间关节压痛	无	无	无	白细胞减少	3.46	95	130	桥本甲状腺炎	无	4	A20016108	（唇腺活检）腺泡小叶结构存在，小叶间血管充血，小叶内导管周围见淋巴细胞浸润灶（1灶，>50个淋巴细胞），请结合临床。	III	其他
谢长梅	女	34岁	07060147	2020-06-21	干燥综合征	2020-06-22	阳性 1:1000 颗粒，核仁 ++	(+)	(+)	(+)	抗细胞浆抗体阳性	30	3.02	31	2.85	17.44	1.3	1.01	0.29	2020-06-24	1	1	0.62	/	/	口干、舌乳头萎缩	雷诺现象	双肩关节疼痛	无	无	无	无	3.47	134	156	无	无	2	A20017590	（唇腺活检）腺泡轻度萎缩，间质淋巴细胞及浆细胞散在及灶性浸润。请结合临床。	III	其他
吴新霞	女	48岁	16839065	2020-07-10	干燥综合征 免疫性血小板减少 亚临床甲状腺功能亢进 子宫切除术后	2020-07-13	阳性 1:320 颗粒 +	(+)	(+)	(-)	无	15	0.7	9.5	2.12	16.55	1.86	1.07	0.23	2020-07-16	0	3	4.41	阳性	右：4s 左：4s	口干、眼干	全身散在瘀点瘀斑	无	无	无	无	免疫性血小板减少	9	130	184	亚临床甲状腺功能亢进	无	3	A20020897	（唇腺活检）小块涎腺组织，腺泡略萎缩，间质见灶性及散在淋巴细胞、浆细胞浸润（＞50个淋巴细胞/灶）。	III	其他
夏云雪	女	32岁	0009586368	2020-08-17	干燥综合征 缺铁性贫血	2020-08-18	阳性 1:3200 颗粒，核仁 +++	(+)	(+)	(+)	无	93	149.37	9.5	2.02	16.5	0.57	1.22	0.58	/	/	/	/	/	/	口干、眼干	无	无	无	无	无	无	6.46	103	101	无	无	0	A20028251	（唇腺活检）送检涎腺组织，涎腺组织内炎症细胞聚集成片，超过50个/灶（Ⅲ级）。	III	脑力工作
洪美琴	女	62岁	12023232	2020-08-26	干燥综合征 原发性甲状腺功能减退	2020-08-27	阳性 1:3200 着丝点 +++	临界阳性	(+)	(-)	抗CENP B强阳性	16	2.98	10.1	2.52	10.7	1.2	0.89	0.17	2020-08-28	7	3	3.79	/	/	无	雷诺现象	无	无	无	无	无	6.46	103	101	原发性甲状腺功能减退	无	2	A20029558	（唇腺活检）送检小块涎腺组织，导管及腺泡周围见淋巴细胞浸润聚集成片，超过50个/灶，符合慢性涎腺炎（Ⅲ级）。	III	其他
音玉莹	女	56岁	0009465288	2020-09-03	干燥综合征 中度肺动脉高压	2020-08-20	阳性 1:320 颗粒，周边 +	(+)	(+)	(-)	抗细胞浆抗体阳性	93	3.52	19.6	5.36	23.65	1.45	1.01	0.19	2020-09-04	8	19	0.21	/	/	口干	过敏性紫癜	双膝关节疼痛	无	无	无	无	4.83	132	90	无	中度肺动脉高压	3	A20030971	（唇腺活检）送检小块涎腺组织，导管轻度扩张，间质纤维组织增生内见少量淋巴细胞、浆细胞浸润。	II	体力工作
周章梅	女	57岁	0009657601	2020-09-01	干燥综合征	2020-09-02	阳性 1:320 致密颗粒型+	(+)	(-)	(-)	无	2	3.14	8.38	1.4	10.96	0.57	0.77	0.34	2020-09-03	15	13	2.14	/	/	口干、眼干	无	无	无	无	无	无	4.41	118	178	无	无	0	A20030972	（唇腺活检）送检小块涎腺组织，导管轻度扩张，间质纤维组织增生内见少量淋巴细胞、浆细胞浸润。	II	脑力工作
胡文翠	女	57岁	0001169080	2020-09-12	干燥综合征 脂肪肝	2020-08-24	阳性 1:3200 着丝点 +++	(-)	(+)	(-)	抗CENP B强阳性，抗细胞浆抗体阳性	26	3.14	8.38	3.59	12.27	1.04	1.09	0.33	/	/	/	/	阳性	右：2s 左：2s	口干、眼干	无	无	无	左肺下叶肺大疱	无	无	3.91	132	184	无	无	1	A20032507	（唇腺）涎腺腺泡小叶略萎缩，小叶间导管轻度扩张，间质多灶性淋巴细胞浸润。	III	其他
张仁珍	女	53岁	17003270	2020-09-26	干燥综合征 白细胞减少 血小板减少	2020-09-22	阳性 1:1000 颗粒 ++	(+)	(+)	(-)	无	17	2.98	10.1	3.19	16.54	1.76	1.01	0.16	2020-09-26	5	4	2.066	/	/	口干、眼干	无	无	无	无	无	白细胞减少 血小板减少	3.08	116	87	无	无	1	A20035349	（唇腺活检）唇腺组织，小叶状结构，间质灶性淋巴细胞浸润（<50个/灶）。	II	其他
俞美莎	女	62岁	0009778876	2020-10-04	干燥综合征 高免疫球血症 多浆膜腔积液 贫血	2020-10-07	阳性 1:3200 核仁，颗粒 +++	(+)	(+)	(+)	无	53	226.99	8.38	0.74	25.03	0.64	1.36	0.44	/	/	/	/	阴性	右：3s 左：3s	无	双侧颈部、腋窝、腹股沟区淋巴结	双侧肩关节、肘关节压痛阳性，双腕关节、双踝关节肿胀	无	无	无	高球蛋白血症、贫血	13.23	81	134	无	轻度肺动脉高压	4	A20035986	（唇腺活检）送检涎腺组织，导管周围及腺泡小叶间多灶性淋巴细胞、浆细胞浸润。	IV	其他
王明环	女	66岁	0001520590	2020/20/09	干燥综合征 间质性肺炎 低钾血症	2020-09-27	阳性 1:320 颗粒 +	(+)	(+)	(-)	无	45	3.14	73.1	3.09	17.23	2.35	1.25	0.29	/	/	/	/	/	/	口干、口周麻木、龋齿	无	无	无	间质性肺炎	无	无	8.82	106	204	无	无	1	A20036637	（唇腺）送检涎腺组织，导管周围及腺泡小叶间灶性淋巴细胞、浆细胞浸润。	III	体力工作
杨恩敏	女	43岁	0002311512	2020-10-19	干燥综合征	2020-10-23	阳性 1:1000 颗粒 ++	(+)	(+)	(+)	抗JO-1临界阳性，抗细胞浆抗体 阳性	31	3.11	8.38	2.01	16.81	0.94	1.02	0.22	2020-10-23	5	4	2.35	阴性	左：3s 右：2s	口干	双侧颈部、腋窝、腹股沟区淋巴结	无	无	无	无	无	4.09	121	226	无	无	1	A20039150	（唇腺）送检涎腺组织，灶性淋巴细胞浸润导管周围。	III	体力工作
罗平	女	55岁	0002223848	2020-11-10	干燥综合征 甲状腺功能减退症 甲状旁腺良性肿瘤 甲状腺癌术后	2020-11-05	阳性 1:320 核仁+	（-）	(+)	（-）	抗U1-nRNP/Sm阳性	10	3.25	8.38	1.67	10.62	2.5	1.27	0.22	2020-11-11	12	5	3.03	阴性	右：4s 左：4s	口干、眼干	雷诺现象	无	无	无	无	无	7.14	122	181	甲状腺恶性肿瘤	无	2	A20043529	（唇腺）送检小块涎腺组织，腺泡略萎缩，间质散在少量淋巴细胞浸润。请结合临床。	II	其他
孙陈圆	女	29岁	16366825	2020-11-12	干燥综合征 甲状腺功能减退症 肝功能不全	2020-09-11	阳性 1:3200 颗粒+++	(+)	(+)	(+)	抗U1-nRNP/Sm阳性	43	2.98	8.38	1.6	24.9	0.7	1.11	0.15	2020-11-17	5	5	0.733	/	/	无	无	无	无	无	肝功能不全	无	3.59	108	299	甲状腺功能减退症	无	2	A20043741	（唇腺活检）唇腺腺泡轻度萎缩，小叶间纤维增生伴小叶内淋巴细胞（5灶，＞50个淋巴细胞）、浆细胞浸润。请结合临床及实验室检查。	IV	其他
姜梅苏	女	50岁	0009801392	2020-11-13	干燥综合征 溶血性贫血 白细胞减少 慢性浅表性胃炎	2020-11-17	阳性 1:320 均质、颗粒 +	(+)	（-）	（-）	无	3	3.11	8.38	2.74	9.25	2.45	0.72	0.09	2020-11-17	＞20	7	2.5	/	/	无	无	无	无	无	慢性浅表性胃炎	溶血性贫血 白细胞减少	4.7	111	253	无	无	2	A20043856	（唇腺活检）小块涎腺组织，腺泡及小叶内导管周围见淋巴细胞浸润灶（4灶，＞50个淋巴细胞/灶）。唇腺活检（+）。	IV	其他
熊业英	女	73岁	0008581338	2020-11-14	干燥综合征 肺大疱	2020-11-11	阳性 1:3200 颗粒，核仁 +++	(+)	(+)	(+)	无	111	3.11	87.5	3.5	22.3	2.5	0.98	0.38	2020-11-18	0	0	0.11	阳性	右：2s 左：2s	口干、眼干	无	无	无	间质性肺炎 肺大疱	无	无	4.73	107	136	无	无	1	A20043857	（唇腺活检）小块涎腺组织，腺泡及导管周围见淋巴细胞浸润灶（4灶，＞50个淋巴细胞/灶）。唇腺活检（+）。	IV	其他
黄菊荣	女	50岁	0009907348	2020-11-14	干燥综合征 荨麻疹	2020-11-11	阳性 1:1000 颗粒，着丝点++	(+)	(+)	(+)	抗CENP B强阳性，抗核小体阳性	85	23.1	8.38	2.8	24.98	1.27	0.4	0.03	/	/	/	/	阳性	右：4s 左：4s	无	全身散在皮疹、双侧腋窝肿大淋巴结	无	无	无	无	无	7.93	103	179	无	无	1	A20044690	（唇腺活检）送检少量涎腺组织，间质灶性淋巴细胞浸润。	III	其他
陈霞	女	41岁	0009904289	2020-11-16	干燥综合征 缺铁性贫血 肺结节 胆囊息肉	2020-11-07	阳性 1:3200 核仁 +++	(+)	(+)	（-）	抗核糖体P-蛋白阳性	22	3.11	8.38	2.79	17.91	1.2	0.93	0.15	/	/	/	/	阳性	右：4s 左：4s	无	无	肌肉酸痛	无	肺大泡	无	缺铁性贫血	4.7	69	205	无	无	2	A20044691	（唇腺活检）送检少量涎腺组织，间质灶性淋巴细胞浸润。	II	其他
李加平	女	49岁	0000030776	2020-11-16	干燥综合征 胆汁型肝硬变	2020-11-11	阳性 1:3200 着丝点 +++	(+)	(+)	（-）	抗CENP B强阳性	46	17.2	8.38	4.16	14.72	2.05	0.93	0.15	2020-11-18	2	2	0.63	/	/	口干、眼干	无	无	无	无	肝功能不全	无	9.15	120	171	无	无	1	A20044692	（唇腺活检）送检少量涎腺组织，间质多量淋巴细胞浸润。	III	体力工作
徐晓玲	女	30岁	0001779810	2020-11-18	干燥综合征 甲状腺多发囊肿	2020-11-19	阳性 1:1000 颗粒 ++	(+)	(+)	(+)	无	25	3.3	8.38	2.72	14.68	1	0.77	0.22	2020-11-20	2	2	0.5	阴性	右：4s 左：4s	口干、眼干	无	无	无	无	肝功能不全	无	4.91	122	165	甲状腺多发囊肿	无	2	A20044693	（唇腺活检）送检少量涎腺组织，间质灶性淋巴细胞浸润。	III	脑力工作
王侠	女	50岁	0009905770	2020-11-12	干燥综合征 肝功能不全 脑梗死 高血压 癫痫 脂肪肝 肝囊肿	2020-11-09	阳性 1:320颗粒 +	(+)	(+)	(+)	无	3	3.11	8.38	4.16	16.04	0.71	1.35	0.24	/	/	/	/	阳性	右：4s 左：4s	龋齿	无	无	无	无	肝功能不全	无	4.45	134	211	无	无	1	A20044694	（唇腺活检）送检少量涎腺组织，间质灶性淋巴细胞浸润。	III	体力工作
杨雪平	女	33岁	0010004287	2020-12-17	干燥综合征 肺结节 白细胞减少	2020-12-07	阳性 1:3200 颗粒 +++	（-）	(+)	(+)	无	3	3.11	8.38	4.16	16.04	0.71	1.35	0.24	/	/	/	/	/	/	左腮腺肿痛，口干	无	无	无	无	无	白细胞减少	4.45	134	211	无	无	1	A20050455	（唇腺活检）腺泡小叶结构存在，小叶内纤维组织增生，伴淋巴细胞、浆细胞灶性浸润（4灶，每灶＞50个）。	IV	其他
李素英	女	66岁	0010034436	2020-12-12	干燥综合征 免疫性血小板减少 凝血功能异常 消化道出血	2020-12-14	阳性 1:320 颗粒，核仁 +	（-）	(+)	（-）	coombs'试验阳性	17	13.5	9.19	2.1	17.2	1.36	1.11	0.18	/	/	/	/	/	/	无	全身多处瘀点瘀斑	无	无	无	消化道出血	免疫性血小板减少 凝血功能异常	4.15	109	47	无	无	2	A20051014	（唇腺活检）涎腺腺泡略萎缩，纤维脂肪组织略增生，多灶性淋巴细胞浸润。	IV	体力工作
任右翠	女	54岁	0010079030	2020-12-24	干燥综合征 腰椎间盘突出	2020-12-25	阳性 1:3200 着丝点 +++	（-）	(+)	（-）	抗CENP B强阳性	18	2.98	9.19	1.79	9.93	0.6	1.09	0.13	2020-12-25	2	5	0.06	/	/	无	无	右肩关节及双腿肌肉酸痛	无	无	无	无	4.03	117	170	无	无	1	A20051808	（唇腺活检）小唾腺慢性炎，镜下见唾腺腺泡轻度萎缩，小叶间血管增生、充血，小叶内见淋巴细胞浸润（1灶，<50个）。请结合临床及实验室检查。	II	其他
闻庆荣	女	51岁	0002974013	2021-01-16	干燥综合征	2021-01-18	阳性 1:3200 颗粒 +++	(+)	(+)	(+)	无	66	3.13	9.19	10.2	24.1	1.07	0.86	0.14	/	/	/	/	/	/	口干、眼干，龋齿	无	无	无	无	无	无	6.4	120	238	无	无	1	A2102702	（唇腺活检）送检涎腺组织，腺泡轻度萎缩。特殊染色结果：刚果红（-）。	II	体力工作
孙礼芬	女	79岁	0010125140	2021-01-09	干燥综合征 骨质疏松伴有病理性骨折 萎缩性胃炎 高血压	2021-01-13	阳性 1:3200 颗粒，着丝点 +++	(+)	(+)	（-）	抗Scl-70、抗CENP B阳性	16	3.13	9.19	2.84	16.5	0.45	0.57	0.14	/	/	/	/	/	/	口干、眼干	无	无	无	无	萎缩性胃炎	无	3.5	117	148	无	骨质疏松伴有病理性骨折	1	A2103241	（唇腺活检）送检为纤维组织增生伴变性，仅见个别涎腺导管，少量挤压变形淋巴浸润，组织较少，请结合临床。	II	脑力工作
雷霞	女	36岁	0009597981	2021-01-02	干燥综合征 高球蛋白血症	2021-02-03	阳性 1:320 颗粒 +	(+)	(+)	(+)	抗细胞浆抗体阳性	21	4.67	10.6	1.63	11.34	0.84	0.9	0.16	2021-02-04	5	7	2.42	阴性	右：＜10s 左：＜10s	无	双下肢散在紫癜	右膝关节疼痛	无	无	无	高球蛋白血症	9.76	132	231	无	无	3	A2106449	（唇腺活检）唇腺腺泡轻度萎缩，小叶间血管增生、充血，小叶内见淋巴细胞浸润（<50个/灶）。请结合临床及实验室检查。	II	体力工作
梁玉枝	女	63岁	0010268835	2021-02-18	干燥综合征 间质性肺炎	2021-02-19	阳性 1:320 颗粒 +	(+)	(+)	(+)	抗ku抗体、抗EJ抗体、抗Ro-52抗体阳性	54	3.13	14.5	2.1	13.4	1.69	0.81	0.18	/	/	/	/	/	/	口干、眼干	无	全身多关节疼痛不适	无	间质性肺炎	无	无	8.52	117	170	无	无	2	A2108330	（唇腺活检）送检少量涎腺组织，腺泡未见明显萎缩，导管周少量淋巴细胞灶性浸润（1灶，约50个淋巴细胞）。	III	体力工作
丁守莉	女	35岁	0003090181	2021-03-08	干燥综合征 缺铁性贫血 慢性浅表性胃炎	2021-03-09	阳性 1:320 颗粒 +	(+)	(+)	(+)	无	2	3.13	9.19	1.41	11.8	0.79	0.83	0.13	/	/	/	/	/	/	眼干、口干	无	无	无	无	慢性浅表性胃炎	缺铁性贫血	4.93	78	216	无	无	2	A2111363	（唇腺活检）送检涎腺组织，灶区导管及腺泡周围淋巴细胞聚集（2灶），＜50个/灶。请结合临床。	III	其他
沈天凤	女	58岁	0010321690	2021-03-07	干燥综合征 轻度肺动脉高压 肺结节 甲状腺结节	2021-03-09	阳性 1:10000 着丝点 ++++	（-）	(+)	（-）	抗CENP B强阳性	32	0.78	9.38	2.49	14.06	2.5	1.11	0.27	2021-03-09	2	3	0.85	阴性	右：＜10s 左：＜10s	口干、眼干	雷诺现象	无	无	无	无	无	6.54	135	169	无	轻度肺动脉高压	2	A2111462	（唇腺活检）唇腺腺泡萎缩，小叶间纤维、脂肪组织增生，散在个别淋巴细胞浸润。	II	其他
林永花	女	48岁	0010068508	2021-03-24	干燥综合征 轻度肺动脉高压 肺结节 甲状腺结节	2020-12-22	阳性 1:3200 着丝点 +++	（-）	（-）	（-）	抗CENP B强阳性	2	3.13	9.19	2.2	7.02	0.33	0.53	0.12	/	/	/	/	/	/	口干	无	无	无	无	无	无	4.29	117	128	无	轻度肺动脉高压	1	A2114755	（唇腺活检）送检涎腺组织，导管及腺泡周围多灶性淋巴细胞、浆细胞聚集成片（每灶超过50个/灶），请结合临床。	IV	体力工作
何文兰	女	53岁	0010381411	2021-03-24	干燥综合征 高血压 肺结节	2021-03-25	阳性 1:3200 颗粒 +++	(+)	(+)	(+)	抗Sm临界阳性	22	3.13	9.19	1.63	12.68	0.76	1.38	0.53	2021-03-26	3	4	1.67	阳性	右：＜10s 左：＜10s	无	无	全身多关节疼痛不适	无	无	无	无	4.16	118	203	无	无	1	A2115207	（唇腺）送检少量涎腺组织，局部腺泡轻度萎缩，灶性淋巴细胞浸润。	II	其他
徐义年	女	48岁	0010403504	2021-04-02	干燥综合征 免疫性血小板减少 甲状腺结节	2021-04-03	阳性 1:3200 均质，颗粒+++	(+)	(+)	（-）	无	30	3.3	9.19	4.62	14.83	0.84	1.09	0.24	2021-04-06	3	4	1.312	/	/	口干	无	无	无	无	无	免疫性血小板减少	3.9	120	38	甲状腺结节	无	2	A2117100	（唇腺活检）涎腺腺泡略萎缩，小叶间纤维、脂肪组织增生，间质灶性（3灶）淋巴细胞浸润。	III	其他
李永华	女	61岁	0002441903	2021-04-08	干燥综合征 肺结节 白细胞减少	2021-04-09	阳性 1:100 周边+；1:3200 着丝点 +++	（-）	（-）	（-）	抗CENP B强阳性，抗核小体阳性	39	3.13	9.19	2.46	14.04	2.14	1.39	0.27	2021-04-10	6	18	1.483	阴性	右：＜10s 左：＜10s	口干	无	双膝关节疼痛	无	无	无	无	6.3	115	235	无	无	1	A2117885	（唇腺）送检涎腺组织，导管及腺泡周围多灶性淋巴细胞、浆细胞聚集成片（3灶，每灶超过50个/灶）,间质少许纤维组织增生。请结合临床。	IV	脑力工作
潘友兰	女	60岁	0000551207	2021-04-23	干燥综合征 结节性红斑 潜伏期结核感染 高血压 甲状腺结节术后	2021-04-24	阳性 1:1000 着丝点，核仁 ++	(+)	（-）	（-）	抗核糖体P-蛋白 强阳性、抗U1-nRNP/Sm 阳性、抗CENP强阳性	28	3.13	9.19	1.96	10.5	1.08	1.14	0.17	2021-04-25	5	5	2.6	/	/	无	下肢红斑结节	全身关节疼痛不适	无	无	无	无	6.62	129	319	甲状腺结节术后	无	3	A2120907	1.（唇腺活检）小块涎腺组织，腺泡小叶结构存在，间质散在灶性淋巴细胞浸润（＞50个/灶）。2.（右下肢）皮下脂肪小叶间纤维组织增生，小血管增生，伴周围多量淋巴细胞、浆细胞浸润及泡沫细胞、多核巨细胞反应，符合结节性红斑。请结合临床。	III	脑力工作
吴永英	女	55岁	0003585274	2021-04-24	未分化结缔组织病 肝血管瘤可能	2021-04-26	阳性 1:3200 颗粒 +++	（-）	（-）	（-）	抗U1-nRNP/Sm 强阳性	27	3.13	9.19	3.54	18.7	0.94	0.77	0.11	/	/	/	/	/	/	龋齿	雷诺现象	无	无	无	无	无	5.02	98	279	无	无	1	A2120908	（唇腺活检）腺体轻度萎缩，小叶间导管轻度扩张，间质内见灶性淋巴细胞浸润（1灶，＞50个/HPF）。	III	体力工作
刘承艳	女	27岁	0010543446	2021-04-23	干燥综合征 肝功能不全 肺结节	2021-04-24	阳性 1:1000 颗粒，核仁 ++	(+)	(+)	(+)	抗U1-nRNP/Sm 阳性	52	3.13	9.19	2.35	17.1	0.8	1.37	0.18	2021-04-25	5	9	10.79	/	/	无	面部红斑	无	无	无	肝功能不全	无	3.69	104	377	无	无	2	A2120909	（唇腺活检）腺体轻度萎缩，小叶间导管轻度扩张，间质内见灶性淋巴细胞浸润（4灶，＞50个/HPF）。	IV	其他
王春英	女	62岁	0010242598	2021-04-26	干燥综合征 原发性胆汁型肝硬化	2021-04-11	阳性 1:3200 着丝点 +++	（-）	（-）	（-）	抗线粒体抗体、抗线粒体-M2型抗体阳性、抗胞衬蛋白抗体阳性、抗CENP强阳性	6	3.13	9.19	1.95	10.1	2.02	0.75	0.14	/	/	/	/	阴性	右：＞10s 左：＞10s	口干、眼干	无	多关节疼痛	无	无	原发性胆汁型肝硬化	无	4.39	105	67	无	无	2	A2121531	（唇腺活检）送检小块涎腺组织，腺泡略萎缩，小叶间导管轻度扩张，间质散在个别淋巴细胞浸润。	II	其他
朱瑞芹	女	49岁	010598990	2021-05-06	干燥综合征 肺结节	2021-05-07	阳性 1:10000 颗粒 ++++	(+)	(+)	(+)	RF阳性	32	3.13	48.3	1.55	21.4	0.63	0.84	0.17	/	/	/	/	/	/	眼干、口干	无	无	无	无	无	贫血	3.31	96	186	无	无	1	A2123262	（唇腺活检）唇腺腺泡萎缩，间质多量淋巴细胞浸润。请结合临床。	II	体力工作
蒯玥琛	女	22岁	0002686086	2021-05-05	干燥综合征 结节性红斑 甲状腺功能亢进症	2021-05-07	阳性 1:3200 颗粒 +++	(+)	(+)	(+)	抗组蛋白阳性、抗CCP抗体阳性	12	3.14	9.19	1.82	19.26	0.74	1.03	0.26	2021-06-11	30	18	3.17	/	/	无	面部、背部、四肢散在红斑	无	无	无	无	无	5.22	137	257	甲状腺功能亢进症	无	2	A2123263	（唇腺活检）唇腺腺泡略萎缩，间质小导管扩张，周围多灶性（3灶）淋巴细胞、少量中性粒细胞浸润。请结合临床。	IV	脑力工作
朱景秀	女	71岁	0010820055	2021-07-08	干燥综合征 原发性胆汁性肝硬化 萎缩性胃炎 肺结节	2021-07-01	阳性 1:1000 着丝点 ++	（-）	(+)	（-）	抗线粒体-M2型抗体阳性、抗CENP强阳性	16	3.22	9.38	3.09	14.3	1.13	1.17	0.21	2021-07-08	4	5	0.832	/	/	口干	无	双手指关节肿大、压痛	无	肺结节	原发性胆汁型肝硬化、萎缩性胃炎	无	4.86	143	161	无	无	2	A2136275	（唇腺活检）送检少量涎腺组织，腺体轻度萎缩，间质内见灶性淋巴细胞浸润（＞50个/灶）。	III	体力工作
张莉萍	女	57岁	0009727381	2021-07-13	干燥综合征	2021-07-15	阳性 1:1000 颗粒++	(+)	(+)	（-）	/	7	3.13	9.19	1.89	14.9	1.02	0.75	0.08	2021-07-14	8	4	1.167	阳性	右：1s，左：2s	口干、眼干	无	无	无	肺结节	无	无	3.61	126	147	无	无	0	A2137124	（唇腺活检）送检涎腺组织，导管及腺泡周围淋巴细胞、浆细胞聚集成片，超过1灶，每灶超过50个/灶，符合慢性涎腺炎（Ⅳ级）。	IV	其他
韦素芳	女	56岁	0010274793	2021-07-15	干燥综合征 慢性肾功能不全 亚临床甲减	2021-07-06	阳性 1:1000 颗粒++	(+)	(+)	(+)	/	93	58.6	9.19	1.64	8.06	1.19	1.42	0.58	2021-07-16	2	0	0.39	阴性	右：3s，左：3s	口干、眼干，龋齿	无	无	有√ 慢性肾功能不全	胸腔积液	无	贫血	5.59	76	297	亚临床甲减	无	3	A2137978	（唇腺活检）送检涎腺组织，导管及腺泡周围可见淋巴细胞、浆细胞浸润，符合慢性涎腺炎（Ⅲ级）。	III	体力工作
阮爱玲	女	25岁	0009491067	2021-07-15	干燥综合征 间质性肺炎 肝功能不全	2021-07-17	阳性 1:3200 细颗粒+++	(+)	(+)	(+)	/	50	3.13	52.5	2.56	13.57	1.09	1.7	0.32	2021-07-21	1	2	1.923	/	/	无	双大腿内侧少许红斑、丘疹	无	无	间质性肺炎	肝功能不全	无	6.96	103	570	无	无	3	A2138582	（唇腺活检）送检涎腺组织，导管及腺泡周围散在淋巴细胞、浆细胞浸润，符合慢性涎腺炎（Ⅱ级）。	II	其他
梁志秀	女	65岁	0009697442	2021-07-19	干燥综合征 肺结节	2021-07-10	阳性 1:3200 颗粒 +++	(+)	(+)	(+)	抗U1-nRNP/Sm 阳性、抗CENP强阳性	67	3.13	36.7	4.55	30.04	1.45	1.19	0.29	2021-07-21	5	10	0.58	阳性	右：4s，左：3s	无	右下肢皮肤散在红斑	无	无	肺结节	无	无	7.98	119	196	无	无	1	A2138845	（唇腺活检）腺泡萎缩，小叶结构存在，小叶内导管周围见淋巴细胞浸润灶（>50个淋巴细胞），请结合临床。	III	脑力工作
余凤霞	女	39岁	0010564834	2021-08-03	干燥综合征 白细胞减少 自身免疫性甲状腺炎 肺结节 贫血	2021-07-25	阳性 1:1000 均质，颗粒 ++	(+)	(+)	(+)	抗细胞浆抗体阳性	36	3.13	9.19	2.77	24.1	1.99	0.96	0.15	2021-07-27	30	8	6.273	/	/	口干	无	无	无	肺结节	无	白细胞减少 贫血	3.38	113	187	自身免疫性甲状腺炎 甲状腺功能减退	无	2	A2139835	（唇腺活检）送检少量涎腺组织，腺泡略萎缩，间质少量淋巴细胞小灶性浸润（1灶，约50个淋巴细胞）。	III	体力工作
李芙蓉	女	55岁	0010932663	2021-07-30	干燥综合征 白细胞减少 肺结节 肺部感染	2021-07-31	阳性 1:3200 颗粒 +++	(+)	(+)	(+)	抗U1-nRNP/Sm 阳性、抗细胞浆抗体阳性	45	3.13	3.33	3.32	23.76	1.31	0.96	0.34	2021-08-03	3	3	0.44	阳性	右：3s，左：3s	口干、眼干，龋齿	无	无	无	肺结节 肺部感染	无	白细胞减少	6.14	105	106	无	无	1	A2141588	（唇腺活检）送检涎腺组织，导管及腺泡周围淋巴细胞、浆细胞聚集成片，超过1灶，每灶超过50个/灶，符合慢性涎腺炎（Ⅳ级）。	IV	其他
梁琳琳	女	28岁	0009763049	2021-08-21	干燥综合征 胸腔积液	2021-08-19	阳性 1:320 颗粒+	(+)	(+)	(+)	无	41	3.13	16.6	3.27	20.19	1.11	1.24	0.39	2021-08-23	12	6	1.46	阴性	左：＞10s 右：＞10s	无	无	无	无	肺结节 胸腔积液	无	无	5.48	115	223	无	无	1	A2145869	（唇腺活检）送检涎腺组织，导管及腺泡周围淋巴细胞、浆细胞聚集成片，每灶超过50个/灶，符合慢性涎腺炎（Ⅳ级）。	IV	其他
蒋玉芳	女	52岁	0011167551	2021-09-14	干燥综合征 潜伏性结核感染 脂肪肝	2021-09-14	阳性 1:3200 颗粒 +++	(+)	(+)	（-）	无	75	15.1	9.2	3.12	20.77	1.87	1.63	0.24	2021-09-17	5	5	2.03	阳性	右：4s，左：5s	无	无	多关节肿痛	无	无	无	无	7.92	113	328	无	无	1	A2149633	（唇腺活检）送检涎腺组织，导管及腺泡周围见3灶淋巴细胞、浆细胞浸润，超过50个/灶，符合慢性涎腺炎（Ⅳ级）。	IV	体力工作
朱守凤	女	73岁	0009097458	2021-09-27	干燥综合征 间质性肺炎	2021-09-16	阳性 1:3200 着丝点 +++	（-）	（-）	（-）	抗CENP强阳性、ANCA可疑阳性	26	3.13	9.19	3.22	12.58	3.44	1.08	0.24	2021-09-24	13	9	2.56	/	/	龋齿	无	无	无	间质性肺炎	无	无	9.37	122	268	无	无	1	A2150269	（唇腺活检）腺泡小叶结构存在，略萎缩，小叶内导管周围见淋巴细胞浸润灶（约5灶，＞50个淋巴细胞）。	IV	体力工作
蔡薇	女	34岁	0000131519	2021-09-26	干燥综合征 原发性胆汁性肝硬化 肝功能不全	2021-09-20	阳性 1:320 周边，核仁 +	（-）	(+)	（-）	无	45	10	9.19	2.59	13.9	4	1.2	0.18	/	/	/	/	/	/	无	无	无	无	无	原发性胆汁性肝硬化 肝功能不全	无	4.4	106	233	无	无	1	A2151154	（唇腺活检）送检涎腺组织，导管周及腺泡间灶性及散在淋巴细胞浸润，符合慢性涎腺炎（Ⅲ级）。	III	其他
王晓蓉	女	35岁	0011030852	2021-10-11	干燥综合征 甲状腺癌术后 肺结节	2021-10-13	阳性 1:3200 颗粒+++	(+)	(+)	（-）	抗U1-nRNP/Sm 强阳性、抗双链DNA 升高	44	3.13	13.9	4.23	20.5	2.65	0.8	0.08	/	/	/	/	/	/	无	雷诺现象	无	无	肺结节	无	无	3.77	107	106	甲状腺癌术后	无	2	A2153551	（唇腺活检）送检涎腺组织，导管周围淋巴细胞、浆细胞聚集成片，符合慢性涎腺炎（Ⅲ级）。	III	其他
吉秀霞	女	43岁	0011287246	2021-10-11	干燥综合征 贫血 肺结节 肾结石	2021-10-12	阳性 1:1000 颗粒 +	(+)	(+)	（-）	抗RNP临界阳性	32	3.13	63.3	3.7	20.22	1.53	1.03	0.22	2021-10-12	3	3	0.4	阳性	右：2s，左：2s	龋齿	无	全身多关节疼痛不适	无	肺结节	无	贫血	3.95	88	175	无	无	2	A2153584	（唇腺活检）送检涎腺组织，导管及腺泡周围淋巴细胞、浆细胞聚集成片，超过1灶，每灶超过50个/灶，符合慢性涎腺炎（Ⅳ级）。	IV	脑力工作
陶玲	女	43岁	0011323681	2021-10-21	干燥综合征 冠状动脉粥样硬化性心脏病	2021-10-23	阳性 1:1000 颗粒 ++	(+)	(+)	(+)	无	36	3.13	16.7	4.07	17.5	1.63	0.98	0.19	2021-10-21	12	3	2.892	阴性	右：3s，左：3s	口干、龋齿	无	无	无	肺结节	无	无	5.62	122	278	无	无	0	A2156019	（唇腺活检）涎腺小叶结构存在，腺泡轻度萎缩，小叶内导管周围见淋巴细胞、浆细胞浸润（＜50个淋巴细胞、浆细胞），请结合临床。	II	脑力工作
李翠	女	52岁	0011168110	2021-10-28	干燥综合征 间质性肺炎	2021-09-24	阳性 1:10000 颗粒 ++++	(+)	(+)	（-）	抗U1-nRNP/Sm 强阳性	16	3.13	9.19	3	12.2	0.34	1.31	0.27	2021-10-29	4	5	0.62	/	/	口干	无	无	无	肺结节、间质性肺炎	无	无	5.16	128	306	无	无	1	A2157549	（唇腺活检）送检为涎腺组织，腺泡小叶结构存在，腺泡轻度萎缩，小叶内导管周围见少许淋巴细胞浸润（＜50个淋巴细胞），请结合临床。	II	体力工作
陈本珍	女	66岁	0011424183	2021-11-25	干燥综合征 血小板减少	2021-11-20	阳性 1:3200 颗粒 +++	(+)	(+)	(+)	无	52	3.13	114	2.6	33.25	1.31	1.2	0.1	2021-11-24	3	8	0.42	/	/	口干	无	无	无	肺结节	无	血小板减少	3.88	114	85	无	无	1	A2163444	（唇腺活检）送检涎腺组织，涎腺组织萎缩，内见多量淋巴细胞、浆细胞聚集成片，符合慢性涎腺炎（Ⅲ级）。	III	脑力工作
马玉芳	女	56岁	0011550408	2021-12-13	干燥综合征 肺部感染	2021-12-14	阳性 1:1000 颗粒 ++	(+)	(+)	（-）	抗细胞浆抗体阳性	25	3.13	9.19	2.35	17.56	1.35	1.33	0.42	2021-12-15	3	3	1.29	阳性	右：4s，左：6s	无	双手皮肤关节伸侧面可见暗红色皮疹	无	无	肺结节	无	无	15.03	125	441	无	无	1	A2167549	（唇腺活检）送检为涎腺组织，腺泡小叶结构存在，腺泡轻度萎缩，小叶内导管周围见少许淋巴细胞浸润（＜50个淋巴细胞），请结合临床。	II	其他
杨亚丽	女	49岁	0005352950	2021-12-23	干燥综合征 白细胞减少 肺结节 甲状腺功能减退	2021-12-20	阳性 1:320 颗粒，核仁 +	(+)	(+)	(+)	无	24	3.13	23.3	2.37	19.29	1.42	0.86	0.18	2021-12-20	5	7	2.01	阳性	右：6s，左：5s	无	无	无	无	无	无	白细胞减少	3.68	107	159	甲状腺功能减退	无	2	A2167550	（唇腺活检）送检为涎腺组织，腺泡小叶结构存在，腺泡中度萎缩，小叶内导管周围见淋巴细胞浸润（其中3灶＜50个淋巴细胞），请结合临床。	II	其他
吴伟	男	61岁	0010262237	2022-01-08	干燥综合征 间质性肺炎 高血压 陈旧性脑梗死	2021-12-24	阳性 1:10000 颗粒 ++++	（-）	（-）	（-）	抗U1-nRNP/Sm 强阳性	53	3.13	9.19	0.49	29.49	0.17	0.86	0.22	2021-12-31	15	12	2.76	阳性	右：5s，左：6s	无	无	无	无	间质性肺炎	无	无	4.31	127	115	无	无	1	A2170455	（唇腺活检）送检涎腺组织，导管及腺泡周围淋巴细胞、浆细胞聚集成片，超过50个/灶，符合慢性涎腺炎（Ⅲ级）。	III	其他
花敏	女	51岁	0003194805	2021-12-29	干燥综合征 肺结节	2022-01-01	阳性 1:1000 颗粒 ++	（-）	(+)	（-）	无	21	3.13	9.19	2.26	14.5	2.03	0.86	0.17	2021-12-30	22	23	1.32	/	/	无	无	多关节疼痛	无	肺结节	无	无	5.2	125	223	无	无	1	A2170462	（唇腺活检）送检涎腺组织，导管及腺泡周围淋巴细胞、浆细胞聚集成片，超过1灶，每灶超过50个/灶，符合慢性涎腺炎（Ⅳ级）。	Ⅳ	其他
施继梅	女	44岁	0010999051	2021-12-30	干燥综合征 原发性胆汁性肝硬化 血小板减少 胆囊术后 肝功能不全	2021-12-11	阳性 1:1000 周边 ++；1:320 颗粒 +	(+)	(+)	（-）	抗细胞浆抗体阳性	8	3.13	9.19	0.91	14.2	3.25	0.99	0.15	2022-01-04	5	5	5.4	阳性	右：＜1s，左：＜1s	无	无	多关节疼痛	无	肺结节	原发性胆汁性肝硬化 肝功能不全	血小板减少	4.69	121	68	无	无	3	A2200503	（唇腺活检）送检涎腺组织，腺泡轻度萎缩，导管及腺泡周围淋巴细胞、浆细胞聚集成片，超过1灶，每灶超过50个/灶，符合慢性涎腺炎（Ⅳ级）。	Ⅳ	体力工作
鲍士义	男	50岁	0000009587	2022-01-11	干燥综合征 间质性肺炎 脂肪肝 脾大 胆囊结石	2022-01-12	阳性 1:10000 颗粒 ++++	（-）	（-）	（-）	抗U1-nRNP/Sm 强阳性	17	2.97	17.6	4.03	14.64	0.18	1.23	0.27	2022-01-17	3	3	1.27	阳性	右：＜10s，左：＜10s	无	无	多关节疼痛	无	间质性肺炎	无	无	4.89	153	179	无	无	2	A2202679	（唇腺活检）送检涎腺组织，导管及腺泡周围可见涎腺内炎症细胞聚集成片，超过1灶，每灶超过50个/灶（4级）。	Ⅳ	其他
曹敏	女	34岁	0002109698	2022-01-26	干燥综合征 肺结节	2022-01-12	阳性 1:3200 颗粒 +++	(+)	(+)	(+)	无	13	3.13	18	2.96	18	0.74	0.96	0.19	2022-01-24	20	16	1.76	阴性	右：＜10s，左：＜10s	口干、龋齿	无	无	无	肺结节	无	无	5.77	115	156	无	无	0	A2204955	（唇腺）送检涎腺组织，导管及腺泡周围淋巴细胞、浆细胞聚集成片，1灶，超过50个/灶，符合慢性涎腺炎（Ⅲ级）。	III	脑力工作
陈文珍	女	68岁	0011793322	2022-02-28	干燥综合征 肝功能不全 自身免疫性肝炎	2022-02-17	阳性 1:1000 颗粒 ++	(+)	(+)	(+)	抗组蛋白阳性	48	3.13	28.6	3.03	16.66	0,85	1.13	0.36	2022-02-19	5	4	2	阳性	右：4s，左：3s	龋齿	无	多关节疼痛	无	肺结节	自身免疫性肝炎 肝功能不全	无	7.45	112	212	无	无	2	A2209225	（唇腺组织）送检少量涎腺组织，腺泡略萎缩，间质淋巴细胞小灶性浸润（7灶，>50个淋巴细胞/灶）。唇腺活检阳性。	Ⅳ	体力工作
王素华	女	52岁	0002113109	2022-03-22	干燥综合征 间质性肺炎	2022-03-07	阳性 1:1000 核仁 ++；1:320 颗粒 +	(+)	（-）	（-）	无	2	3.13	9.19	1.98	13.2	1.17	0.93	0.17	2022-03-08	5	6	13.8	/	/	口干、眼干	皮疹	无	无	间质性肺炎	无	无	4.32	134	204	无	无	2	A2213386	（唇腺活检）唇腺腺泡略萎缩，间质灶性（3小灶）淋巴细胞浸润。请结合临床。	Ⅳ	脑力工作
吴永耀	男	39岁	0011877029	2022-03-21	干燥综合征 全血细胞减少 肝功能不全 巨幼细胞性贫血 肺结节 心包积液	2022-03-14	阳性 1:1000 颗粒 ++	(+)	(+)	(+)	抗组蛋白阳性	15	3.3	13.9	2.89	18.62	0.69	0.65	0.09	2022-03-15	3	2	1.26	阳性	右：＜5s，左：5s	口干、眼干	黄染	无	无	肺结节	肝功能不全	全血细胞减少 巨幼细胞性贫血	4.67	74	160	无	心包积液	4	A2214465	（唇腺活检）送检涎腺组织，导管及腺泡周围可见涎腺内炎症细胞聚集成片，超过1灶，每灶超过50个/灶，符合慢性涎腺炎（4级）。	Ⅳ	体力工作
梁晨晨	女	25岁	0011804415	2022-03-15	干燥综合征 右下肢静脉血栓形成 抗磷脂抗体综合征 肺结节	2022-03-16	阳性 1:1000 颗粒 ++	(+)	(+)	(+)	无	40	3.3	10.6	2.15	17.31	1.81	0.84	0.19	2022-03-16	25	30	0.96	阴性	右：＜10s，左：＜10s	右下肢肿胀	无	无	无	肺结节	无	无	3.56	107	161	无	抗磷脂抗体综合征	1	A2214466	（唇腺活检）送检涎腺组织，导管及腺泡周围可见涎腺内炎症细胞聚集成片，超过1灶，每灶超过50个/灶，符合慢性涎腺炎（4级）。	Ⅳ	脑力工作
洪雅雯	女	28岁	0011881285	2022-03-22	干燥综合征 脂肪肝 肺结节	2022-03-12	阳性 1:10000 颗粒 ++++	(+)	(+)	(+)	无	34	10	13.4	2.08	31.93	1.47	1.12	0.13	2022-03-17	13	10	3.03	/	/	无	无	多关节疼痛	无	肺结节	无	无	5.37	119	219	无	无	1	A2214795	（唇腺）送检少量涎腺组织，腺泡略萎缩，间质淋巴细胞小灶性浸润（3灶，>50个淋巴细胞/灶）。	Ⅳ	脑力工作
贾萍	女	43岁	0011293247	2022-03-17	干燥综合征	2022-03-11	阳性 1:320 颗粒 +	（-）	(+)	（-）	无	79	3.13	131	7.97	15.75	0.94	1.05	0.27	2022-03-17	2	3	5.05	/	/	口干	无	无	无	无	无	无	2.98	109	173	无	无	0	A2215401	（唇腺活检）小块涎腺组织，唇腺腺泡轻度萎缩，可见多灶淋巴细胞浸润（2灶，＞50个淋巴细胞），需结合临床。	Ⅳ	脑力工作
孔艳	女	30岁	0011903054	2022/03/24	干燥综合征 白细胞减少 肺结节	2022-03-22	阳性 1:1000 着丝点 ，颗粒 ++	(+)	(+)	（-）	抗CENP B 阳性	5	0.5	47.4	2.06	12.5	1.34	0.94	0.17	2022-03-24	7	5	0/872	/	/	无	皮疹	无	无	肺结节	无	白细胞减少	4.39	116	156	无	无	2	A2216316	（唇腺活检）送检少量涎腺组织，腺泡未见明显萎缩，间质少量淋巴细胞小灶性（<50个/灶）浸润。	II	体力工作
范凤菊	女	53岁	0010206619	2022/4/5	干燥综合征 雷诺现象 甲状腺切除术后状态 肺结节 脂肪肝	2022-03-31	阳性 1:3200 周边 +++	（-）	（-）	（-）	抗中性粒抗体阳性	11	3.13	9.19	1.37	9.82	1.47	0.97	0.2	2022-03-31	5	5	2.13	阴性	右：＜10s，左：＜10s	口干、眼干	雷诺现象	无	无	肺结节	无	白细胞减少	2.94	127	164	甲状腺结节	无	3	A2217798	（唇腺活检）唇腺腺泡略萎缩，间质纤维、脂肪组织增生，小导管扩张，灶性（3灶）淋巴细胞浸润。请结合临床。	Ⅳ	其他
范凤菊	女	53岁	0010206619	2022/4/8	干燥综合征 高血压 肺结节 下肢静脉血栓形成	2022-03-26	阳性 1:320 颗粒 +	（-）	(+)	（-）	无	11	3.13	9.19	1.37	12	1.47	0.97	0.2	2022-04-01	4	10	3.614	阳性	右：6s，左：7s	口干、眼干	无	多关节疼痛	无	肺结节	无	白细胞减少	2.62	118	132	无	无	2	A2217955	（唇腺活检）送检少量涎腺组织，腺泡略萎缩，间质少量淋巴细胞小灶性（<50个/HPF）浸润。	II	其他
叶霞	女	58岁	0011964714	2022/4/5	干燥综合征 原发性胆汁性肝硬化 脾大	2022/03/30	阳性 1:10000 着丝点 ++++，1:100 颗粒 +/-	（-）	（-）	（-）	抗细胞浆抗体阳性	52	3.13	9.19	3.47	20.9	3.22	0.93	0.1	2022-04-08	5	10	0.199	阴性	右：10s，左：10s	口干、眼干	无	无	无	无	原发性胆汁性肝硬化 脾大	白细胞减少	2.82	110	100	无	无	2	A2218410	（唇腺活检）送检涎腺组织，导管及腺泡周围可见涎腺组织内炎症细胞聚集成片，超过1灶，每灶超过50个/灶)，符合慢性涎腺炎（4级）。	Ⅳ	脑力工作
陈俊荣	女	41岁	0010791186	2022/4/6	干燥综合征 肺结节	2022-04-07	阳性 1:320 颗粒 +	(+)	(+)	(+)	无	8	3.3	352	1.85	17.33	1.16	0.87	0.19	2022-04-08	7	8	1.23	阳性	右：1s，左：1s	无	皮肤干燥	无	无	肺结节	无	无	3.68	126	191	无	无	0	A2218905	（唇腺活检）送检少量涎腺组织，腺泡及导管周围见多灶淋巴细胞浸润（＞50个淋巴细胞/灶）。	III	脑力工作
俞宗琴	女	55岁	0011879728	2022/4/11	干燥综合征 高血压 卵圆孔未闭	2022-03-10	阳性 1:1000 颗粒 ++	(+)	(+)	(+)	抗核糖体P-蛋白阳性	10.6	3.3	10.6	2.76	17.54	0.81	1.08	0.26	2022-04-13	22	20	0.42	阳性	右：3s，左：3s	口干、眼干	无	多关节疼痛	无	肺结节	无	无	3.5	122	101	无	无	1	A2219641	（唇腺）送检涎腺组织，导管及腺泡周围多灶淋巴细胞聚集（＞50个/灶），符合慢性涎腺炎。	III	体力工作
刘惠琴	女	47岁	0011518747	2022/4/19	干燥综合征 肺结节 角膜炎	2022-04-04	阳性 1:1000 颗粒 ++	(+)	(+)	(+)	抗核糖体P-蛋白阳性、抗细胞浆抗体阳性	31	3.3	21.8	3.41	23.31	0.91	0.99	0.22	2022-04-12	3	7	0.8	阳性	/	眼痛	无	无	无	肺结节	无	无	8.37	104	155	无	角膜炎	1	A2220417	（唇腺组织）送检少量涎腺组织，腺泡略萎缩，导管及腺泡周围见多灶性淋巴细胞浸润（＞50个淋巴细胞/灶）。请结合临床。	III	体力工作
吴凡英	女	47岁	0009059515	2022/4/13	干燥综合征 肺大疱 慢性萎缩性胃炎	2022-03-25	阳性 1:3200 着丝点 +++	（-）	（-）	（-）	抗CENP B 阳性	10	3.13	9.19	2.05	12	2.02	0.83	0.2	2022-04-14	5	6	3.409	阴性	右：＞12s，左：＞12s	无	无	多关节疼痛	无	肺结节	慢性萎缩性胃炎	无	6.06	114	235	无	无	2	A2220928	（唇腺活检）送检涎腺组织，小叶结构存在，腺泡轻度萎缩，导管及腺泡周围淋巴细胞、浆细胞聚集成片，超过1灶，每灶超过50个/灶，符合慢性涎腺炎（Ⅳ级）。	Ⅳ	其他
汪洪	女	47岁	0003274015	2022/4/14	干燥综合征 过敏性肺炎 支气管哮喘加重	2022-04-15	阳性 1:1000 颗粒 ++	(+)	(+)	（-）	无	60	3.41	114	3.1	23.48	1.23	1.13	0.27	2022-04-18	7	4	0.96	/	/	无	无	无	无	过敏性肺炎 支气管哮喘	无	无	4.26	138	182	无	无	1	A2221062	（唇腺活检）腺泡小叶结构存在，间质仅见1灶淋巴细胞、浆细胞浸润（>50个淋巴细胞/灶），周围间质散在少量淋巴细胞浸润。	III	体力工作
刘明兰	女	54岁	0012042576	2022/4/25	干燥综合征 白细胞减少	2022-04-27	阳性 1:320 颗粒 +	(+)	(+)	（-）	无	26	48.3	27	1.8	11.7	2.22	1.04	0.23	2022-04-25	1	1	1.109	/	/	无	雷诺现象	无	无	肺结节	无	白细胞减少	3.44	99	202	无	无	2	A2222748	（唇腺活检）送检涎腺组织，导管及腺泡周围少量淋巴细胞、浆细胞浸润。	I	其他
孙艳	女	33岁	0011993117	2022/5/4	干燥综合征 干燥综合征性中枢神经损害	2022-04-30	阳性 1:3200 颗粒 ++++	（-）	（-）	（-）	抗U1-nRNP/Sm 强阳性	8	3.13	9.19	1.42	14	1.45	0.73	0.15	/	/	/	/	阴性	右：＞15s，左：＞15s	口干、眼干	雷诺现象	无	无	无	无	无	5.2	109	198	无	中枢神经系统损害	2	A2223342	（唇腺活检）送检涎腺组织，导管及腺泡周围淋巴细胞、浆细胞聚集成片，1灶，＜50个/灶，符合慢性涎腺炎（Ⅱ级）。	II	其他
刘从松	男	45岁	0010135916	2022/5/3	干燥综合征 腰椎间盘突出	2022-05-03	阳性 1:10000着丝点，均质 ++++	(+)	(+)	（-）	抗CENP B 阳性	18	3.3	13.6	4.29	13.56	1	1.01	0.33	2022-05-05	5	6	0.89	/	/	无	雷诺现象	无	无	肺结节	无	无	4.74	112	120	无	无	1	A2223474	（唇腺活检）送检小块涎腺组织，腺泡结构尚正常，数量轻度减少，间质多灶性及散在淋巴细胞浸润（＞50个淋巴细胞/灶）。	Ⅳ	体力工作
丁志刚	男	29岁	0012006237	2022/5/5	干燥综合征 高脂血症 肝功能不全	2022-05-09	阳性 1:10000 颗粒 ++++	（-）	(+)	（-）	抗U1-nRNP/Sm 强阳性	34	3.77	13	3.2	15.1	0.53	1.31	0.26	/	/	/	/	/	/	无	皮疹	无	无	无	肝功能不全	无	9.16	128	232	无	无	2	A2223643	（唇腺活检）送检少量涎腺组织，腺泡略萎缩，间质淋巴细胞小灶性浸润（1灶，>50个淋巴细胞/灶）。请结合临床。	III	脑力工作
许慧林	女	26岁	0005028617	2022/5/5	干燥综合征	2022-04-22	阳性 1:320 颗粒 +	(+)	(+)	(+)	无	15	3.6	9.38	2.53	9.94	0.92	0.86	0.21	2022-05-05	5	9	2.407	/	/	无	无	无	无	无	无	无	3.79	133	123	无	无	0	A2223644	（唇腺活检）送检涎腺组织，导管及腺泡周围局灶淋巴细胞、浆细胞聚集成片，1灶，超过50个，符合慢性涎腺炎（Ⅲ级）。	III	其他
孙针珠	女	63岁	0012063997	2022/5/19	干燥综合征 巩膜炎 肺结节	2022-05-06	阳性 1:3200 着丝点 +++	（-）	（-）	（-）	抗U1-nRNP/Sm 阳性、抗CENP强阳性	68	5.04	9.19	2.92	19.5	1.45	1.19	0.29	2022-05-06	3	5	0.387	阴性	右：7s，左：8s	无	无	多关节疼痛	无	肺结节	无	无	9.62	78	502	无	巩膜炎	2	A2223891	（唇腺活检）送检少量涎腺组织，腺泡略萎缩，间质淋巴细胞小灶性浸润（1灶，>50个淋巴细胞/灶）。请结合临床。	III	体力工作
齐莉莉	女	45岁	0001738499	2022/5/11	干燥综合征 白细胞减少 卵巢术后	2022-04-09	阳性 1:1000 均质，颗粒 ++	(+)	(+)	（-）	无	50	3.19	97.6	4.88	15.2	4.37	0.98	0.38	2022-04-11	1	1	0.54	阳性	右：4s，左：4s	口干、龋齿	皮疹	无	无	无	无	白细胞减少	3.47	127	237	无	无	2	A2225180	（唇腺活检）唇腺腺泡略萎缩，可见淋巴细胞聚集灶（3灶，＞50个淋巴细胞）。本次唇腺活检（+）。	Ⅳ	脑力工作
汪娟	女	46岁	0012115824	2022/5/22	干燥综合征 间质性肺炎 肺动脉高压	2022-05-23	阳性 1:320 颗粒 +	(+)	(+)	（-）	无	20	3.3	125	3.32	20	0.61	0.8	0.19	2022-05-31	5	10	1.74	/	/	龋齿	无	无	无	间质性肺炎	无	无	10.15	140	199	无	无	1	A2229216	（唇腺活检）送检涎腺组织，导管及腺泡周围淋巴细胞、浆细胞聚集成片，超过1灶，每灶超过50个/灶，符合慢性涎腺炎（Ⅳ级）。	Ⅳ	其他
龚浩	男	33岁	0004357017	2022/5/30	干燥综合征 间质性肺炎	2022-06-01	阳性 1:1000 颗粒，核仁 ++	(+)	(+)	（-）	抗Scl-70、抗RO-52抗体阳性	15	1.43	9.19	2.24	13.2	1.49	1.04	0.16	/	/	/	/	/	/	无	无	无	无	间质性肺炎	无	无	12.51	133	274	无	无	1	A2229217	（唇腺活检）送检涎腺组织，导管及腺泡周围淋巴细胞、浆细胞聚集成片，1灶，超过50个/灶，符合慢性涎腺炎（Ⅲ级）。	III	其他
周良妹	女	49岁	0012166195	2022/6/10	干燥综合征 白细胞减少	2022-06-10	阳性 1:1000 颗粒 ++	(+)	(+)	(+)	无	10	3.13	22.6	3.21	20.37	1.19	0.84	0.17	2022-06-02	3	0	1.88	/	/	口干、眼干	无	无	无	肺结节	无	白细胞减少	2.66	112	153	无	无	1	A2231447	（唇腺活检）涎腺小叶结构存在，腺泡轻度萎缩，小叶内见个别淋巴细胞、浆细胞浸润（＜50个淋巴细胞、浆细胞），请结合临床。	II	其他
凌培侠	女	49岁	0012176928	2022/6/7	干燥综合征 肺部感染 间质性肺炎 全血细胞减少 低钾血症 胆囊结石	2022-06-10	阳性 1:1000 颗粒，核仁 ++	(+)	(+)	(+)	无	64	4.78	53.9	2.74	19.65	1.64	1.03	0.32	2022-06-13	6	5	0.7	阳性	右：4s，左：2s	龋齿	无	无	无	间质性肺炎	无	全血细胞减少	3.69	96	206	无	无	2	A2231923	（唇腺）送检小块涎腺组织，个别导管周围灶性淋巴细胞浸润。（Ⅲ级）。	III	其他
张应兰	女	59岁	0012172241	2022/6/15	干燥综合征 带状疱疹	2022-06-17	阳性 1:1000 均质，颗粒，核仁 ++	（-）	（-）	（-）	无	24	22.2	9.19	1.54	13.1	1.03	1.14	0.14	2022-06-16	5	6	0.513	/	/	无	带状疱疹	多关节疼痛	无	无	无	无	5.1	102	238	无	无	2	A2233066	（唇腺活检）送检涎腺组织，腺泡萎缩，间质多灶性淋巴细胞、浆细胞浸润（＞50个淋巴细胞/灶）。	Ⅳ	体力工作
李玉荣	女	78岁	0007463057	2022/6/17	干燥综合征 间质性肺炎 白癜风 盆腔包块 脂肪肝 二尖瓣反流	2022-06-20	阳性 1:3200 颗粒 +++	（-）	(+)	（-）	抗Ro-52抗体阳性、抗细胞浆抗体阳性	36	1	8.38	1.54	14.06	1.2	1.23	0.23	2022-06-27	1	1	1.56	阴性	右：4s，左：4s	龋齿	无	无	无	间质性肺炎	无	无	7.46	130	205	无	无	1	A2233494	（唇腺活检）唇腺腺泡略萎缩，小叶间纤维、脂肪组织增生，间质多灶性淋巴细胞浸润。请结合临床。	Ⅳ	脑力工作
丁桂琴	女	58岁	0008875285	2022/6/17	干燥综合征 高脂血症 陈旧性脑梗死 继发性肺结核	2022-06-17	阳性 1:3200 着丝点 +++	（-）	（-）	（-）	抗CENP B 阳性	2	3.19	8.38	1.97	12.45	1.31	0.92	0.17	2022-06-20	6	5	1.44	阳性	右：3s，左：4s	无	皮疹	无	无	肺结节	无	无	5.25	116	171	无	无	1	A2234026	（唇腺活检）送检涎腺组织，导管及腺泡周围少量淋巴细胞、浆细胞浸润符合慢性涎腺炎（Ⅱ级）。	II	其他
李凤姣	女	45岁	0012176405	2022/6/26	干燥综合征 免疫性血小板减少	2022-06-28	阳性1:1000 颗粒 ++	(+)	(+)	（-）	无	43	3.13	13.9	1.97	23.7	1.05	0.85	0.18	2022-06-27	5	6	0.492	/	/	口干、龋齿	无	无	无	无	无	免疫性血小板减少	11.2	126	115	无	无	1	A2234487	（唇腺活检）小唾腺慢性炎，腺泡小叶结构存在，间质多灶性浆细胞、淋巴细胞浸润（＞50个/灶）。	Ⅳ	体力工作
王功英	女	50岁	0010827067	2022/6/23	干燥综合征 白细胞减少 肺结节	2022-06-25	阳性 1:1000 颗粒 ++	(+)	(+)	(+)	无	7	3.13	33.2	1.68	16.49	1.41	0.7	0.16	2022-06-25	1	2	1.112	/	/	口干、龋齿	雷诺现象	无	无	肺结节	无	白细胞减少	2.4	120	130	无	无	2	A2234488	（唇腺活检）小唾腺慢性炎，腺泡小叶结构存在，间质灶性浆细胞、淋巴细胞浸润（＞50个/灶）。	Ⅳ	其他
李淑兰	女	54岁	0012259439	2022/7/1	干燥综合征 间质性肺炎 支气管扩张伴感染 冠心病 肺大疱	2022-07-04	阳性 1:1000 颗粒 ++	(+)	(+)	(+)	无	42	6.3	8.38	1.99	24.5	0.37	0.95	0.14	2022-07-01	3	7	0.205	/	/	口干、龋齿	无	无	无	间质性肺炎	无	无	4.26	106	193	无	无	1	A2236062	（唇腺活检）小块涎腺组织，腺泡小叶结构存在，部分腺泡扩张，间质淋巴细胞浸润（3灶，＞50个/灶）。	Ⅳ	其他
李宗梅	女	57岁	0011258842	2022/7/4	干燥综合征	2022-07-06	阳性 1:1000 颗粒 ++	(+)	(+)	(+)	抗U1-nRNP/Sm 强阳性	12	3.3	9.38	1.79	15.7	0.99	0.79	0.21	2022-07-06	5	4	0.972	/	/	龋齿	无	无	无	肺结节	无	白细胞减少	2.51	109	111	无	无	1	A2236539	（唇腺活检）送检涎腺组织，导管及腺泡周围淋巴细胞、浆细胞聚集成片，超过1灶，每灶超过50个/灶。	Ⅳ	体力工作
高红艳	女	55岁	0008874500	2022/7/7	干燥综合征 原发性胆汁性胆管炎 胆囊切除术后 房性早搏 室性早搏 慢性胃炎 肺结节	2022-06-27	阳性 1:1000 着丝点++	（-）	（-）	（-）	抗CENP B 阳性	35	3.3	9.38	1.76	13.4	2.14	1	0.23	2022-07-07	14	10	0.91	/	/	口干、眼干	无	多关节疼痛	无	肺结节	无	无	4.72	125	207	无	无	1	A2237143	（唇腺活检）送检涎腺组织，导管及腺泡周围见局灶淋巴细胞、浆细胞片状浸润（超过50个）。	III	其他
张友凤	女	59岁	0004957529	2022/7/10	干燥综合征 冠心病 不稳定性心绞痛 冠状动脉支架植入术后 高血压 脑梗死 肝功能不全 脂肪肝 肺结节	2022-07-07	阳性 1:320 颗粒 +	(+)	(+)	(+)	无	17	3.3	9.38	2.77	11.52	1.92	1.53	0.37	2022-07-11	5	3	0.928	/	/	口干	无	无	无	肺结节	肝功能不全	无血小板减少	4.19	114	94	无	无	2	A2238035	（唇腺活检）少量涎腺组织，腺泡略萎缩，间质少量淋巴细胞灶性浸润（1灶，>50个/灶）	Ⅳ	其他
张永侠	女	50岁	0012315067	2022/7/10	干燥综合征 结核性结节性红斑	2022-07-12	阳性 1:1000 核仁 ++	(+)	(+)	（-）	无	19	3.3	26.4	2.71	17	2.38	1.03	0.18	2022-07-12	5	3	0.748	阴性	右8s，左：8s	口干、眼干	结节性红斑	无	无	肺结节、胸腔积液	无	无	5.32	82	156	无	无	2	A2238037	（唇腺活检）少量涎腺组织，腺泡略萎缩，间质少量淋巴细胞灶性浸润（>50个/灶）。	Ⅳ	其他
段红霞	女	48岁	0002198242	2022/7/16	干燥综合征 间质性肺炎 原发性胆汁性胆管炎 甲状腺结节 乳腺结节	2022-07-12	阳性 1:320 颗粒 +	（-）	（-）	（-）	抗U1-nRNP/Sm 阳性，抗SCL-70 阳性 、抗细胞浆抗体 阳性	14	3.93	9.38	1.9	13.5	3.22	1.01	0.12	/	/	/	/	/	/	无	无	无	无	间质性肺炎	原发性胆汁性胆管炎	无	14.76	129	252	甲状腺结节	无	3	A2239184	（唇腺活检）送检涎腺组织，导管及腺泡周围可见涎腺组织内炎症细胞浸润，符合慢性涎腺炎（4级）。	Ⅳ	其他
张喻玲	女	54岁	0002258756	2022/7/15	干燥综合征 白细胞减少 脾大 潜伏期结合	2022-06-29	阳性 1:10000 着丝点 ++++	（-）	(+)	（-）	抗CENP B 阳性	32	3.3	9.38	2.62	16.4	6.8	0.89	0.14	2022-07-15	4	3	1.37	/	/	口干	无	无	无	肺结节	无	白细胞减少	2.26	115	98	无	无	1	A2239185	（唇腺活检）送检涎腺组织，导管及腺泡周围可见涎腺组织内炎症细胞浸润，符合慢性涎腺炎（4级）。	Ⅳ	脑力工作
杨红	女	48岁	0012188786	2022/7/12	干燥综合征 肺动脉高压 中度贫血 白细胞减少 缺铁性贫血	2022-07-12	阳性 1:1000 颗粒 +++	(+)	(+)	（-）	无	7	3.3	17	2.84	18.75	1.18	0.77	0.18	2022-07-22	7	22	0.962	/	/	无	无	无	无	肺结节	无	白细胞减少、缺铁性贫血	7.89	88	169	无	肺动脉高压	2	A2240442	（唇腺活检组织）送检为涎腺组织，腺泡轻度萎缩，部分导管轻度扩张，灶性淋巴细胞浸润(2灶，＞50个淋巴细胞/灶)。请结合临床及相关检查。	Ⅳ	其他
安海明	女	46岁	0011208135	2022/7/22	干燥综合征 肾小管酸中毒	2022-07-16	阳性 1:320 颗粒 +	(+)	(+)	（-）	无	47	3.3	18.1	7.68	20.5	3.53	1.04	0.13	2022-08-01	4	5	0.274	/	/	口腔溃疡 口干 眼干	无	无	有√	无	无	无	9.17	106	132	无	无	1	A2240644	（唇腺）送检涎腺组织，导管及腺泡周围多量淋巴细胞、浆细胞浸润，符合慢性涎腺炎（Ⅳ级）。	Ⅳ	其他
刘曲枝	女	68岁	0012394600	2022/7/26	干燥综合征 机化性肺炎	2022-07-28	阳性 1:3200 颗粒 +++	(+)	(+)	(+)	抗U1-nRNP/Sm 阳性	120	3.3	36.4	5.42	23.9	1.93	0.9	0.22	2022-07-27	2	1	0.333	/	/	口干、眼干，龋齿	无	无	无	无	无	无	3.25	106	174	无	无	0	A2241219	（唇腺活检）送检涎腺组织，导管及腺泡周围淋巴细胞、浆细胞聚集成片，超过1灶，每灶超过50个/灶，符合慢性涎腺炎（Ⅳ级）。	Ⅳ	其他
刘红梅	女	37岁	0012316001	2022/7/21	干燥综合征 间质性肺炎 乳房结节	2022-07-24	阳性 1:1000 颗粒 ++	（-）	(+)	（-）	核周型 ANCA 阳性	47	3.3	9.38	3.28	23.5	1.18	1.67	0.38	2022-07-26	36	26	2.768	阴性	右：5s，左：＞10s	无	无	无	无	间质性肺炎	无	无	8.7	122	431	无	无	1	A2241574	（唇腺）送检涎腺组织，导管及腺泡周围淋巴细胞、浆细胞聚集成片，超过1灶，每灶超过50个/灶，符合慢性涎腺炎（Ⅳ级）。	Ⅳ	其他
毕如珍	女	59岁	0012382360	2022/8/5	干燥综合征 血小板计数 胆囊结石	2022-07-24	阳性 1:10000 着丝点 ++++	(+)	(+)	（-）	抗CENP B 阳性	62	3.19	36.9	4.52	22.69	1.85	1.67	0.38	2022-08-11	2	1	2.13	/	/	口干、眼干，龋齿	无	无	无	肺结节	无	血小板减少	4.31	111	74	无	无	1	A2243715	（唇腺活检）送检为涎腺组织，腺泡小叶结构存在，腺泡轻度萎缩，小叶内导管周围见淋巴细胞浸润（其中1灶>50个淋巴细胞），请结合临床。	III	其他
单荣平	女	60岁	0006295043	2022/8/9	干燥综合征 血小板计数	2022-08-02	阳性 1:1000 颗粒 ++	(+)	(+)	(+)	抗U1-nRNP/Sm 阳性	28	0.74	9.38	3.14	21.7	0.93	0.76	0.15	2022-08-11	0	0	1.79	/	/	口干	无	无	无	肺结节	无	血小板减少	6.37	114	100	无	无	1	A2244922	（唇腺组织检查）送检涎腺组织，导管囊状扩张伴嗜酸细胞化生，灶性多量淋巴细胞、浆细胞及中性粒细胞浸润。请结合临床。	III	其他
周家秀	女	55岁	0011380746	2022/8/15	干燥综合征 全血细胞减少 2型糖尿病 脾大 肺结合	2022-08-10	阳性 1:1000 颗粒 ++	(+)	(+)	(+)	抗组蛋白临界阳性	21	3.3	9.38	3.52	17.2	0.57	0.86	0.24	2022-08-16	2	4	0.627	/	/	无	无	无	无	无	无	全血细胞减少	4.47	106	118	无	无	1	A2245542	（唇腺活检）送检小块涎腺组织，腺泡及导管周围见淋巴细胞浸润灶（多灶性，＞50个淋巴细胞/灶）。	Ⅳ	其他
程结爱	女	58岁	0000086676	2022/8/15	干燥综合征 高血压 糖尿病 脑梗死 蛋白尿 肾功能不全	2022-08-13	阳性 1:3200 着丝点 +++	（-）	（-）	（-）	无	13	3.19	10.6	2.35	9.82	2.16	1.2	0.4	2022-08-16	5	5	0.93	/	/	口干、眼干、口腔溃疡	无	无	无	无	无	无	3.47	116	90	无	肾功能不全	1	A2245824	（唇腺活检）送检涎腺组织，导管及腺泡周围见多灶淋巴细胞浸润（>50个/灶），符合慢性涎腺炎。	Ⅳ	其他
李祥枝	女	65岁	0012450907	2022/8/17	干燥综合征 中度贫血 肺动脉高压 低蛋白血症	2022-08-10	阳性 1:1000 颗粒，着丝点 ++	(+)	(+)	(+)	抗CENP B 阳性	102	6.05	68.1	5.3	25.7	0.64	0.93	0.21	2022-08-18	2	1	0.13	/	/	口干、眼干	无	多关节疼痛	无	肺结节	无	贫血	6.67	93	184	无	肺动脉高压	3	A2246355	（唇腺活检）送检涎腺组织，导管及腺泡周围淋巴细胞、浆细胞聚集成片，3灶，超过50个/灶，符合慢性涎腺炎（Ⅳ级）。	Ⅳ	其他
宫霞	女	56岁	0012424507	2022/8/17	干燥综合征 间质性肺炎 2型糖尿病 甲状腺功能减退症 骨关节病	2022-08-19	阳性 1:10000 颗粒 ++++	（-）	(+)	（-）	抗U1-nRNP/Sm 强阳性	32	6.25	67.1	2.53	17.9	0.98	1.06	0.23	2022-08-17	1	0	0.85	/	/	口干、眼干，龋齿	无	无	无	肺结节	无	无	4.52	129	360	甲状腺功能减退症	无	1	A2246358	（唇腺活检）送检涎腺组织，导管及腺泡周围可见涎腺内炎症细胞聚集成片，超过1灶，每灶超过50个/灶，符合慢性涎腺炎（Ⅳ级）。	Ⅳ	脑力工作
陈少军	女	55岁	0009299160	2022/8/22	干燥综合征 胆囊结石 脂肪肝 肺结节	2022-08-23	阳性 1:10000 颗粒 ++++	（-）	（-）	（-）	抗U1-nRNP/Sm 强阳性	24	3.19	10.6	2.47	14.97	0.81	1.03	0.14	2022-08-23	8	11	3.87	阴性	右：＞10s，左：＞10s	无	荨麻疹性血管炎	无	无	肺结节	无	无	5.8	133	265	无	无	1	A2247268	（唇腺活检）送检涎腺组织，涎腺组织内见灶性慢性炎细胞浸润，2灶，符合IV级。	Ⅳ	其他
方寅洁	女	24岁	0012499425	2022/8/25	干燥综合征	2022-08-27	阳性 1:1000 颗粒 ++	(+)	(+)	（-）	无	14	0.6	26.3	2.48	16.1	1.35	0.99	0.24	2022-08-26	11	12	2.642	阴性	右：5s，左：5s	无	淋巴结肿大	无	无	无	无	白细胞减少	4.73	121	208	无	无	2	A2248283	（唇腺活检）送检涎腺组织，涎腺组织内见灶性慢性炎细胞浸润，3灶，符合Ⅳ级。	Ⅳ	脑力工作
杨焕	女	38岁	0010110802	2022/9/1	干燥综合征 缺铁性贫血	2022-09-03	阳性 1:1000 颗粒 ++	(+)	(+)	（-）	无	29	3.3	10.6	3.71	25.7	1.51	0.8	0.07	2022-09-02	8	2	1.639	/	/	口干、腮腺肿大	无	无	无	肺结节	无	缺铁性贫血	8.98	78	253	无	无	1	A2249823	（唇腺组织活检）送检少量涎腺组织，腺泡轻度萎缩，小叶内淋巴细胞灶性浸润（2灶，＞50个淋巴细胞）。请结合临床。	Ⅳ	脑力工作
秦传琼	女	53岁	0010301298	2022/9/4	干燥综合征 脂膜炎 肺腺癌术后	2022/9/2	阳性 1:3200 颗粒 +++	(+)	(+)	(+)	无	40	3.19	17.6	2.29	24.55	1.07	1.03	0.29	/	/	/	/	/	/	无	结节性红斑	无	无	肺结节	无	无	4.02	128	188	无	脂膜炎	2	A2250387	（唇腺活检）送检涎腺组织，导管及腺泡周围淋巴细胞、浆细胞聚集成片，超过1灶，每灶超过50个/灶，符合慢性涎腺炎（Ⅳ级）。	Ⅳ	其他
张海君	女	60岁	0010543520	2022/9/7	干燥综合征 二尖瓣返流 房性早搏 高血压	2022-09-07	阳性 1:3200 颗粒 +++	(+)	（-）	（-）	核周型 ANCA 可疑阳性、抗髓过氧化物酶 临界阳性	2	0.72	9.38	2.05	12.2	0.52	0.7	0.25	2022-09-09	2	3	2.21	阴性	右：4s，左：4s	无	无	多关节疼痛	无	肺结节、肺大疱	无	无	4.84	99	177	无	无	2	A2250720	（唇腺活检）送检涎腺组织，涎腺内炎症细胞聚集成片，镜下见3灶，每灶超过50个/灶，符合IV级。	Ⅳ	其他
张登玲	女	54岁	0010036033	2022/9/15	干燥综合征 肝损害	2022-09-19	阳性 1:3200 着丝点 +++	（-）	（-）	（-）	抗CENP阳性	29	7.35	9.38	3.85	13.9	1.07	1.19	0.26	2022-09-16	17	10	0.669	/	/	口干、眼干	无	无	无	无	肝损害	无	11.53	122	250	无	无	1	A2252848	（唇腺活检）唇腺腺泡轻度萎缩，小叶间隔脂肪组织增生，导管周围伴淋巴细胞、浆细胞灶性浸润（2灶，＞50个炎细胞）。请结合临床及实验室检查。	Ⅳ	其他
余玉琴	女	52岁	0011886960	2022/9/21	干燥综合征 原发性胆汁性肝硬化 肺部感染 肺结节	2022-09-23	阳性 1:1000 颗粒 ++	（-）	(+)	（-）	抗细胞浆抗体阳性	36	3.3	9.38	2.11	16	0.93	1.22	0.15	2022-09-22	2	1	1.046	/	/	口干、眼干	无	无	无	肺结节	原发性胆汁性肝硬化	无	6.15	110	155	无	无	1	A2253801	（唇腺活检）送检涎腺组织，导管及腺泡周围淋巴细胞、浆细胞聚集成片，超过1灶，每灶超过50个/灶，符合慢性涎腺炎（Ⅳ级）。	Ⅳ	其他
杨卫敏	女	51岁	0010774615	2022/9/18	干燥综合征 肺结节 潜伏期结核感染	2022-09-21	阳性 1:1000 颗粒、核仁 ++	(+)	(+)	（-）	无	24	3.3	9.38	4	17.8	0.92	0.86	0.23	2022-09-21	3	8	1.82	/	/	口干	双下肢皮损	无	无	潜伏期结核感染	无	无	6.59	106	91	无	无	0	A2253802	（唇腺活检）送检涎腺组织，导管及腺泡周围淋巴细胞、浆细胞聚集成片，超过1灶，每灶超过50个/灶，符合慢性涎腺炎（Ⅳ级）。	Ⅳ	脑力工作
戴兢	女	51岁	0009539936	2022/9/27	干燥综合征 肺结节 肺大疱	2022-08-27	阳性 1:1000 颗粒 ++	(+)	(+)	（-）	无	11	0.59	11.3	3.18	18.5	1.06	0.78	0.17	2022-09-28	4	6	0.335	/	/	无	无	无	无	肺结节 肺大疱	无	白细胞减少	3.9	110	176	无	无	2	A2255014	（唇腺活检）送检涎腺组织，导管及腺泡周围多量淋巴细胞、浆细胞浸润，符合慢性涎腺炎（Ⅳ级）。	Ⅳ	脑力工作
杨修艳	女	27岁	0012579962	2022/10/11	干燥综合征 肝功能不全 缺铁性贫血 甲状腺结节 肺结节 脂肪肝	2022-09-09	阳性 1:3200 颗粒 +++	（-）	（-）	（-）	无	34	1.58	28.7	4.4	19.78	1.61	1.17	0.21	2022-10-13	16	15	1.93	阴性	右：＞10s，左：＞10s	无	无	无	无	肺结节	无	缺铁性贫血	7.2	89	229	甲状腺结节	无	2	A2257217	（唇腺活检）送检涎腺组织，导管及腺泡周围多量淋巴细胞、浆细胞浸润，符合慢性涎腺炎（Ⅳ级）。	Ⅳ	脑力工作
王德凤	女	61岁	0012711873	2022/10/14	干燥综合征 免疫性血小板减少 硬皮病可能	2022-10-19	阳性 1:3200 着丝点 +++	（-）	（-）	（-）	抗CENP B 阳性	91	3.47	9.38	0.87	19.8	2	1.13	0.13	2022-10-14	3	4	0.807	/	/	口干、眼干，龋齿	皮疹	无	无	肺结节	无	免疫性血小板减少	8.26	123	128	无	无	2	A2258872	（唇腺）小块涎腺组织，腺泡小叶结构存在，间质见6灶及散在淋巴细胞浸润（＞50个淋巴细胞/灶）。	Ⅳ	其他
王彩荣	女	48岁	0012733448	2022/10/22	干燥综合征 系统性红斑狼疮可能 肾小管酸中毒 肝功能不全 贫血 低钾血症 甲状腺功能减退症 肺结节 肺大疱	2022-10-27	阳性 1:3200 颗粒 +++	(+)	(+)	(+)	无	47	3.3	43	2.72	42.35	1.06	0.84	0.14	2022-10-25	14	10	0.68	阴性	右：＞10s，左：＞10s	口干、眼干	无	无	有√	肺结节 肺大疱	肝功能不全	贫血	5.06	80	288	甲状腺功能减退症	无	4	A2259977	（唇腺活检）唇腺腺泡形态尚正常，数量略减少，间质淋巴细胞增生，灶状分布（多灶，＞50个淋巴细胞），请结合临床。	Ⅳ	其他
王仁丽	女	53岁	0003821016	2022/10/25	干燥综合征 血小板减少 甲状腺功能减退症	2022-10-25	阳性 1:1000 颗粒 ++	(+)	(+)	（-）	无	14	0.39	75.1	3.92	17.67	1.28	0.84	0.14	2022-10-20	0	1	1.5	阴性	右：7s，左：8s	眼干	无	无	无	无	慢性萎缩性胃炎	血小板减少	8.4	99	104	甲状腺功能减退症	无	3	A2260390	（唇腺活检）送检涎腺组织，导管及腺泡周围淋巴细胞、浆细胞散在浸润，符合慢性涎腺炎（Ⅱ级）。	II	其他
张国英	女	66岁	0002002798	2022/10/26	干燥综合征 玻璃体切除术后 肺结节 髋关节积液 高血压病 双肾囊肿	2022-10-17	阳性 1:1000 纺锤体、颗粒、核仁 ++	(+)	(+)	(+)	抗细胞浆抗体阳性	57	13.3	14	1.93	19.66	0.66	0.99	0.27	2022-10-28	23	24	0.67	阳性	右：2s，左：8s	口干、龋齿	无	无	无	肺结节	无	无	5.21	108	271	无	无	0	A2260391	（唇腺活检）送检涎腺组织，导管及腺泡周围多灶性淋巴细胞、浆细胞浸润，符合慢性涎腺炎（Ⅳ级）。	Ⅳ	其他
朱海燕	女	34岁	0009755848	2022/11/3	干燥综合征 间质性肺炎 甲状腺功能减退症 脂肪肝 肝功能不全	2022-10-15	阳性 1:32000 颗粒 ++++++	（-）	(+)	（-）	抗U1-nRNP/Sm 强阳性	34	5.45	65.3	1.13	22.41	1.01	1.13	0.2	/	/	/	/	阴性	右：＞10s，左：＞10s	眼干	雷诺现象	多关节疼痛	无	间质性肺炎	肝功能不全	无	7.02	126	252	甲状腺功能减退症	无	5	A2261482	（唇腺活检）送检涎腺组织，导管及腺泡周围多量淋巴细胞、浆细胞浸润，符合慢性涎腺炎（Ⅳ级）。	Ⅳ	脑力工作
彭凤	女	44岁	0003732633	2022/11/2	干燥综合征 间质性肺炎 甲状腺乳头状癌术后	2022-11-01	阳性 1:1000 颗粒 ++	(+)	(+)	（-）	无	60	3.34	245	4.21	22.69	1.25	0.79	0.17	2022-11-03	2	1	0.33	阳性	右：2s，左：2s	口干、眼干	无	无	无	间质性肺炎	无	无	5.49	131	199	甲状腺乳头状癌	无	2	A2261483	（唇腺活检）送检涎腺组织，导管及腺泡周围多量淋巴细胞、浆细胞浸润，符合慢性涎腺炎（Ⅳ级）。	Ⅳ	脑力工作
陈红	女	48岁	0012748617	202211/4	干燥综合征 间质性肺炎 脂肪肝 肺结节 胸腔积液 肺动脉高压	2022-10-29	阳性 1:10000 颗粒 ++++	（-）	(+)	（-）	抗U1-nRNP/Sm 阳性	30	3.3	17.2	7.75	17.55	0.98	0.94	0.24	2022-11-07	5	6	0.71	阴性	右：5s，左：6s	口干、眼干、腮腺肿大	无	多关节疼痛	无	间质性肺炎、胸腔积液	无	无	4.22	122	203	无	肺动脉高压	3	A2261917	（唇腺活检）送检涎腺组织，导管及腺泡周围淋巴细胞、浆细胞聚集成片，超过1灶，每灶超过50个，符合慢性涎腺炎（Ⅳ级）。	Ⅳ	其他
盛业秀	女	75岁	0012721243	2022/11/11	干燥综合征 白细胞减少 骨质疏松 陈旧性颅骨骨折 肺结节	2022-11-04	阳性 1:1000 颗粒 ++	(+)	(+)	(+)	无	33	5.36	11.3	2.31	19.9	0.4	0.82	0.27	2022-11-16	4	8	1.322	/	/	无	无	无	无	肺结节	无	白细胞减少	2.14	104	199	无	无	1	A2263213	（唇腺活检）唇腺腺泡萎缩，小叶间纤维、脂肪组织增生，间质多量淋巴细胞浸润。请结合临床。	III	其他
李德娟	女	25岁	0002581033	2022/11/12	干燥综合征 肺结节	2022-11-12	阳性 1:1000 颗粒 ++	(+)	(+)	(+)	无	21	3.34	39.2	3.87	24.5	1.05	0.62	0.11	2022-11-14	2	3	0.6	阴性	右：＞10s，左：＞10s	口干、眼干	无	无	无	肺结节	无	无	5.58	111	180	无	无	0	A2263454	（唇腺活检）送检涎腺组织，腺泡小叶结构存在，导管及腺泡周围灶性淋巴细胞浸润（2灶，＞50个淋巴细胞/灶）。	Ⅳ	脑力工作
戚德美	女	52岁	0005233870	2022/11/14	干燥综合征 甲状腺结节 心包囊肿可能 肺结节 肝囊肿	2022-10-18	阳性 1:1000 颗粒 ++	(+)	(+)	（-）	抗组蛋白阳性	13	3.3	35	1.98	12.2	1.06	0.92	0.29	2022-11-14	10	5	0.463	/	/	口干、眼干、口腔溃疡	无	无	无	肺结节	无	血小板减少	2.67	137	94	无	无	1	A2263774	（唇腺活检）涎腺腺泡萎缩，小叶间纤维、脂肪组织增生，多量淋巴细胞浸润。请结合临床。	II	其他
倪英	女	53岁	0003381789	2022/11/15	干燥综合征 原发性胆汁性肝硬化 肝血管瘤 单纯性肾囊肿 慢性胃炎	2022-11-11	阳性 1:3200 周边 ++	（-）	（-）	（-）	抗细胞浆抗体阳性	21	3.3	11.3	0.76	17.01	4.12	0.95	0.18	2022-11-16	17	55	1.45	/	/	无	无	无	无	无	原发性胆汁性肝硬化 慢性胃炎	无	4.61	131	221	无	无	1	A2263775	（唇腺活检）唇腺腺泡略萎缩，间质灶性（4小灶）淋巴细胞浸润。请结合临床。	Ⅳ	脑力工作
姚祝英	女	54岁	0012745878	2022/11/22	干燥综合征 右侧腮腺切除术后 甲状腺结节 肺结节 脂肪肝	2022-11-07	阳性 1:320 着丝点 +	（-）	（-）	（-）	抗CENP B 阳性	4	3.3	11.3	1.19	8.48	2.3	0.97	0.25	2022-11-14	10	10	1	阴性	右：＞10s，左：＞10s	口干	右侧腮腺术后状态、左侧腮腺肿大	多关节疼痛	无	肺结节	无	无	3.9	115	189	甲状腺结节	无	3	A2264159	（唇腺活检）腺泡小叶结构存在，间质见小灶性淋巴细胞、浆细胞浸润（1灶，＞50个/HPF，病理分级：3级），请结合临床及相关检查。	III	其他
吴琴	女	25岁	0009928121	2022/11/9	干燥综合征 甲状腺功能减退症	2022-11-08	阳性 1:1000 颗粒 ，核仁 ++	(+)	(+)	（-）	无	17	4.61	11.3	0.82	18.1	1.38	0.67	0.14	2022-11-16	10	8	1.7	/	/	无	无	肌肉痛	无	无	无	无	9.16	131	450	甲状腺功能减退症	无	2	A2265012	（左侧唇腺活检）送检涎腺组织慢性炎，腺泡小叶结构存在，见灶性淋巴细胞浸润（1灶＞50个淋巴细胞）。请结合临床。	III	其他
汪香园	女	35岁	0001635523	2022/11/29	干燥综合征 甲状腺结节 脂肪肝	2022-11-28	阳性 1:3200 颗粒 +++	(+)	(+)	(+)	无	28	3.34	22.8	2.07	28.6	1.33	1.06	0.23	2022-11-30	4	4	0.43	阳性	右：3s，左：4s	口干、眼干，龋齿	无	无	无	无	无	无	4.53	124		无	无	0	A2266547	（唇腺活检）送检涎腺组织，导管及腺泡周围见散在少许淋巴细胞、浆细胞浸润。符合慢性涎腺炎（Ⅲ级）。	III	脑力工作
胡妹	女	46岁	0008431087	2023/1/30	干燥综合征 白细胞减少 肺结节 子宫肌瘤	2023-01-30	阳性 1:320 颗粒 +	(+)	(+)	（-）	无	21	3.34	9.38	3.57	12.65	2.32	0.8	0.27	2023-02-01	1	1	3.63	/	/	口干	无	无	无	肺结节	无	白细胞减少	3.54	125	147	无	无	0	A2303669	（唇腺活检）送检涎腺组织，涎腺小叶内及小叶间隔可见多量淋巴细胞、少许浆细胞聚集成片，每灶超过50个/灶（超过1灶）。请结合临床及相关检查。	Ⅳ	脑力工作
陈田梅	女	14岁9月	0012848937	2023/1/31	干燥综合征 肝功能不全 白细胞减少	2023-01-18	阳性 1:3200 颗粒 +++	(+)	(+)	(+)	无	17	3.34	9.38	1.93	23.3	2.19	0.87	0.2	2023-02-01	22	22	1.54	/	/	无	淋巴结肿大	无	无	无	肝功能不全	白细胞减少	3.39	120	283	无	无	3	A2304311	（唇腺活检）小块涎腺组织，唇腺腺泡轻度萎缩，可见淋巴细胞浸润（2灶，＞50个淋巴细胞），需结合临床及实验室检查。	IV	其他
邱林林	女	69岁	0002968928	2023/3/2	干燥综合征 冠心病 脑梗死 肺结节 甲状腺结节	2023/2/24	阳性 1:3200 着丝点 +++	（-）	（-）	（-）	抗CENP B强阳性	12	3.41	11.6	3.24	16.43	3.52	1.42	0.32	/	/	/	/	/	/	无	无	多关节疼痛	无	肺结节	无	无	4.39	128	152	甲状腺结节	无	2	A2310785	（唇腺活检）少量涎腺组织，腺泡轻度萎缩，间质少量淋巴细胞灶性浸润。	II	其他
何小娇	女	55岁	0012798623	2023/3/8	干燥综合征 失眠 肾囊肿 胆囊结石 肺结节	2023-03-10	阳性 1:3200 着丝点 +++	（-）	（-）	（-）	抗CENP B强阳性	10	3.22	9.38	2	11.3	1.28	1.03	0.28	2023-03-10	4	6	1.25	/	/	无	雷诺现象	多关节疼痛	无	肺结节	无	无	3.43	130	125	无	无	2	A2312771	（唇腺活检）送检涎腺组织，腺泡间可见淋巴细胞灶性浸润（1灶，＞50个淋巴细胞）。请结合临床及实验室检查。	III	其他
沈彩霞	女	71岁	0001956921	2023/3/11	干燥综合征 高血压 甲状腺功能减退症 房性早搏 肺结节 二尖瓣反流 焦虑状态	2023-03-07	阳性 1:320 均质、颗粒 +	（-）	(+)	（-）	抗细胞浆抗体阳性	30	3.41	87.1	4.24	18.55	1.2	1.1	0.29	2023-03-14	10	10	1.72	/	/	口干、眼干	无	无	无	肺结节	无	无	5.21	96	258	甲状腺功能减退症	焦虑状态	1	A2313258	（唇腺活检）唇腺腺泡略萎缩，小叶间纤维、脂肪组织增生，多灶性淋巴细胞浸润。请结合临床。	IV	其他
邹多淑	女	44岁	0010282787	2023/3/13	干燥综合征 肺结节 二尖瓣返流 脑膜瘤 甲状腺结节 甲状腺囊腺瘤	2023-03-08	阳性 1:320 颗粒，周边 +	(+)	(+)	（-）	无	13	3.41	9.38	1.75	10.72	1.19	0.96	0.28	2023-03-14	32	31	2.48	/	/	无	无	无	无	肺结节	无	无	4.58	124	280	甲状腺结节、甲状腺囊腺瘤	无	1	A2313259	（唇腺活检）唇腺腺泡萎缩，小叶间纤维、脂肪组织增生，灶性（1灶，＞50个）淋巴细胞浸润。请结合临床。	III	其他
阚培国	女	70岁	0007400651	2023/3/15	干燥综合征 原发性胆汁性肝硬化 肝功能不全 脑梗死 肺结节	2023-03-17	阳性 1:1000 颗粒，着丝点++	(+)	(+)	（-）	无	55	3.22	49.1	4.53	17.9	6.21	0.98	0.32	2023-03-16	3	2	0.535	/	/	口干、眼干，龋齿	无	无	无	肺结节	肝功能不全	无	4.6	119	139	无	无	1	A2313708	（唇腺活检）送检涎腺组织，导管及腺泡周围多量淋巴细胞、浆细胞浸润，符合慢性涎腺炎（Ⅳ级）。	IV	其他
张圣群	女	53岁	0009514310	2023/3/21	干燥综合征 白细胞减少 肾囊肿 慢性胃炎 肝囊肿	2023-03-21	阳性 1:10000 颗粒 ++++	(+)	(+)	(+)	无	13	3.41	46.9	2.41	19.15	0.84	0.86	0.31	2022-12-15	22	18	2.73	阴性	右：＜10s，左：＜10s	无	无	多关节疼痛	无	肺结节	慢性胃炎	白细胞减少	4.32	131	201	无	无	3	A2315636	（唇腺）唇腺腺泡萎缩，小叶间纤维组织增生，间质灶性淋巴细胞浸润（2灶，＞50个/HPF）。请结合临床。	IV	其他
张红刚	女	67岁	0013121339	2023/3/27	干燥综合征 免疫性血小板减少 高血压 糖尿病 轻度肺动脉高压 肝内胆管扩张 胆总管结石可能 甲状腺功能减退症 膝骨关节炎	2023-03-18	阳性 1:320 颗粒，核仁 +	(+)	(+)	（-）	无	40	3.22	21.6	3.35	24.67	2.16	0.79	0.18	/	/	/	/	/	/	口干	无	膝关节疼痛	无	肺大疱	无	免疫性血小板减少	8.62	113	72	无	肺动脉高压	4	A2316786	（唇腺活检）送检小块涎腺组织，腺泡及导管周围见淋巴细胞浸润灶（多灶性，＞50个淋巴细胞/灶）。	IV	其他
陈云香	女	81岁	0000342796	2023/3/28	干燥综合征 间质性肺炎 结核性胸膜炎 肾功能不全 高血压病 肺结节	2023-04-03	阳性 1:320 着丝点 +	（-）	(+)	（-）	抗CENP B 阳性	6	3.41	21.1	1.31	10.57	1.66	1.15	0.3	2023-03-30	5	12	1.23	阴性	右：＜10s，左：＜10s	口干	无	多关节疼痛	无	间质性肺炎	无	无	5.52	124	141	无	肾功能不全	3	A2317522	（下唇腺活检）唇腺腺泡略萎缩，可见少量散在淋巴细胞浸润。请结合临床。	II	其他
高子兰	女	60岁	0013176142	2023/4/4	干燥综合征 肝功能不全 白细胞减少	2023-04-17	阳性 1:320 颗粒 +	(+)	(+)	（-）	抗Ro-52抗体阳性	7	3.13	9.38	2.77	9.79	1.26	0.97	0.15	/	/	/	/	/	/	无	无	无	无	肺结节	肝功能不全	白细胞减少	2.96	133	123	甲状腺功能减退症	无	3	A2320333	（唇腺活检）送检小块涎腺组织，腺泡及导管周围见淋巴细胞浸润灶（1灶，＞50个淋巴细胞/灶）。	III	其他
高代姐	女	57岁	0012986110	2023/4/12	干燥综合征	2023-04-12	阳性 1:3200 颗粒、着丝点 +++	(+)	(+)	(+)	无	31	3.22	14.6	3.61	21.6	1.46	0.9	0.25	2023-04-20	0	0	0.135	/	/	口干	无	多关节疼痛	无	无	无	血三系减少	2.72	112	90	无	无	2	A2320700	（唇腺活检）小块涎腺组织，局部腺泡萎缩，间质灶性淋巴细胞浸润（约5灶，＞50个淋巴细胞/灶）。	IV	其他
黄永霞	女	50岁	0003005375	2023/4/14	干燥综合征 免疫性血小板减少 脂肪肝 肺结节 颌下腺肿大 腮腺肿大 缺铁性贫血 肝功能不全	2023-04-12	阳性 1:3200 颗粒 +++	(+)	(+)	（-）	无	73	0.39	14.6	2.93	19.93	1.84	1.2	0.29	2023-04-21	7	4	0.65	阳性	右：4s，左：4s	口干、眼干	瘀点	多关节疼痛	无	肺结节	肝功能不全	免疫性血小板减少	4.07	102	191	无	无	4	A2321820	（唇腺活检）送检涎腺组织，腺泡轻度萎缩，导管及腺泡周围较多淋巴细胞灶性浸润，符合慢性涎腺炎（Ⅲ级）。	III	其他
操爱花	女	46岁	0013213644	2023/4/21	干燥综合征 带状疱疹 肺结节	2023-04-24	阳性 1:320 颗粒 +	(+)	（-）	（-）	无	66	8.7	9.38	2.64	25.4	1.78	1.12	0.25	2023-04-25	12	4	21.495	/	/	无	带状疱疹	无	无	肺结节	无	无	18.2	95	317	无	无	1	A2323389	（唇腺）涎腺组织，可见腺泡及导管，间质见淋巴细胞浸润（2灶，＞50个/灶）。	IV	其他
储成芳	女	72岁	0012297100	2023/5/9	干燥综合征 原发性胆汁性胆管炎	2023-05-05	阳性 1:1000 颗粒 ++	(+)	(+)	(+)	无	33	1	53.5	2.59	24.4	1.01	0.93	0.18	2023-05-04	0	9	1.5	/	/	无	无	多关节疼痛	无	支气管扩张	原发性胆汁性胆管炎	无	3.39	110	235	无	无	2	A2326733	（唇腺活检）送检涎腺组织，导管及腺泡周围多量淋巴细胞、浆细胞浸润，超过1灶，每灶超过50个/灶。符合慢性涎腺炎（Ⅳ级）。	IV	其他
张玉喆	女	34岁	0013291334	2023/5/15	干燥综合征	2023-05-15	阳性 1:10000 细颗粒 ++++	(+)	(+)	(+)	无	120	3.13	219	7.03	28.3	1.44	0.93	0.18	2023-05-11	2	5	3.505	/	/	口干、眼干	双下肢紫癜	无	无	肺结节、肺大疱	无	无	3.66	118	300	无	无	2	A2328368	（唇腺活检）唇腺腺泡萎缩，间质纤维、脂肪组织增生，多量淋巴细胞、少量浆细胞浸润。请结合临床。	II	其他
王爱群	女	55岁	0013168196	2023/5/23	干燥综合征 高血压	2023-05-12	阳性 1:3200 颗粒 ++++	(+)	(+)	（-）	抗U1-nRNP/Sm 强阳性、抗α-胞衬蛋白抗体 阳性	33	5.1	19.9	3.66	19.1	0.77	1.15	0.26	2023-05-11	0	0	0.56	/	/	口干、眼干	无	无	无	肺结节	无	无	6.38	120	130	无	无	0	A2329815	（唇腺活检）涎腺组织，腺泡轻度萎缩，个别导管扩张，间质淋巴细胞浸润（3灶，＞50个/灶）。	IV	其他
金志	女	33岁	0010212454	2023/5/26	干燥综合征	2023-05-12	阳性 1:1000 颗粒 ++	(+)	(+)	(+)	无	11	3.13	11.1	2.62	17.98	1.97	0.96	0.15	2023-05-24	0	5	1.68	/	/	口腔溃疡	无	无	无	肺结节	无	无	3.83	122	181	无	无	0	A2330785	（唇腺活检）涎腺腺泡及导管组织，间质见多灶淋巴细胞浸润（＞3灶，＞50个/灶）。	IV	其他
葛道英	女	73岁	0013334507	2023/5/25	干燥综合征	2023-05-27	阳性 1:10000 细颗粒 ++++	(+)	(+)	(+)	无	86	3.13	11.1	3.15	36.5	2.15	0.96	0.13	2023-05-25	0	0	1.25	/	/	口干、眼干	无	无	无	肺结节 肺大疱	无	贫血	5.05	88	128	无	无	2	A2330786	（唇腺活检）涎腺腺泡及导管组织，局部腺泡萎缩，间质纤维组织增生伴淋巴细胞、浆细胞浸润，局部淋巴细胞浸润＞50个/灶。	IV	其他
刘桂林	女	56岁	0003405230	2023/6/2	干燥综合征 免疫性血小板减少	2023-05-27	阳性 1:1000 核仁 ++;1:320 均质 +	（-）	（-）	（-）	抗双链DNA抗体临界阳性	2	3.13	11.1	2.72	8.72	0.95	0.63	0.07	2023-06-03	1	4	1.696	/	/	口干、眼干	无	无	无	无	无	免疫性血小板减少	24.12	121	162	无	无	1	A2333180	（唇腺活检）送检少许涎腺组织，导管及腺泡周围见淋巴细胞、浆细胞浸润(＞1灶，超过50个/灶），请结合临床。	IV	其他
葛永菊	女	51岁	0011855355	2023/6/7	干燥综合征 左下肢静脉曲张术后 颈椎椎间盘突出	2023-06-09	阳性 1:1000 颗粒 ++	(+)	(+)	（-）	抗Ro-52抗体强阳性	17	1.65	21.8	3.29	16.3	1.45	1.03	0.27	2022-12-02	2	1	3.19	/	/	口干、眼干、口腔溃疡	无	无	无	无	无	无	4.02	108	185	无	无	0	A2334093	（下颌唇腺活检）送检小块涎腺组织，腺泡及导管周围见淋巴细胞浸润灶（多灶性，＞50个淋巴细胞/灶）。请结合临床及相关检查。	IV	其他
林翠芳	女	40岁	0000553568	2021/7/14	干燥综合征 原发性胆汁性肝硬化	2021-07-07	阳新 1:320 颗粒，核少点 +	（-）	(+)	（-）	抗细胞浆抗体阳性	116	3.13	11.1	3.19	24.5	3.88	1.5	0.16	2021-07-15	3	5	1.667	/	/	口干	无	无	无	肺结节	原发性胆汁性肝硬化	无	6.49	105	166	无	无	1	B2135165	（唇腺活检）唇腺腺泡略萎缩，小叶间纤维、脂肪组织增生，灶性淋巴细胞浸润（＞50个/HPF）。	III	其他
余明华	女	74岁	0000795470	2022/11/28	干燥综合征 肝功能不全 2型糖尿病 高血压 肺结节 间质性肺炎	2022/11/30	阳性 1:3200 着丝点 +++	（-）	(+)	（-）	抗CENP B 阳性	4	3.3	9.38	0.81	7.91	0.48	1.24	0.38	2022-11-28	1	0	0.211	/	/	口干、眼干，龋齿	无	无	无	间质性肺炎	肝功能不全	无	5.22	117	225	无	无	2	B2261531	（唇腺活检）送检涎腺组织，导管及腺泡周围灶性淋巴细胞及少量浆细胞浸润灶性浸润，2灶，符合慢性涎腺炎（Ⅳ级）。请结合临床。	IV	其他
刘传燕	女	34岁	0012972814	2023/2/3	干燥综合征 白细胞减少 免疫性血小板减少 肺结节 抗磷脂抗体阳性	2023-02-06	阳性 1:1000 颗粒 ++	(+)	(+)	（-）	无	20	6.7	17.4	1.58	14.8	1.39	1.08	0.16	/	/	/	/	/	/	无	无	无	无	肺结节	无	白细胞减少 免疫性血小板减少	5.24	112	160	无	抗磷脂抗体阳性	1	B2304478	（唇腺活检）唇腺腺泡结构尚完整，导管轻度扩张，小叶内纤维组织增生，间质散在淋巴细胞浸润（1灶，＞50个炎细胞）。	III	其他
杨秀	女	44岁	0002496395	2023/2/20	干燥综合征 肾结石	2023-02-18	阳性 1:320 颗粒 +	(+)	(+)	（-）	无	6	3.13	45.9	1.07	22.82	0.66	0.9	0.11	2023-02-20	4	8	0.21	/	/	口干、眼干、龋齿	无	无	无	无	无	无	3.7	113	144	无	无	0	B2307734	（唇腺活检）唇腺腺泡萎缩，间质纤维、脂肪组织增生，多量淋巴细胞浸润。请结合临床。	II	脑力工作
裴清	女	50岁	0012644674	2023/2/26	干燥综合征、原发性胆汁性胆管炎	2023-02-03	阳性 1:320 颗粒 +	(+)	(+)	(+)	抗线粒体抗体、抗线粒体-M2型抗体阳性	56	3.13	21.7	2.71	40.96	1.97	1.15	0.19	2023-02-03	11	12	0.42	/	/	口干、眼干、龋齿	无	无	无	肺结节	无	无	5.88	107	237	无	无	0	B2309384	（唇腺活检）送检涎腺组织，导管及腺泡周围淋巴细胞、浆细胞灶性浸润（超过1灶，每灶超过50个/灶）。请结合临床。	IV	其他
郑艳	女	52岁	0013179294	2023/4/7	干燥综合征 高血压病 白细胞减少	2023-04-10	阳性 1:320 颗粒 +	(+)	(+)	(+)	无	14	3.13	10.4	2.01	14.5	0.59	1.33	0.33	2023-04-08	10	5	2.626	/	/	无	无	无	无	肺结节	无	无	3.36	128	134	无	无	0	B2317953	（唇腺活检）送检涎腺组织，导管及腺泡周围淋巴细胞、浆细胞散在浸润，符合慢性涎腺炎（Ⅱ级）。	II	其他
王俊皊	女	60岁	0011814826	2023/5/5	干燥综合征 甲状腺功能减退症 肝功能不全 白细胞减少 高血压 肾功能不全 肺结节 甲状腺结节 腔隙性脑梗塞 肝脏弥漫性病变	2023-05-05	阳性 1:1000 颗粒 ++	(+)	(+)	（-）	无	42	3.13	0.5	3.63	20.31	0.87	1.33	0.33	2023-05-06	0	0	16.095	/	/	龋齿	无	多关节疼痛	无	肺结节	无	白细胞减少	4.58	113	153	甲状腺功能减退症	无	3	B2322760	（唇腺活检）送检涎腺组织，导管及腺泡周围淋巴细胞、浆细胞聚集成片，超过50个/灶，符合慢性涎腺炎（Ⅲ级）。	III	其他
张高姐	女	60岁	0013186302	2023/5/4	干燥综合征 肝功能不全	2021-04-11	阳性 1:1000 着丝点	（-）	（-）	（-）	无	9	3.13	9.38	1.75	21	3.2	1.33	0.33	2023-05-05	1	1	10.355	/	/	龋齿	无	多关节疼痛	无	无	肝功能不全	血小板减少	5.44	108	75	无	无	3	B2322762	（唇腺活检）送检涎腺组织，导管及腺泡周围淋巴细胞、浆细胞聚集成片，超过1灶，每灶超过50个/灶，符合慢性涎腺炎（Ⅳ级）。	IV	其他
黄梅	女	46岁	02987977	2019/10/14	干燥综合征 间质性肺炎 胆汁性胆管炎 高血压 肝功能不全 脂肪肝	2019-10-07	阳性 1:320 核点 +	（-）	(+)	（-）	抗细胞浆抗体阳性	9	3.13	9.38	1.75	17.76	3.2	1.33	0.33	2019-10-15	7	5	3.02	阴性	右：9s，左：12s	口干、眼干，龋齿	无	无	无	无	肝功能不全	血小板减少	5.44	108	75	无	无	2	S19003931	（唇腺活检）送检小块涎腺组织，伴极少量淋巴细胞浸润（1灶＜50个淋巴细胞）。	II	其他
司婷苇	女	22岁	16265433	2019/11/17	干燥综合征 白细胞减少 甲状腺功能减退 贫血	2019-11-05	阳性 1:1000 颗粒 ++	(+)	(+)	（-）	无	40	3.02	251	2.5	26.97	1.22	0.89	0.21	/	/	/	/	阴性	右：＞10s，左：＞10s	口干、眼干	无	无	无	无	无	白细胞减少	2.45	82	160	甲状腺功能减退	无	2	S19010057	（唇腺活检）腺泡及导管周围见灶性淋巴细胞浸润（＞50个/HPF）。	IV	脑力工作
李纯萍	女	40岁	30349171	2020/2/21	干燥综合征 免疫性血小板减少 胆囊结石 肝囊肿 筛窦炎	2020-02-18	阳性 1:3200 着丝点 +++	(+)	(+)	（-）	抗RNP临界阳性、抗CENP B强阳性	13	3.02	13.2	2.99	16.05	2.11	0.84	0.13	2010-02-26	4	12	4.88	/	/	口干、龋齿	无	无	无	无	无	免疫性血小板减少	7.65	132	32	无	无	1	S20002927	（唇腺活检）唇腺腺泡轻度萎缩，小叶间血管增生、充血，小叶内见淋巴细胞浸润灶（＞50个淋巴细胞）。请结合临床及实验室检查。	IV	其他
蒋琼	女	57岁	0008741457	2021-02-19	干燥综合征 肺结节 骨关节炎	2022-09-30	阳性 1:3200 着丝点 +++	（-）	（-）	（-）	抗CENP B强阳性	2	3.3.	11.3	1.04	11.1	0.42	0.66	0.11	2022-09-29	1	2	0.44	/	/	口干、眼干	无	多关节疼痛	无	肺结节	无	无	4.41	116	182	无	无	1	A2107640	（唇腺活检）送检少许汗腺及脂肪组织。	II
倪和珍	女	56岁	0009675095	2021-07-20	干燥综合征 甲状腺结节 高血压 室性早搏 房性早搏	2021-07-02	阳性 1:1000 颗粒 ++	(+)	(+)	（-）	无	25	3.13	9.19	2.18	20.8	0.24	0.67	0.15	2021-07-21	6	2	1.759	/	/	无	口腔溃疡	多关节疼痛	无	无	无	无	3.78	132	127	甲状腺结节	无	2	A2135851	（唇腺活检）腺泡小叶结构存在，腺泡轻度萎缩，小叶内导管周围见淋巴细胞浸润（其中2灶>50个淋巴细胞），请结合临床。	IV
汪娇	女	29岁	0011015850	2021-08-16	干燥综合征 肝损害 溶血性贫血	2022-12-29	阳性 1:1000 颗粒 ++	（-）	（-）	（-）	无	7	3.22	9.38	1.28	13.7	2.96	0.7	0.07	/	/	/	/	/	/	口干	无	多关节疼痛	无	无	无	溶血性贫血	7.51	75	252	无	心包积液	3	A2143544	（唇腺活检）送检少量涎腺组织，腺泡略萎缩，间质少量淋巴细胞小灶性浸润（1灶，>50个淋巴细胞）。	III
潘万萍	女	24岁	0011505416	2022-06-01	干燥综合征 甲状腺结节 白细胞减少	2022-06-04	阳性 1:10000 颗粒	（-）	（-）	（-）	无	79	87.1	9.19	3.33	25.5	0.91	1.41	0.26	2022-06-02	6	12	1.215	/	/	口干	无	多关节疼痛	无	无	无	无	15.61	87	494	甲状腺结节	无	2	A2166016	（唇腺活检）唇腺腺泡略萎缩，小叶间纤维、脂肪组织增生，小导管扩张，灶性（4灶）淋巴细胞浸润。请结合临床。	IV
杨宗梅	女	43岁	0011902870	2022-03-25	干燥综合征 间质性肺炎 桥本甲状腺炎 肺结节 肾囊肿	2022-03-12	阳性 1：3200 颗粒，核仁 +++	（-）	(+)	（-）	无	16	3.3	8.38	2	14.82	1.36	0.9	0.3	2022-03-11	1	1	0.55	/	/	口干、眼干	无	无	无	间质性肺炎	无	无	5.28	121	163	桥本甲状腺炎	无	2	A2215563	（唇腺活检）送检少量涎腺组织，多量淋巴细胞多灶性浸润（>50个淋巴细胞/灶）。	III
张国香	女	62岁	0012063022	2022-05-25	干燥综合征 间质性肺炎	2022-05-25	阳性 1:1000 周边 ++	（-）	(+)	（-）	无	31	3.52	9.19	4.43	17.1	0.87	1.12	0.27	2022-05-31	2	2	2.031	/	/	口干、眼干	无	无	无	间质性肺炎	无	无	5.72	122	223	无	无	1	A2225900	（唇腺活检）送检少量涎腺组织，小叶结构存在，散在淋巴细胞、浆细胞浸润。	II
曹筱华	女	48岁	0003286285	2022-07-18	干燥综合征 中度贫血 白细胞减少 肾小管酸中毒 肝功能不全	2022-07-19	阳性 1:1000 颗粒 ++	(+)	(+)	（-）	无	37	3.19	/	1.92	13.12	1.03	1.15	0.27	2022-07-20	3	2	0.88	/	/	口干	无	无	有√	无	肝功能不全	白细胞减少 贫血	3.02	75	280	无	无	3	A2243124	（唇腺活检）送检涎腺组织，导管及腺泡炎症细胞聚集成片，3灶，每灶超过50个/灶，符合慢性涎腺炎（Ⅳ级）。	IV
余美红	女	28岁	0011039696	2023-01-30	干燥综合征 肺结节 淋巴结肿大 二尖瓣反流	2022-11-07	阳性 1:10000 颗粒 ++++	(+)	(+)	（-）	抗U1-nRNP/Sm 强阳性	37	3.57	93.3	4.78	19.18	0.84	1.13	0.16	/	/	/	/	/	/	口干	无	多关节疼痛	无	无	无	无	6.58	122	302	无	无	1	A2262728	（唇腺活检）送检涎腺组织，导管及腺泡周围淋巴细胞、浆细胞聚集成片，超过1灶，每灶超过50个，符合慢性涎腺炎（Ⅳ级）。	IV
唐艺	女	52岁	0007036740	2023-03-23	干燥综合征 原发性胆汁型肝硬化 肝功能不全 甲状腺功能减退 甲状腺结节	2023-03-22	阳性 1:320 颗粒，核仁 +	(+)	(+)	（-）	抗细胞浆抗体	27	0.06	9.38	3.42	16.9	0.55	1.13	0.16	/	/	/	/	/	/	口干	皮疹	无	无	无	原发性胆汁型肝硬化 肝功能不全	无	5	117	200	甲状腺功能减退 甲状腺结节	无	3	A2315627	（唇腺）唇腺腺泡萎缩，小叶间纤维组织增生，间质灶性淋巴细胞浸润（3灶，＞50个/HPF）。请结合临床。	IV
王红英	女	57岁	0009276412	2023-05-31	干燥综合征 脂肪肝 肺结节	2023-06-10	阳性1:1000颗粒，均质 ++	(+)	(+)	（-）	无	52	38.05	48.2	1.73	15.87	3.55	1.19	0.47	2023-05-31	3	3	0.18	/	/	口干、腮腺肿大	无	无	无	肺结节	无	无	5.47	110	109	无	无	0	A2331251	（唇腺活检）送检涎腺组织，腺泡结构尚正常，数目明显减少，导管及腺泡周围淋巴细胞、浆细胞聚集成片，4灶，每灶超过50个/灶，淋巴滤泡形成趋势。	IV	其他
黄建映	女	65岁	0000546258	2020-06-30	干燥综合征 2型糖尿病 免疫性血小板减少 脂肪肝 肝囊肿 肺结节 乳腺结节 甲状腺结节	2020-06-30	阳性 1:3200 着丝点 +++	（-）	（-）	（-）	抗CENP B阳性	2	3.14	/	1.47	9.85	0.66	1.21	0.26	/	/	/	/	/	/	口干、眼干	无	无	无	无	无	免疫性血小板减少	4.54	129	55	甲状腺结节	无	2	A20019593	（唇腺活检）唇腺腺泡萎缩，间质纤维组织增生，灶性淋巴细胞浸润。	III
方媛媛	女	36岁	0009290429	2020-08-10	干燥综合征 间质性肺炎	2020-08-10	阳性 1:3200 颗粒，核仁 +++	(+)	(+)	(+)	抗JO-1临界阳性	11	3.14	11.3	2.19	13.24	0.92	0.91	0.19	/	/	/	/	/	/	无	无	多关节疼痛	无	间质性肺炎	无	无	3.32	97	169	无	无	2	A20026194	（唇腺）唾腺腺泡轻度萎缩，小叶内及小叶间可见灶性浆细胞浸润及少数淋巴细胞散在浸润。请结合临床。	III
袁同荣	女	57岁	0009570274	2020-08-11	干燥综合征 蛋白尿	2020-08-11	阳性 1:1000 着丝点 ++	（-）	（-）	（-）	抗CENP B强阳性	28	3.14	9.5	2.03	13.17	1.24	1.38	0.37	/	/	/	/	/	/	口干、眼干	无	无	无	无	无	无	6.81	128	247	无	无	0	0009570274	（唇腺）送检为涎腺组织，腺泡略萎缩，间质散在个别淋巴细胞浸润（<50个/灶）。	II
刘叶霞	女	42岁	0001142739	2020-07-07	干燥综合征 血小板减少	2020-06-18	阳性 1:1000 颗粒 ++	(+)	(+)	（-）	无	44	3.13	94.8	3.36	21.56	2.44	1.13	0.19	2020-09-29	9	10	1.43	/	/	口干、眼干	无	无	无	无	无	血小板减少	4.09	111	85	无	无	1	A20035092	（唇腺活检）小块涎腺组织，腺泡略萎缩，小叶内导管周围见淋巴细胞浸润灶（4灶，＞50个淋巴细胞/灶）。唇腺活检（+）。	IV
张静	女	39岁	0009739948	2020-09-30	干燥综合征	2020-09-30	阳性 1:320 颗粒，核仁 +	(+)	(+)	（-）	无	9	/	/	2.73	16.89	0.83	1.32	0.39	/	/	/	/	/	/	口干	无	无	无	无	肝功能不全	无	3.97	124	192	无	无	1	A20036492	（唇腺）腺泡小叶结构存在，间质多灶淋巴细胞浸润（每灶＞50个/HPF）。	IV
王竹君	女	72岁	0009792079	2020-10-08	干燥综合征 肺大疱	2020-10-09	阳性 1:10000 颗粒 ++++	（-）	(+)	（-）	无	36	/	/	1.55	16.01	1.5	1.24	0.3	/	/	/	/	/	/	口干	无	无	无	肺大疱	无	无	6.16	123	128	无	无	1	A20037130	（唇腺活检）唇腺腺泡轻度萎缩，小叶间血管增生、充血，小叶内见淋巴细胞浸润灶（＜50个淋巴细胞）。请结合临床及实验室检查。	II
朱秀丽	女	50岁	0004098087	2020-10-27	干燥综合征 慢性结膜炎 肺结节	2020-10-27	阳性 1:1000 颗粒 ++	(+)	(+)	（-）	无	22	3.96	11.5	2.09	15.83	2.09	/	/	2017-05-15	1	3	1.7	/	/	眼干	无	无	无	肺结节	无	无	4.87	125	159	无	慢性结膜炎	1	A20039733	（唇腺）小块涎腺组织，腺泡小叶结构存在，间质散在个别淋巴细胞、浆细胞浸润。请结合临床。	II
郑书荣	女	46岁	0009866369	2020-10-30	干燥综合征 慢性非萎缩性胃炎	2020-10-30	阳性 1:1000 颗粒 ++	(+)	(+)	(+)	无	22	3.11	24.4	1.65	17.65	1.48	0.89	0.31	/	/	/	/	/	/	口干、眼干	无	无	无	无	慢性非萎缩性胃炎	无	3.7	121	165	无	无	1	A20040880	（唇腺活检）送检涎腺组织慢性炎，可见灶性淋巴细胞及少量浆细胞浸润(其中5灶>50个淋巴细胞）。请结合临床。	IV
靳成玲	女	59岁	0009873912	2020-10-30	干燥综合征	2020-10-30	阳性 1:320 颗粒 +	（-）	(+)	（-）	抗细胞浆抗体阳性	84	3.11	/	1.68	33.15	5.62	1.29	0.04	/	/	/	/	/	/	口干、眼干，龋齿	无	无	无	无	无	无	4.58	138	137	无	无	0	A20042345	（唇腺活检）送检小涎腺轻度萎缩，可见灶性淋巴细胞及少量浆细胞浸润(其中2灶>50个淋巴细胞）。请结合临床。	IV
徐莉	女	52岁	0009367064	2020-12-15	干燥综合征	2020-10-19	阳性 1:1000 周边，颗粒 ++	(+)	(+)	(+)	抗U1-nRNP/Sm 阳性	9.5	3.11	9.5202	1.68	17.29	0.42	0.94	0.18	/	/	/	/	/	/	口干、眼干、口腔溃疡	无	无	无	肺结节	无	无	3.05	133	159	无	无	0	A20049528	（唇腺活检）小块涎腺组织，腺泡及导管周围见淋巴细胞浸润灶（4灶，＞50个淋巴细胞/灶）。唇腺活检（+）。	IV
李海玉	女	41岁	0003064196	2020-12-17	干燥综合征 桥本氏甲状腺炎	2020-12-17	阳性 1:320 颗粒 +	(+)	(+)	（-）	抗细胞浆抗体阳性	76	3.3	9.38	6.27	27.26	1.31	/	/	/	/	/	/	/	/	口干、眼干	无	多关节疼痛	无	无	无	无	4.75	115	132	桥本氏甲状腺炎	无	2	A20050558	（唇腺活检）唇腺腺泡轻度萎缩，小叶间血管增生、充血，小叶内见淋巴细胞浸润（>50个/灶）。请结合临床及实验室检查。	IV
夏菊兰	女	51岁	0004613715	2020-12-30	干燥综合征 白细胞减少 冠心病 甲状腺功能减退症	2020-12-30	阳性 1:320 颗粒 +	(+)	(+)	（-）	抗细胞浆抗体阳性	30	3.3	22.8	3.32	15.11	1.69	0.88	0.2	2020-12-30	16	7	2.07	/	/	口干、龋齿	无	无	无	无	慢性胃炎	白细胞减少	2.97	133	185	甲状腺功能减退症	无	3	A20052666	（唇腺活检）送检小块组织，镜下见黏液腺组织，腺泡小叶结构存在，部分腺泡萎缩，黏液分泌亢进，小导管增生，小叶间导管扩张，间质散在及灶性淋巴细胞浸润。请结合临床。	III
华银芝	女	51岁	0010129585	2021-03-17	干燥综合征 点状角膜炎	2021-01-07	阳性 1:3200 着丝点 +++	（-）	（-）	（-）	抗CENP B强阳性	11	/	/	2.12.	14.9	0.82	1.16	0.42	/	/	/	/	阳性	右：4s，左：4s	口干、眼干，龋齿	无	无	无	无	无	无	4.94	139	226	无	无	0	A2105511	（唇腺活检）唇腺腺泡轻度萎缩，小叶间血管增生、充血，小叶内见淋巴细胞浸润（＜50个/灶）。请结合临床及实验室检查。	II
王婷婷	女	25岁	0010282300	2021-02-19	干燥综合征 白细胞减少	2021-02-19	阳性 1:320 颗粒 +	(+)	(+)	(+)	无	12	3.13	29.4	1.13	17	0.64	1.17	0.23	2021-02-26	25	20	0.94	/	/	无	无	无	无	无	无	白细胞减少	1.71	125	163	无	无	1	A2109457	（唇腺活检）镜下见腺泡小叶结构存在，间质纤维组织增生伴灶性淋巴细胞浸润（＞50个/HPF）。请结合临床。	III
刘万翔	男	38岁	0006561313	2021-03-08	干燥综合征	2022-01-17	阳性 1:3200 颗粒 +++	(+)	(+)	(+)	无	15	/	10.6	3.8	18.68	0.94	/	/	2021-02-24	19	14	0.9	/	/	无	无	无	无	无	无	血小板减少	5.66	148	76	无	无	1	A2109571	（唇腺）腺泡及导管周围见灶性淋巴细胞浸润（＞50个/HPF）。	III
刘云云	女	32岁	0000054560	2021/34	干燥综合征 慢性胃炎	2021-02-26	阳性 1:320 颗粒 +	(+)	（-）	（-）	无	12	3.19	8.38	2.77	18.35	1.48	0.94	0.14	/	/	/	/	/	/	无	无	多关节疼痛	无	无	慢性胃炎	无	5.95	129	265	无	无	2	A2110540	（唇腺活检）送检涎腺组织，导管及腺泡周围散在个别淋巴细胞。	I
姜伟伟	女	38岁	0001912399	2021-02-24	干燥综合征 结膜炎	2021-03-04	阳性 1:1000 均质，颗粒 ++	(+)	(+)	（-）	抗核小体阳性	6	0.53	9.19	3.2	13.4	0.97	0.96	0.17	/	/	/	/	阴性	右：3s，左：3s	口干、眼干	腮腺肿大、淋巴结肿大	无	无	无	无	无	4.85	136	186	无	结膜炎	2	A2110742	（唇腺活检）唇腺腺泡略萎缩，局部可见淋巴细胞聚集灶（＞50个淋巴细胞），间质纤维脂肪组织轻度增生。请结合临床。	III
吴英	女	50岁	0003499893	2021-01-27	干燥综合征 血小板减少	2021-01-15	阳性 1:1000 颗粒 ++	(+)	(+)	（-）	无	28	3.3	9.38	3.55	18.45	0.68	1.08	0.26	/	/	/	/	阳性	右：＜10s，左：＜10s	眼干、口干	无	无	无	无	无	无	2.74	143	117	无	结膜炎	1	A2114534	（唇腺活检）送检少量涎腺组织，腺泡略萎缩，导管周淋巴细胞灶性浸润（<50个/灶）。	II
张璐	女	28岁	0000045110	2021-04-29	干燥综合征	2021-01-27	阳性 1:320 颗粒 +	(+)	(+)	（-）	抗U1-nRNP/Sm 强阳性	13	3.13	9.38	3.19	17.76	0.94	1.08	0.23	/	/	/	/	/	/	无	无	无	无	无	无	无	6.83	140	222	无	无	0	A2120192	（唇腺活检）唇腺腺泡轻度萎缩，小叶间血管增生、充血，小叶内见淋巴细胞浸润（＜50个/灶）。请结合临床及实验室检查。	II
吴志红	女	56岁	0002095737	2021-05-05	干燥综合征	2021-09-15	阳性 1:1000 颗粒 ++	(+)	(+)	(+)	无	48	3.13	29.6	3.62	17.19	1.08	1.14	0.24	/	/	/	/	/	/	口干、眼干	口腔溃疡	多关节疼痛	无	无	无	无	3.84	131	165	无	无	1	A2122571	（唇腺活检）腺泡略萎缩，小叶结构存在，小叶内导管周围见多灶淋巴细胞浸润（其中1灶>50个淋巴细胞），请结合临床。	IV
崔利萍	女	56岁	0010583126	2021-05-13	干燥综合征 白细胞减少 甲状腺结节 胆囊结石	2021-05-15	阳性 1:3200 颗粒，核仁 +++	(+)	(+)	(+)	无	41	3.13	/	3.23	38	1.38	/	/	/	/	/	/	/	/	口干、眼干、龋齿	无	无	无	无	无	白细胞减少	3.06	97	131	甲状腺结节	无	2	A2125801	（唇腺活检）送检少量涎腺组织，腺体轻度萎缩，小叶间导管轻度扩张，间质内见灶性淋巴细胞浸润（＜50个/HPF）。	II
陆和凤	女	51岁	0007419000	2021-06-08	干燥综合征 肝功能不全 慢性浅表性胃炎	2021-05-21	阳性 1:10000 着丝点 ++++	(+)	（-）	（-）	抗CENP B强阳性	26	3.13	9.19	2.75	14.01	3.29	1.28	0.35	2021-06-09	0	0	1.11	/	/	口干	淋巴结肿大	无	无	无	肝功能不全、浅表性胃炎	无	7.11	136	187	甲状腺结节	无	3	A2130089	（唇腺活检）唇腺腺泡萎缩，间质纤维组织增生，灶性多量淋巴细胞浸润。请结合临床。	III
程丹	女	44岁	0010827211	2021-11-04	干燥综合征	2022-03-04	阳性 1:320 颗粒，核仁 +	(+)	（-）	（-）	无	7	3.13	9.75	2.01	15.7	1.1	1.22	0.23	/	/	/	/	/	/	口干、眼干，龋齿	无	多关节疼痛	无	无	无	无	4.79	140	326	无	无	1	A2136966	（唇腺活检）腺泡小叶结构存在，腺泡轻度萎缩，小叶内导管周围见淋巴细胞浸润（其中1灶>50个淋巴细胞），请结合临床。	IV
杜庆	女	57岁	0008635702	2015-11-18	干燥综合征 慢性非萎缩性胃炎 骨关节炎	2015-11-18	阳性 1:1000 颗粒 ++	（-）	（-）	（-）	无	23	3.19	9.75	2.01	14.62	1.08	1.31	0.19	2016-02-15	3	2	2.48	/	/	口干、眼干	无	无	无	无	慢性非萎缩性胃炎	无	4.36	125.9	208	无	无	1	A2138801	（唇腺活检）送检涎腺组织，导管及腺泡周围淋巴细胞聚集成片，1灶，超过50个/灶，符合慢性涎腺炎（Ⅲ级）。	III
储仕荣	女	54岁	0010886815	2021-07-19	干燥综合征 血小板减少	2021-07-20	阳性 1:3200 细颗粒 +++	(+)	(+)	(+)	无	63	3.13	9.57	3.45	22.33	0.87	0.87	0.23	2021-07-20	3	7	0.66	/	/	口干、眼干	无	多关节疼痛	无	肺结节	无	血小板减少	4.14	111	163	无	无	2	A2139199	（唇腺活检）送检涎腺组织，导管及腺泡周围多灶性淋巴细胞、浆细胞浸润，符合慢性涎腺炎（Ⅳ级）。	IV
欧阳娜	女	40岁	0000344772	2021-07-29	干燥综合征 原发性胆汁性肝硬化	2021-07-29	阳性 1:1000 颗粒 ++	(+)	(+)	（-）	抗U1-nRNP/Sm 强阳性	11	/	/	2.37	13.52	1.15	/	/	2021-07-28	17	14	1.52	/	/	口干	无	无	无	无	原发性胆汁性肝硬化	无	5.19	136	236	无	无	1	A2140356	（唇腺活检）送检涎腺组织，导管及腺泡周围多灶性片状淋巴细胞、浆细胞浸润，符合慢性涎腺炎（Ⅳ级）。	IV
侯玉林	女	55岁	0010914717	2021-07-30	干燥综合征 肝功能不全	2021-07-28	阳性 1:10000 着丝点 ++++，1:100 颗粒 +/-	（-）	(+)	（-）	抗CENP B强阳性	8	5.37	9.19	0.79	7.89	1.71	1.1	0.26	2021-08-02	9	13	1.88	/	/	口干、眼干	无	多关节疼痛	无	肺结节	肝功能不全	无	7.09	136	139	无	角膜炎	3	A2142274	（唇腺活检）送检涎腺组织内见灶性淋巴细胞浸润（＞50个淋巴细胞/灶）。	III
欧阳亚平	女	40岁	0009336487	2020-06-09	干燥综合征 白细胞减少	2020-06-09	阳性 1:320 颗粒 +	(+)	(+)	（-）	无	15	3.02	9.5	2.87	13.09	1.73	1.1	0.25	/	/	/	/	/	/	口干、龋齿	无	无	无	无	无	白细胞减少	6.32	114	164	无	无	1	A2143090	（唇腺活检）送检涎腺组织，间质见灶性淋巴细胞浸润（1灶＞50个淋巴细胞）。	III
吴萌	女	32岁	0003388908	2021-08-13	干燥综合征 甲状腺功能减退症 银屑病 高球蛋白血症性紫癜 焦虑状态	2021-08-13	阳性 1:3200 颗粒 +++	(+)	(+)	(+)	无	33	3.13	18.2	3.62	23.67	1.59	1.13	0.35	2021-08-19	11	16	1.89	/	/	口干	高球蛋白血症紫癜、银屑病	多关节疼痛	无	无	无	无	5.31	117	305	甲状腺功能减退症	焦虑状态	3	A2144208	（唇腺活检）送检涎腺组织，导管及腺泡周围淋巴细胞、浆细胞聚集成片，超过1灶，每灶超过50个/灶，符合慢性涎腺炎（Ⅳ级）。	IV
何玲	女	49岁	0011068424	2021-08-30	干燥综合征 甲状腺结节 贫血	2022-02-24	阳性 1:3200 颗粒 +++	(+)	(+)	(+)	无	58	3.13	/	3.71	34.36	2.27	1.01	0.12	/	/	/	/	/	/	口干、眼干	无	无	无	无	无	贫血	3.33	75	165	无	无	1	A2145044	（唇腺活检）送检涎腺组织，导管及腺泡周围淋巴细胞、浆细胞聚集成片，超过1灶，每灶超过50个/灶，符合慢性涎腺炎（Ⅳ级）。	IV
王萍	女	50岁	0011100874	2021-09-03	干燥综合征 焦虑状态	2021-09-03	阳性 1:3200 均质，颗粒+++	（-）	（-）	（-）	抗双链DNA、抗Jo-1临界阳性	59	28	9.19	2.97	16.54	1.81	1.26	0.28	2021-09-02	＞10s	＞10s	2.11	/	/	口干、眼干	无	多关节疼痛	无	无	无	无	8.93	122	298	无	焦虑状态	1	A2148367	（唇腺活检）送检少量涎腺组织，腺泡略萎缩，少量淋巴细胞灶性浸润（1灶，>50个淋巴细胞）。	III
李可一	女	14岁	0011117900	2021-09-08	干燥综合征	2021-09-08	阳性 1:1000 颗粒 ++	(+)	(+)	（-）	抗CENP B 阳性、抗细胞浆抗体 阳性	14	3.13	/	2.56	34.02	2.17	1.1	0.18	2021-09-09	18	19	2.35	/	/	无	无	无	无	无	无	无	6.29	122	244	无	心肌炎	0	A2150512	（唇腺活检）送检涎腺组织，导管及腺泡周围淋巴细胞聚集成片，2灶，超过50个/灶，符合慢性涎腺炎（Ⅳ级）。	IV
丁琼	女	53岁	0010390133	2021-09-18	干燥综合征	2021-09-18	阳性 1:1000 颗粒 ++	(+)	(+)	(+)	无	28	/	9.19	2.94	19.03	1.02	/	/	/	/	/	/	/	/	口干、眼干	无	多关节疼痛	无	无	无	无	4.71	122	231	无	无	1	A2150514	（唇腺活检）送检腺泡小叶结构存在，个别导管扩张，间质散在少许淋巴细胞及浆细胞浸润。	II
许晓丽	女	29岁	0010280536	2021-02-27	干燥综合征	2021-02-27	阳性 1:1000 颗粒 ++	(+)	(+)	（-）	无	23	6.38	10.6	1.53	11.99	1.37	1.94	0.44	2021-09-27	18	20	1.04	/	/	口干	无	无	无	无	无	无	6.64	139	272	无	无	0	A2151448	（唇腺活检）涎腺组织腺泡小叶结构存在，间质多灶性淋巴细胞浸润（3灶，>50个淋巴细胞），请结合临床。	IV
王燕	女	34岁	0002131015	2021-10-14	干燥综合征 慢性胃炎 慢性肾功能不全 甲状腺功能减退症	2021-09-20	阳性 1:10000 颗粒 ++++	(+)	（-）	（-）	抗核糖体P-蛋白 阳性、抗细胞浆抗体阳性	52	9.15	9.19	2.9	21.9	1.88	1.08	0.32	2021-09-27	＞20	＞20	4.67	/	/	口干	无	多关节疼痛	无	无	无	无	5.86	121	281	无	无	1	A2151459	（唇腺活检）涎腺腺泡小叶结构存在，部分腺泡轻度萎缩，间质多灶性淋巴细胞浸润（3灶，>50个/HPF）。	IV
谢士珍	女	59岁	0011234003	2021-10-09	干燥综合征 肺结节	2021-10-09	阳性 1:3200 均质，颗粒+++	(+)	(+)	(+)	抗核糖体P-蛋白阳性	74	/	/	8.52	20.71	0.94	/	/	/	/	/	/	/	/	口干	无	多关节疼痛	无	无	无	无	4.56	125	274	无	无	1	A2152510	（右侧唇腺活检）送检涎腺组织，导管及腺泡周围见多灶性淋巴细胞浸润（每灶＞50个淋巴细胞）。	IV
范晓璐	女	31岁	0010838135	2021-10-05	干燥综合征	2021-10-05	阳性 1:1000 颗粒 ++	(+)	(+)	(+)	无	42	3.13	27.5	3.02	23.51	2.07	1.57	0.37	2021-10-11	1	2	0.92	/	/	无	无	无	无	无	无	无	5.86	131	197	无	无	0	A2153571	（唇腺活检）唇腺腺泡结构及数目尚正常，可见淋巴细胞聚集灶（3灶，＞50个淋巴细胞），间质纤维脂肪组织轻度增生。请结合临床。	IV
王贤	女	37岁	0009055314	2021-06-22	干燥综合征	2021-06-22	阳性 1:10000 颗粒 ++++	(+)	(+)	（-）	抗U1-nRNP/Sm 强阳性、抗组蛋白 临界阳性	105	8.87	9.19	2.27	27.28	1.01	1.34	0.29	2021-10-13	15	22	2	/	/	无	雷诺现象	多关节疼痛	无	无	无	无	3.9	119	203	无	无	2	A2154445	（唇腺活检）送检小块涎腺组织，腺泡及导管周围见淋巴细胞浸润灶（2灶，＞50个淋巴细胞/灶）。	IV
张兄琴	女	45岁	0001175569	2021-08-07	干燥综合征 白细胞减少 间质性肺炎	2021-08-07	阳性 1:000 颗粒 ++	(+)	(+)	（-）	抗U1-nRNP/Sm 阳性	6	3.13	9.19	1.15	25.69	0.42	1.07	0.18	/	/	/	/	/	/	无	皮疹	多关节疼痛	无	间质性肺炎 肺大疱	无	白细胞减少	2.56	126	153	无	无	4	A2154447	（唇腺活检）送检小块涎腺组织，腺泡及导管周围见淋巴细胞浸润灶（2灶，＞50个淋巴细胞/灶）。	IV
鲍有芳	女	74岁	0010212379	2021-01-29	干燥综合征 高血压 骨关节炎 慢性非萎缩性胃炎	2021-01-29	阳性 1:1000 颗粒 ++	(+)	(+)	（-）	无	8	3.13	12.9	1.84	18.94	0.73	1.3	0.32	2021-10-19	5	7	0.33	/	/	口干、眼干	无	多关节疼痛	无	无	慢性非萎缩性胃炎	无	3.3	131	186	无	无	2	A2155112	（唇腺）送检涎腺组织，腺泡小叶结构存在，部分导管扩张，间质灶性淋巴细胞浸润（＞50个/灶）。	IV
王金凤	女	28岁	0009083469	2021-03-31	干燥综合征 免疫性血小板减少性紫癜	2021-03-20	阳性 1:1000 颗粒 ++	(+)	(+)	(+)	无	53	3.3	31.1	4.11	26.86	0.99	1.14	0.26	/	/	/	/	/	/	无	无	多关节疼痛	无	肺结节	无	免疫性血小板减少	9.66	91	45	无	无	2	A2155115	（唇腺）送检腺泡小叶结构存在，部分导管扩张，导管旁灶性淋巴细胞浸润（＞50个/灶）。	III
胡慧	女	35岁	0011310077	2021-10-18	干燥综合征	2021-10-18	阳性 1:3200 颗粒 +++	(+)	(+)	(+)	无	61	3.14	/	3.73	31.39	0.69	1.28	0.24	2021-10-19	6	7	2.95	/	/	无	雷诺现象	多关节疼痛	无	无	无	无	3.85	115	221	无	无	2	A2155124	（唇腺）送检腺泡小叶结构存在，部分导管扩张，导管旁及小叶间见灶性淋巴细胞浸润（＞50个/灶）。	III
胡鸿英	女	63岁	0010192447	2021-10-26	干燥综合征	2021-10-26	阳性 1:10000 颗粒 ++++	（-）	(+)	（-）	无	37	3.16	9.19	1.41	14.7	0.79	1.2	0.39	/	/	/	/	/	/	无	无	多关节疼痛	无	肺结节	无	无	5.17	133	177	无	无	1	A2155520	（唇腺）送检涎腺组织内散在淋巴细胞浸润，血管旁可见一灶淋巴细胞（>50个/灶）。	III
卫修荣	女	54岁	0011274820	2021-10-19	干燥综合征	2021-10-19	阳性 1:10000 着丝点 ++++	（-）	（-）	（-）	抗双链DNA抗体、抗CENP B 阳性	21	3.16	/	2.16	12.93	1.09	0.94	0.33	2021-10-22	0	5	2.81	/	/	口干、龋齿	无	无	无	肺结节	无	无	5.57	132	359	无	无	0	A2156830	（唇腺活检）腺泡腺泡略萎缩，小叶见纤维、脂肪组织增生，小血管扩张、充血，灶性淋巴细胞（3灶）浸润。请结合临床。	III
李义翠	女	50岁	0000244968	2021-08-15	干燥综合征 免疫性血小板减少 重度贫血	2021-08-15	阳性 1:320 均质、颗粒 +	(+)	(+)	（-）	抗细胞浆抗体阳性	24	2.46	9.19	2.2	16.07	1.43	0.96	0.26	/	/	/	/	/	/	无	无	无	有√	无	无	免疫性血小板减少、贫血	4.78	58	21	无	无	2	A2158557	（唇腺活检）小块涎腺组织，腺泡结构及数量尚正常，间质多灶性及散在淋巴细胞浸润（1灶＞50个淋巴细胞）。	III
胡志莺	女	44岁	0009372804	2021-10-29	干燥综合征 甲状腺结节 肺结节	2021-10-29	阳性 1:320 颗粒 +++	(+)	(+)	（-）	抗U1-nRNP/Sm 强阳性	62	3.13	9.19	5.74	26.28	1.1.3	/	/	/	/	/	/	/	/	无	无	无	无	无	无	无	10.12	130	229	无	无	0	A2158564	（唇腺活检）小块涎腺组织，腺泡结构及数量尚正常，间质多灶性及散在淋巴细胞浸润（＞50个淋巴细胞/灶）。	IV
夏玉玲	女	52岁	0011409394	2021-11-08	干燥综合征	2021-11-08	阳性 1:1000	（-）	（-）	（-）	抗CENP B阳性	10	3.13	9.19	2.46	14.8	1.3	1.06	0.33	2021-11-08	3	3	0.9	/	/	口干	无	无	无	无	无	无	4.01	151	198	无	无	0	A2160074	（唇腺活检）腺泡小叶结构存在，小叶间血管充血，小叶内导管周围见淋巴细胞浸润灶（2灶，>50个淋巴细胞），请结合临床。	IV
费金燕	女	33岁	0009756803	2021-11-24	干燥综合征	2021-10-02	阳性 1:1000 着丝点 ++	（-）	（-）	（-）	抗CENP B强阳性	12	3.13	9.19	2.92	11.62	2.25	1.24	0.29	2021-10-18	30	23	4.04	/	/	无	无	无	无	肺结节	无	无	6.32	117	231	无	无	0	A2160096	（唇腺活检）送检涎腺组织，导管及腺泡周围灶性淋巴细胞浸润，符合慢性涎腺炎（Ⅲ级）。镜检：涎腺组织内炎症细胞聚集成片，超过50个/灶。	III
刘倩	女	50岁	0011420812	2021-11-19	干燥综合征	2023-07-11	阳性 1:10000 着丝点 ++++	（-）	（-）	(+)	抗CENP B阳性	2	3.19	/	0.9	7.74	1.78	0.72	0.21	/	/	/	/	/	/	口干	无	无	无	无	无	无	4.83	136	219	无	无	0	A2161491	（唇腺）送检涎腺组织，导管及腺泡周围灶性淋巴细胞浸润（＞50个/灶）。	III
桂敏	女	57岁	0001166836	2021-12-10	干燥综合征 肺结节 肝功能异常	2021-11-30	阳性 1：:300 核少点+++;1:320 颗粒 +	（-）	(+)	（-）	无	22	3.13	9.19	2.32	14.7	1.4	1.1	0.22	2021-12-03	3	2	4.5	/	/	口干、眼干，龋齿	无	多关节疼痛	无	肺结节	肝功能不全	无	6.93	124	166	无	无	2	A2165186	（唇腺）唇腺腺泡略萎缩，小叶间纤维、脂肪组织增生，小导管扩张，多灶性淋巴细胞浸润。请结合临床。	III
张为勤	女	53岁	0011500875	2021-12-09	干燥综合征	2021-12-09	阳性 1:3200 着丝点 +++	(+)	(+)	(+)	抗核小体 临界阳性	17	3.13	8.38	2.48	11.25	2.5	0.85	0.28	2021-12-08	0	0	0.85	阳性	右：5s，左：5s	口干、眼干	无	无	无	无	无	无	4.21	145	178	无	无	0	A2166669	（右侧唇腺活检）送检小块涎腺组织，导管及腺泡周围灶性（2灶，约50个淋巴细胞/灶）及散在淋巴细胞浸润。	IV
邹护梅	女	58岁	0009257988	2021-12-12	干燥综合征 慢性萎缩性胃炎 焦虑状态 肺结节	2022-11-17	阳性 1:1000 颗粒 ++	(+)	(+)	(+)	无	1	3.13	24.3	4.83	15.43	0.78	0.9	0.32	/	/	/	/	/	/	口干、眼干	无	无	无	肺结节	慢性萎缩性胃炎	无	3.38	129	152	无	焦虑状态	1	A2168088	（唇腺活检）唇腺腺泡萎缩，小叶间血管充血，小叶内导管周围见淋巴细胞浸润灶（3灶，＞50个淋巴细胞）。请结合临床及实验室检查。	IV
杜丽平	女	48岁	0000920550	2021-12-09	干燥综合征 甲状腺功能减退症 浅表性胃炎	2021-12-09	阳性 1:3200 颗粒 +++	(+)	（-）	（-）	抗U1-nRNP/Sm 强阳性	8	4.12	/	2.73	13.9	0.9	1.04	0.2	/	/	/	/	/	/	无	皮疹	无	无	无	浅表性胃炎	无	5.2	124	229	甲状腺功能减退症	无	3	A2168214	（唇腺）小块涎腺组织，腺泡略萎缩，间质多灶性及散在淋巴细胞浸润（＞50个淋巴细胞/灶）。	III
尹清莲	女	55岁	0000540058	2021-12-29	干燥综合征 甲状腺功能减退症 肺动脉高压	2021-12-09	阳性 1:32000 颗粒 +++++	(+)	（-）	（-）	抗Scl-70阳性	38	3.13	/	2.2	25.76	1.37	0.89	0.23	2021-12-08	1	1	1.36	/	/	口干	雷诺现象	多关节疼痛	无	肺结节	无	无	4.86	137	175	甲状腺功能减退症	肺动脉高压	4	A2168938	（右侧唇腺活检）送检小块涎腺组织，腺泡及导管周围见淋巴细胞浸润灶（＞50个淋巴细胞/灶）。	III
郑家全	男	59岁	0007813925	2022-11-07	干燥综合征 肝损害	2021-12-22	阳性 1:320 颗粒 +	(+)	(+)	（-）	无	4	2.37	/	2.35	11.6	0.34	0.93	0.26	2021-12-23	12	6	6.9	/	/	龋齿	无	多关节疼痛	无	无	肝功能不全	无	6.82	166	194	无	无	2	A2169547	（唇腺活检）送检涎腺组织，腺泡轻度萎缩，间质少量淋巴细胞散在浸润（<50个/灶）。	II
苏之红	女	41岁	0011104532	2021-08-31	干燥综合征 白细胞减少	2021-08-31	阳性 1:1000 颗粒 ++	(+)	(+)	(+)	无	12	3.3	/	3.82	18.51	1.63	0.81	0.2	2021-12-28	10	3	3.25	/	/	无	无	无	无	无	无	白细胞减少	2.75	130	153	无	无	1	A2170375	（唇腺活检）送检涎腺组织，腺体略萎缩，小导管轻度扩张，灶性淋巴细胞、浆细胞浸润。	III
叶应梅	女	51岁	0007410662	2021-12-29	干燥综合征 萎缩性胃炎	2021-12-16	阳性 1:3200 着丝点 +++	（-）	（-）	（-）	抗CENP B强阳性、抗细胞浆抗体阳性	19	3.13	9.19	4.09	15.04	2.32	1.04	0.31	2021-12-16	4	5	1.65	/	/	口干、眼干，龋齿	无	无	无	无	无	无	4.87	138	91	无	无	0	A2170385	（唇腺活检）唇腺腺泡萎缩，间质纤维、脂肪组织增生，小导管扩张，多量淋巴细胞浸润。请结合临床。	II
刘建平	女	33岁	0002401455	2021-12-29	干燥综合征	2020-09-17	阳性 1:1000 颗粒 ++	(+)	(+)	（-）	无	25	3.11	22.6	4.03	18.37	0.88	0.94	0.14	2022-01-12	2	5	1.21	/	/	无	无	多关节疼痛	无	无	无	无	3.13	107	209	无	无	1	A2204281	（唇腺活检）送检涎腺组织，导管及腺泡周围淋巴细胞、浆细胞聚集成片，超过1灶，每灶超过50个/灶，符合慢性涎腺炎（Ⅳ级）。	IV
方圆圆	女	30岁	0011622529	2022-02-16	干燥综合征 甲状腺 乳头状癌 肺结节	2022-01-21	阳性 1:10000 颗粒 ++++	(+)	(+)	(+)	抗U1-nRNP/Sm 阳性	35	/	/	2.45	25.2	0.65	1.08	0.24	/	/	/	/	/	/	口干、龋齿	无	无	无	无	无	无	6.76	109	305	甲状腺乳头状癌	无	1	A2204492	（唇腺活检）腺泡小叶结构存在，腺泡及导管周围见淋巴细胞、浆细胞浸润（7灶，＞50个淋巴细胞/灶）。	IV
张开琴	女	49岁	0002649535	2022-01-14	干燥综合征	2022-01-14	阳性 1:3200 着丝点 +++	(+)	（-）	（-）	抗CENP B 阳性	34	0.97	9.19	3.26	14.9	1.96	0.9	0.23	/	/	/	/	/	/	口干、眼干	无	无	无	无	无	无	4.92	129	259	无	无	0	A2205347	（唇腺活检）送检涎腺组织，导管及腺泡周围散在淋巴细胞浸润。	II
叶洪芬	女	55岁	0001232818	2021-01-19	干燥综合征 肺动脉高压 心律失常 肺结节 萎缩性胃炎	2021-01-19	阳性 1:1000 颗粒 ++	(+)	(+)	（-）	抗U1-nRNP/Sm 强阳性	29	3.3	9.38	3.06	14.83	0.89	1.23	0.89	/	/	/	/	/	/	口干	无	无	无	肺结节	萎缩性胃炎	无	4.51	130	228	无	肺动脉高压	2	A2207273	（唇腺）送检少量涎腺组织，腺泡略萎缩，间质少量淋巴细胞小灶性浸润（2灶，>50个淋巴细胞）。	IV
李梅	女	46岁	0002435820	2022-01-24	干燥综合征 肝功能异常 皮疹	2022-01-19	阳性 1:3200 颗粒 +++	（-）	(+)	（-）	抗细胞浆抗体阳性	18	3.13	/	3.24	13.7	1.45	0.95	0.43	/	/	/	/	/	/	无	皮疹	无	无	无	肝功能不全	无	7.38	142	141	无	无	2	A2207276	（唇腺）送检少量涎腺组织，腺泡略萎缩，间质少量淋巴细胞小灶性浸润（4灶，>50个淋巴细胞）。	IV
王和倩	女	33岁	0011632808	2022-02-10	干燥综合征 甲状腺癌 淋巴细胞性甲状腺炎 肺结节 肝功能异常	2022-02-10	阳性 1:1000 颗粒 ++	(+)	(+)	（-）	无	18	3.13	/	2.91	19.35	1.63	0.85	0.15	/	/	/	/	/	/	口干、眼干	无	无	无	肺结节	肝功能不全	无	3.68	126	199	甲状腺癌 淋巴细胞性甲状腺炎	无	2	A2208531	（唇腺活检）送检为涎腺组织，腺泡小叶结构存在，腺泡轻度萎缩，间质水肿，小叶内导管周围见少许淋巴细胞浸润（＜20个淋巴细胞），请结合临床。	II
周思磊	男	36岁	0011761384	2022-02-14	干燥综合征	2022-02-14	阳性 1:320 颗粒 +	(+)	（-）	（-）	抗双链DNA阳性	11	3.13	9.19	2.98	15.67	0.96	1.29	0.28	2022-02-14	2	3	1.54	/	/	腮腺肿痛、口干、眼干	无	多关节疼痛	无	无	无	无	5.84	168	184	无	无	1	A2209386	（唇腺活检）送检为涎腺组织，腺泡小叶结构存在，腺泡轻度萎缩，间质水肿，小叶内导管周围见2灶淋巴细胞浸润（＜50个淋巴细胞），请结合临床。	II
陈爱琴	女	52岁	0009455861	2022-02-21	干燥综合征	2022-02-21	阳性 1:1000 颗粒 ++	(+)	(+)	(+)	无	23	3.13	20.2	4.08	22	0.45	1.35	0.42	2022-03-08	0	0	0.37	/	/	口干、龋齿	无	无	无	无	无	无	3.02	106	209	无	无	0	A2209388	（唇腺活检）小块涎腺组织，腺泡萎缩，间质多灶性淋巴细胞浸润（＞50个淋巴细胞/灶）。请结合临床及实验室检查。	IV
杨静	女	42岁	0000922615	2022-02-14	干燥综合征 甲状腺结节 肺结节 肺大疱	2022-02-14	阳性 1:320 颗粒 +	(+)	（-）	（-）	抗核糖体P-蛋白阳性	10	3.13	9.19	1.75	17.7	1.57	0.94	0.27	/	/	/	/	/	/	口干	口腔溃疡	多关节疼痛	无	肺大疱	无	无	4.81	134	341	无	无	2	A2210131	（唇腺活检）送检涎腺组织，导管及腺泡周围灶性淋巴细胞浸润，考虑慢性涎腺炎（Ⅱ级）。	II
徐婷婷	女	33岁	0010516260	2022-01-05	干燥综合征 淋巴细胞性甲状腺炎 血小板减少症	2022-01-05	阳性 1:1000 颗粒，着丝点 ++	(+)	(+)	（-）	抗CENP B 阳性	8	3.19	10.6	1.48	16.95	2.14	0.96	0.15	/	/	/	/	/	/	口干、眼干	无	无	无	无	无	血小板减少	6.92	135	56	淋巴细胞性甲状腺炎	无	2	A2210221	（唇腺活检）送检涎腺组织，导管及腺泡周围淋巴细胞、浆细胞聚集成片，超过1灶，每灶超过50个/灶，符合慢性涎腺炎（Ⅳ级）。	IV
张珍珍	女	29岁	0010503898	2022-01-19	干燥综合征 慢性腮腺炎	2022-03-03	阳性 1:1000 颗粒 ++	(+)	(+)	（-）	无	25	3.3	11.27	3.09	22.08	1.33	0.96	0.15	2022-01-19	0	0	1.4	/	/	口干、腮腺肿大	无	无	无	无	无	无	5.38	126	302	无	无	0	A2211845	（唇腺）送检少量涎腺组织，腺泡略萎缩，间质淋巴细胞小灶性浸润（3灶，>50个淋巴细胞/灶）。唇腺活检阳性。	IV
李玲丽	女	38岁	0000658383	2022-03-01	干燥综合征 白细胞减少	2022-03-03	阳性 1:1000 颗粒 ++	(+)	(+)	（-）	无	14	3.22	10.6	1.59	18.1	0.98	1.02	0.25	/	/	/	/	/	/	口干、腮腺肿大	无	无	无	无	无	白细胞减少	3.13	128	92	无	无	1	A2213258	（唇腺活检）唇腺腺泡略萎缩，可见淋巴细胞聚集灶（2灶，＞50个淋巴细胞），请结合临床。	IV
谭会侠	女	52岁	0002256607	2021-04-01	干燥综合征 甲状腺功能减退症 白细胞减少	2021-07-30	阳性 1:3200 颗粒 +++	(+)	(+)	(+)	抗组蛋白阳性	38	3.3	10.6	2.71	17.7	1.23	1.02	0.25	/	/	/	/	/	/	口干、眼干	无	无	无	无	无	白细胞减少	2.94	130	120	甲状腺功能减退症	无	2	A2213260	（唇腺活检）唇腺腺泡略萎缩，可见淋巴细胞聚集灶（3灶，＞50个淋巴细胞），请结合临床。	IV
李冉	女	29岁	0011040064	2022-03-24	干燥综合征	2022-03-24	阳性 1：:3200 颗粒 +++	(+)	(+)	（-）	无	28	3.3	10.6	3.61	22.61	1.32	0.95	0.19	2022-03-23	5	8	0.66	/	/	眼干	无	多关节疼痛	无	无	无	无	4.7	140	290	无	无	1	A2217278	（唇腺活检）腺泡略萎缩，可见淋巴细胞聚集灶（3灶，＞50个淋巴细胞），请结合临床。	IV
刘克芹	女	50岁	0011004956	2021-08-19	干燥综合征 原发性胆汁性肝硬化 自身免疫性肝炎 紫癜 浅表性胃炎	2021-08-14	阳性 1:320 颗粒 +	(+)	(+)	（-）	无	20	3.13	/	4.49	14.81	2.31	0.96	0.28	/	/	/	/	/	/	口干、眼干，龋齿	紫癜	无	无	无	原发性胆汁性肝硬化 肝功能不全	无	5.85	134	175	无	无	2	A2217715	（唇腺活检）送检涎腺组织，腺泡轻度萎缩，见灶性淋巴细胞浸润（1灶＞50个淋巴细胞）。	III
梁帆	女	33岁	0000708440	2022-04-09	干燥综合征	2022-04-11	阳性 1:320 颗粒 +	(+)	（-）	(+)	无	8	/	/	1.73	15.9	3.04	0.9	0.21	2022-04-14	18	10	2.47	/	/	无	无	无	无	无	无	无	4.63	115	162	无	无	0	A2220399	（唇腺活检）送检小块涎腺组织，小叶及导管周围见淋巴细胞浸润灶（2灶，＞50个淋巴细胞/灶）。	IV
陆红莉	女	40岁	0009951755	2022-04-18	干燥综合征	2022-04-14	阳性 1:1000 颗粒 ++	(+)	(+)	(+)	无	20	3.3	/	4.3	28.82	1.3	0.88	0.19	2022-04-12	3	5	1.25	/	/	腮腺肿痛	无	无	无	无	无	无	7.58	127	172	无	无	0	A2221530	（唇腺活检）唇腺腺泡略萎缩，可见淋巴细胞聚集灶（2灶，＞50个淋巴细胞），请结合临床。	IV
郑理芸	女	44岁	0003236966	2022-05-06	干燥综合征 肺结节 结膜炎 白细胞减少 荨麻疹	2022-03-14	阳性 1:1000 着丝点 ++	(+)	（-）	（-）	抗CENP B强阳性	4	3.3	/	2.76	12.61	1.87	0.7	0.21	2022-03-16	0	1	3.05	/	/	口干、腮腺肿大	无	无	无	无	无	无	3.35	136	154	无	无	0	A2222334	（唇腺活检）送检涎腺组织，导管及腺泡周围淋巴细胞、浆细胞聚集成片，超过1灶，每灶超过50个/灶，符合慢性涎腺炎（Ⅳ级），局灶见淋巴滤泡形成。	IV
李秀琴	女	49岁	0011970294	2022-05-09	干燥综合征	2022-04-19	阳性 1:3200 着丝点 +++	（-）	（-）	（-）	抗CENP B强阳性	7	3.3	10.6	1.91	11.45	0.69	1.06	0.24	2022-04-21	2	3	1.73	/	/	口干、眼干	无	无	无	无	无	无	5.5	120	227	无	无	0	A2224439	（唇腺活检）小块涎腺组织，腺泡小叶结构存在，间质见2灶及散在淋巴细胞浸润（＞50个淋巴细胞/灶）。	IV
高自芝	女	44岁	0012075501	2022-05-11	干燥综合征	2022-05-11	阳性 1:1000 颗粒，均质 ++	(+)	(+)	（-）	抗SM临界阳性、抗U1-nRNP强阳性	35	3.13	9.19	1.85	17.9	0.94	/	/	/	/	/	/	/	/	无	无	无	无	无	无	无	3.03	123	131	无	无	0	A2225456	（下唇唇腺活检）唇腺腺泡结构尚完整，导管轻度扩张，间质散在淋巴细胞浸润。	II
周月凤	女	54岁	0011945711	2022-03-28	干燥综合征	2022-03-29	阳性 1:1000 颗粒 ++	(+)	(+)	（-）	无	35	3.3	10.6	3.76	22.93	3.67	0.73	0.19	2022-03-28	1	1	0.69	/	/	无	无	多关节疼痛	无	无	无	无	3.49	125	138	无	无	1	A2225899	（唇腺活检）送检小块涎腺组织，腺泡及导管周围见淋巴细胞浸润灶（多灶性，＞50个淋巴细胞/灶）。	IV
李思婷	女	25岁	0011577173	2022-05-27	干燥综合征	2022-05-19	阳性 1:3200 颗粒 +++	(+)	(+)	(+)	抗U1-nRNP/Sm 阳性	31	3.19	38.6	2.39	26.52	1.97	1.11	0.22	2022-05-27	2	2	1.7	/	/	口干	无	多关节疼痛	无	无	无	无	6.88	124	270	无	无	1	A2229035	（唇腺活检）腺泡小叶结构存在，数目尚正常，间质多灶淋巴细胞浸润（＞50个/HPF）。请结合临床。	IV
蒋小娟	女	32岁	0009438647	2022-09-09	干燥综合征 肺结节 皮疹	2022-06-03	阳性 1:3200 颗粒 +++	(+)	(+)	(+)	无	55	3.19	143	3.6	30.81	0.94	1.18	0.13	2022-08-05	5	3	0.85	/	/	无	皮疹	无	无	无	无	无	4.77	121	222	无	无	1	A2230301	（唇腺活检）送检小块涎腺组织，腺泡及导管周围见淋巴细胞浸润灶（多灶性，＞50个淋巴细胞/灶）。	IV
吴义华	女	47岁	0012089405	2022-05-13	干燥综合征 白细胞减少	2022-05-13	阳性 1:1000 颗粒 ++	(+)	(+)	（-）	抗细胞浆抗体阳性	86	3.19	95.1	5.71	24.42	4.84	0.9	0.14	2022-06-17	1	3	1.2	/	/	口干、眼干	无	多关节疼痛	无	无	无	白细胞减少	5.31	112	271	无	无	2	A2232489	（唇腺）腺泡小叶结构存在，间质淋巴细胞、浆细胞浸润（5灶，＞50个淋巴细胞/灶）。	IV
郝学玲	女	50岁	0012193843	2022-06-20	干燥综合征 淋巴细胞性甲状腺炎 白细胞减少 血小板减少	2022-06-16	阳性 1:1000 颗粒 ++	(+)	(+)	（-）	无	17	3.19	39.4	1.02	15.66	1.52	0.9	0.21	/	/	/	/	/	/	口干	无	无	无	无	无	白细胞减少、血小板减少	2.71	125	97	淋巴细胞性甲状腺炎	无	2	A2233476	（唇腺活检）送检涎腺组织，导管及腺泡周围淋巴细胞、浆细胞聚集成片，5灶，超过50个/灶，符合慢性涎腺炎（Ⅳ级）。	IV
邱佩茹	女	22岁	0011400651	2022-08-18	干燥综合征 蛋白尿	2022-06-18	阳性 1:1000 颗粒 ++	(+)	(+)	(+)	无	36	/	/	2.05	19.55	2.67	0.94	0.21	/	/	/	/	/	/	口干	无	无	无	无	无	无	4.33	122	309	无	蛋白尿	0	A2233477	（唇腺活检）送检涎腺组织，导管及腺泡周围淋巴细胞、浆细胞聚集成片，7灶，超过50个/灶，符合慢性涎腺炎（Ⅳ级）。	IV
谢静	女	48岁	0005913400	2022-03-04	干燥综合征 肝功能不全 特应性皮炎	2022-03-16	阳性 1:320 颗粒，核仁 +	(+)	(+)	（-）	无	21	3.19	/	4.78	17.44	0.89	/	/	2022-03-17	1	7	1.77	/	/	无	特异性皮炎	无	无	无	肝功能不全	无	3.48	21	175	无	无	2	A2233994	（唇腺活检）活检组织内见灶性淋巴细胞浸润（＞50个/HPF）。唇腺活检（+）。	IV
吴群	女	51岁	0009701477	2022-07-22	干燥综合征	2022-06-24	阳性 1:1000 均质，颗粒 ++	（-）	（-）	（-）	无	2	3.19	8.38	0.78	8.56	0.84	/	/	2022-06-23	1	1	7.23	/	/	口干、眼干	无	多关节疼痛	无	无	无	无	3.91	121	202	无	无	1	A2235091	（唇腺活检）送检涎腺组织，导管及腺泡周围灶性淋巴细胞（3灶）及少量浆细胞浸润，符合慢性涎腺炎（Ⅳ级）。	IV
周宝芹	女	41岁	0005534106	2022-06-13	干燥综合征	2022-06-13	阳性 1:320 颗粒 +	(+)	(+)	（-）	无	26	3.19	20.9	2.8	20.17	0.8	0.86	0.23	2022-07-13	0	0	1.4	/	/	无	无	无	无	无	无	无	4.29	135	149	无	无	0	A2238074	（唇腺活检）送检少量涎腺组织，腺泡及导管间见多灶性淋巴细胞浸润（5灶，每灶＞50个淋巴细胞）。	IV
孟绘	女	34岁	0012332476	2022-07-29	干燥综合征	2022-07-19	阳性 1:3200 颗粒 +++	(+)	(+)	（-）	抗核糖体P-蛋白阳性	12	3.19	10.6	3	16.24	1.25	0.68	0.15	2022-07-10	17	18	1.37	/	/	无	无	多关节疼痛	无	无	无	白细胞减少	2.8	121	171	无	无	2	A2241701	（唇腺活检）送检少量涎腺组织，腺泡及导管间见多灶性淋巴细胞浸润（每灶＞50个淋巴细胞）。	IV
朱钦悦	女	20岁	0012380023	2022-07-25	干燥综合征 血小板减少 肝功能不全	2022-07-25	阳性 1:1000 颗粒 ++	(+)	(+)	（-）	无	25	3.19	10.6	2.33	11.09	2.44	1.03	0.28	/	/	/	/	/	/	无	无	无	无	无	肝功能不全	血小板减少	6.15	124	58	无	无	2	A2243131	（唇腺活检）送检涎腺组织，导管及腺泡周围灶性炎细胞浸润，2灶，每灶超过50个/灶，符合慢性涎腺炎（Ⅳ级）。	IV
沈承芝	女	54岁	0001989427	2022-08-10	干燥综合征 慢性胃炎 肺结节 白细胞减少	2022-08-02	阳性 1:320 颗粒 +	(+)	(+)	（-）	抗U1-nRNP/Sm 阳性	20	3.19	199	1.88	20.87	2.2	1.06	0.2	2022-08-02	4	4	1.3	/	/	口干、龋齿	无	无	无	肺结节	慢性胃炎	白细胞减少	2.53	126	101	无	无	2	A2244618	（唇腺活检）小块涎腺组织，腺泡小叶结构存在，腺泡轻度萎缩，间质多量淋巴细胞浸润（3灶，每灶＞/50g个/HPF）。	IV
燕远景	女	30岁	0009808712	2022-09-08	干燥综合征 淋巴细胞性甲状腺炎	2022-11-04	阳性 1:1000 颗粒 ++	(+)	(+)	（-）	无	28	/	/	2.73	21.17	2.36	0.84	0.24	2022-08-10	18	21	1.48	/	/	无	无	无	无	无	无	无	3.56	140	170	淋巴细胞性甲状腺炎	无	1	A2245677	（唇腺活检）唇腺腺泡轻度萎缩，小叶间隔脂肪组织增生，导管周围伴淋巴细胞、浆细胞灶性浸润（3灶，＞50个炎细胞）。请结合临床及实验室检查。	IV
姚林	女	53岁	0012477908	2022-08-16	干燥综合征	2022-08-16	阳性 1:3200 着丝点 +++	（-）	（-）	（-）	抗CENP B强阳性	29	/	9.38	/	/	/	/	/	2022-08-19	1	2	0.8	/	/	口干	无	多关节疼痛	无	无	无	无	6.07	141	243	无	无	1	A2246284	（唇腺活检）送检涎腺组织，导管及腺泡周围淋巴细胞、浆细胞聚集成片，超过1灶，每灶超过50个/灶，符合慢性涎腺炎（Ⅳ级）。	IV
韩名珍	女	60岁	0008953384	2022-08-23	干燥综合征 肝功能不全	2022-08-24	阳性 1:1000 着丝点 ++	（-）	(+)	（-）	抗CENP B强阳性	31	/	10.6	2.66	19.64	4.56	1.09	0.24	2022-08-30	4	8	1.32	/	/	口干	无	无	无	无	肝功能不全	无	6.53	122	165	无	无	1	A2247168	（唇腺活检）送检涎腺组织，导管及腺泡周围淋巴细胞、浆细胞聚集成片，超过1灶，每灶超过50个/灶，符合慢性涎腺炎（Ⅳ级）。	IV
杨云侠	女	59岁	0004209778	2022-08-24	干燥综合征 萎缩性胃炎 骨关节炎	2022-08-26	阳性 1:1000 核仁 ++	（-）	(+)	（-）	无	14	3.13	/	2.92	15.8	1.2	1.16	0.3	2022-08-26	1	2	7	/	/	口干	紫癜	无	无	无	无	无	4.28	123	199	无	无	1	A2247823	（唇腺）小块涎腺组织，腺泡结构及数目正常，间质小灶性及散在淋巴细胞、浆细胞浸润（＜50个淋巴细胞/灶）。	II
邓华琴	女	42岁	0005083247	2022-08-31	干燥综合征	2022-08-18	阳性 1:1000 颗粒 ++	(+)	(+)	(+)	无	28	3.19	11.9	4.27	20.98	0.87	1.1	0.26	/	/	/	/	/	/	无	无	多关节疼痛	无	无	无	无	5.83	124	234	无	无	1	A2247979	（唇腺活检）唇腺腺泡轻度萎缩，小叶间血管充血，小叶内导管周围见多灶淋巴细胞浸润灶（＞50个淋巴细胞）。请结合临床及实验室检查。	IV
陈杏云	女	61岁	0000715473	2022-08-31	干燥综合征 高血压 糖尿病 肾上腺占位性病变	2022-08-12	阳性 1:1000 颗粒 ++	(+)	(+)	(+)	无	38	/	/	7.32	13.5	0.8	0.78	0.22	2022-09-09	2	1	1.07	/	/	眼干、龋齿	无	无	无	无	无	无	5.19	137	199	无	无	0	A2250922	（唇腺活检）送检涎腺组织，导管及腺泡周围内见炎症细胞聚集成片，每灶超过50个/灶，符合慢性涎腺炎（Ⅲ级）。	III
高申东	男	51岁	0012582111	2022-09-17	干燥综合征 肺大疱	2022-09-08	阳性 1:320 颗粒 +	(+)	(+)	（-）	无	10	3.3	19.3	2.55	16.49	1.05	1.05	0.24	2019-07-19	5	3	0.38	/	/	口干、眼干	无	无	无	肺大疱	无	无	6.63	165	205	无	无	1	A2251633	（唇腺活检）送检涎腺组织，导管及腺泡周围少量淋巴细胞、浆细胞浸润，符合慢性涎腺炎（Ⅱ级）。	II
刘爱华	女	55岁	0002264732	2021-08-16	干燥综合征	2021-08-16	阳性 1:320 颗粒 +	(+)	（-）	（-）	无	17	3.13	/	2.01	10.2	1.05	1.04	0.32	/	/	/	/	/	/	口干、眼干	无	无	无	无	无	无	7.08	122	253	无	无	0	A2252728	（唇腺活检）送检涎腺组织，导管及腺泡周围淋巴细胞、浆细胞散在浸润，符合慢性涎腺炎（Ⅱ级）。	II
方运纯	女	53岁	0003086665	2022-09-29	干燥综合征 焦虑状态	2022-10-04	阳性 1:3200 颗粒 +++	(+)	(+)	(+)	无	59	3.34	/	1.57	16.14	1.53	/	/	/	/	/	/	/	/	口干、腮腺炎	无	无	无	无	无	无	3.53	116	235	无	无	0	A2259218	（唇腺活检）送检涎腺组织，导管及腺泡周围可见涎腺组织内炎症细胞聚集成片，符合慢性涎腺炎（4级）。	IV
沈明芳	女	59岁	0012728247	2022-10-19	干燥综合征	2022-11-02	阳性 1:1000 颗粒，核仁 ++	(+)	(+)	(+)	抗细胞浆抗体阳性	69	3.3	/	2.92	25.4	1.53	0.91	0.18	2022-10-20	1	1	0.31	/	/	口干、龋齿	无	无	无	无	无	无	4.87	118	228	无	无	0	A2261471	（唇腺活检）送检小块涎腺组织，腺泡及导管周围见淋巴细胞浸润灶（多灶性，＞50个淋巴细胞/灶）。	IV
孙建梅	女	34岁	0012729653	2022-10-19	干燥综合征	2022-10-19	阳性 1:320 颗粒 +	(+)	(+)	（-）	无	23	/	/	0.62	16.94	1.56	0.87	0.21	2022-10-18	12	7	4.23	/	/	口干	无	无	无	无	无	无	7.91	126	204	无	无	0	A2264143	（唇腺活检）送检涎腺组织，导管及腺泡周围灶性淋巴细胞及少量浆细胞浸润灶性浸润，约2灶，符合慢性涎腺炎（Ⅳ级）。	IV
郑婷婷	女	29岁	0011499009	2022-11-28	干燥综合征 淋巴细胞性甲状腺炎	2022-10-15	阳性 1:1000 核仁，颗粒 ++	(+)	(+)	(+)	无	24	/	/	2.82	21.65	1.03	0.51	0.07	2022-10-26	14	4	2.73	/	/	口干	无	无	无	无	无	无	4.04	126	209	淋巴细胞性甲状腺炎	无	1	A2265116	（唇腺活检）送检涎腺组织，可见腺泡萎缩，导管扩张，间质多灶性淋巴细胞及浆细胞浸润（其中1灶>50个淋巴细胞/灶），请结合临床。	IV
杨光英	女	69岁	0001787310	2022-12-09	干燥综合征	2022-11-21	阳性 1:1000 着丝点 ++	（-）	（-）	（-）	抗CENP B强阳性	6	3.11	11	2.46	12.42	2.05	1.1	0.32	2017-07-04	16	15	1.58	/	/	口干	无	多关节疼痛	无	无	无	无	5.18	125	107	无	无	1	A2268527	（唇腺活检）送检涎腺组织，导管及腺泡周围可见涎腺组织内灶性片状炎症细胞浸润，符合慢性涎腺炎（3级）。	III
何冰冰	女	32岁	0012888922	2012-02-23	干燥综合征 间质性肺炎	2023-01-05	阳性 1:3200 颗粒 +++	（-）	(+)	（-）	抗核糖体P-蛋白 强阳性、抗U1-nRNP/Sm 强阳性	71	3.3	/	0.03	39.63	0.81	0.78	0.14	/	/	/	/	/	/	口干、眼干，龋齿	雷诺现象	无	无	间质性肺炎	无	无	5.26	111	193	无	无	2	A2301705	（唇腺）唇腺腺泡萎缩，小叶间纤维组织增生，间质灶性淋巴细胞浸润（4灶，＞50个/HPF）。请结合临床。	IV
徐洪玲	女	51岁	0004516046	2021-08-12	干燥综合征 肺结节 甲状腺癌根治术后	2021-08-13	阳性 1:10000 颗粒 ++++	(+)	(+)	(+)	无	25	3.13	9.19	2.89	18.38	0.84	1.1	0.3	2021-08-13	6	5	0.77	阳性	右：4s 左：5s	口干	无	多关节疼痛	无	肺结节	无	无	3.63	116	147	甲状腺癌术后	无	2	A2303583	（唇腺活检）唇腺腺泡结构及数目尚正常，小叶内导管周围见淋巴细胞浸润灶（1灶，＞50个淋巴细胞）。请结合临床及实验室检查。	IV
张静	女	54岁	0009928753	2023-02-07	干燥综合征	2022-10-14	阳性 1:3200 着丝点 +++	（-）	(+)	（-）	抗CENP B强阳性	44	10	11.3	1.81	16.9	1.75	1.04	0.11	/	/	/	/	/	/	口干	无	多关节疼痛	无	无	无	无	6.38	122	265	无	无	1	A2303974	（唇腺活检）少量涎腺腺泡及导管组织，间质灶性淋巴细胞浸润（＜50个/灶）。	II
朱红梅	女	50岁	0000496447	2023-02-09	干燥综合征 淋巴细胞性甲状腺炎	2022-12-10	阳性 1:1000 颗粒 ++	(+)	(+)	（-）	无	16	0.57	9.38	2.87	17.69	0.79	0.85	0.18	/	/	/	/	/	/	口干、眼干，龋齿	无	无	无	无	无	无	5.55	153	185	无	无	0	A2305626	（唇腺活检）唇腺腺泡轻度萎缩，小叶内可见少量淋巴细胞浸润，符合慢性涎腺炎（Ⅱ级）。	II
王润	女	22岁	0003222177	2020-07-03	干燥综合征	2020-05-06	阳性 1:3200 颗粒 +++	(+)	(+)	（-）	无	63	3.34	/	4.04	32.87	2.07	1.02	0.15	/	/	/	/	/	/	口干	无	无	无	无	无	无	3.57	131	168	无	无	0	A2306561	（唇腺）唇腺腺泡萎缩，小叶间纤维组织增生，间质灶性淋巴细胞浸润（3灶，＞50个/HPF）。请结合临床。	IV
贺思锐	女	26岁	0012742196	2023-03-08	干燥综合征	2023-02-11	阳性 1:1000 颗粒 ++	(+)	(+)	（-）	无	25	3.34	9.38	2.89	22.67	1.98	0.99	0.25	2023-03-08	18	20	2.95	/	/	无	无	无	无	无	无	无	3.64	120	164	无	无	0	A2306734	（唇腺活检）送检为涎腺组织，腺泡小叶结构存在，腺泡中度萎缩，小叶内导管周围见淋巴细胞浸润（2灶，＞50个淋巴细胞），考虑慢性涎腺炎（Ⅳ级），请结合临床。	IV
吴敬萍	女	52岁	0013028946	2023-03-17	干燥综合征	2023-02-25	阳性 1：1000 颗粒 ++	(+)	(+)	（-）	无	25	3.34	9.38	1.88	15.33	1.75	1.08	0.35	2023-02-24	2	0	0.65	/	/	口干	无	无	无	无	无	无	5.44	139	265	无	无	0	A2309958	（唇腺活检）送检涎腺组织，腺泡轻度萎缩，可见淋巴细胞、浆细胞灶性浸润（2灶，＞50个/HPF）。请结合临床及实验室检查。	IV
张中华	女	64岁	0000052066	2023-03-03	干燥综合征	2023-02-25	阳性 1:3200 着丝点 +++	（-）	（-）	（-）	抗CENP B强阳性	23	3.41	11.6	3.09	16.25	1.18	/	/	/	/	/	/	/	/	口干、龋齿	无	无	无	无	无	无	3.64	119	141	无	无	0	A2311640	（唇腺）唇腺腺泡萎缩，小叶间导管轻度扩张，间质纤维脂肪组织轻度增生，可见淋巴细胞聚集灶（＞50个淋巴细胞）、浆细胞浸润，请结合临床。	III
朱冬琴	女	54岁	0000173306	2023-03-15	干燥综合征 抑郁状态 焦虑状态	2023-02-28	阳性 1:3200 着丝点 +++	（-）	（-）	（-）	抗CENP B强阳性	3	5	/	1.04	8.67	0.47	/	/	2023-03-08	2	3	0.8	/	/	无	雷诺现象	多关节疼痛	无	无	无	无	6.15	130	135	无	无	2	A2311652	（唇腺活检）送检涎腺组织，导管及腺泡周围淋巴细胞、浆细胞聚集成片，超过50个/灶，符合慢性涎腺炎（Ⅲ级）。	III
江薇	女	43岁	0013076345	2023-03-21	干燥综合征	2023-03-07	阳性 1:1000 颗粒 ++	(+)	(+)	（-）	无	24	3.22	13	4.06	17.7	0.86	1.08	0.2	/	/	/	/	/	/	龋齿	无	多关节疼痛	无	无	无	无	5.47	114	200	无	无	1	A2313402	（唇腺活检）送检涎腺组织，导管及腺泡周围见淋巴细胞、浆细胞聚集成片（1灶，＞50个）。请结合临床及实验室检查。	IV
李红	女	44岁	0012639069	2022-09-28	干燥综合征	2022-09-28	阳性 1:3200 着丝点 +++	（-）	（-）	（-）	抗CENP B强阳性	11	/	/	1.85	14.04	2.65	1.2	0.28	2022-10-11	6	12	3.49	/	/	口干	无	无	无	无	无	无	6.41	122	218	无	无	0	A2313992	（唇腺）唇腺腺泡萎缩，小叶间纤维、脂肪组织增生，灶性（约2灶，＞50个）淋巴细胞及少数浆细胞浸润。请结合临床。	IV
宋亚茹	女	26岁	0011949488	2022-08-20	干燥综合征 白细胞减少	2022-03-25	阳性 1:000 颗粒 ++	(+)	(+)	(+)	无	9	3.3	23.4	1.97	14.14	0.76	1.03	0.28	2022-03-28	15	15	0.77	/	/	口干	无	多关节疼痛	无	无	无	白细胞减少	2.99	138	225	无	无	2	A2314003	（唇腺）唇腺腺泡萎缩，小叶间纤维、脂肪组织增生，灶性（1灶，＞50个）淋巴细胞及少数浆细胞浸润。请结合临床。	III
马伊沙	女	59岁	0000775790	2023-03-15	干燥综合征 甲状腺结节 白细胞减少	2023-03-10	阳性 1：3200 颗粒 +++	(+)	（-）	（-）	无	37	3.13	9.19	3.27	17.7	0.77	1.11	0.29	/	/	/	/	/	/	无	无	多关节疼痛	无	无	无	白细胞减少	3.04	123	173	甲状腺结节	无	2	A2314184	（唇腺活检）唇腺腺泡萎缩，间质多量淋巴细胞浸润。请结合临床。	III
颜立翠	女	54岁	0011512278	2023-04-03	干燥综合征 间质性肺炎	2023-03-14	阳性 1:3200 着丝点 +++	（-）	（-）	（-）	抗CENP B强阳性	8	3.13	9.19	1.68	11.48	1.21	1.32	0.39	2023-04-04	10	4	2.72	/	/	口干	无	无	无	无	无	无	6.24	141	154	无	无	0	A2318826	（唇腺活检）送检涎腺组织，腺泡结构及数目尚正常，间质纤维组织增生，导管及腺泡周围淋巴细胞、浆细胞散在浸润，局灶炎症细胞聚集成片，＞50个。	III
陈玉兰	女	53岁	0002358078	2023-04-17	干燥综合征	2020-03-13	阳性 1:1000 着丝点 ++	（-）	（-）	（-）	抗CENP B强阳性	7	3.02	9.5	1.53	13.45	1.42	1.32	0.39	2023-04-06	0	1	2.79	/	/	口干	无	多关节疼痛	无	无	无	无	6.56	133	285	无	无	1	A2321584	（唇腺活检）唇腺呈小叶状结构，灶性腺泡轻度萎缩，小叶间隔纤维脂肪组织增生，导管周围伴淋巴细胞、浆细胞灶性浸润（3灶，＞50个炎细胞）。请结合临床及实验室检查。	IV
李鹤民	女	48岁	0013203369	2023-04-14	干燥综合征	2023-04-17	阳性 1:320 颗粒 +	(+)	(+)	（-）	无	10	3.02	14.1	2.81	21.06	0.76	0.91	0.27	/	/	/	/	/	/	口干	无	多关节疼痛	无	无	无	无	5.89	130	195	无	无	1	A2321586	（唇腺活检）送检涎腺组织，导管及腺泡周围涎腺组织内散在炎症细胞浸润，符合慢性涎腺炎（2级）。	II
徐厚华	女	59岁	0013204354	2023-04-12	干燥综合征 关节痛 白细胞减少	2023-04-14	阳性 1:3200 颗粒 +++	(+)	(+)	(+)	无	20	3.41	9.19	2.76	20.03	1.9	/	/	/	/	/	/	/	/	口干、龋齿	无	多关节疼痛	无	无	无	白细胞减少	2.48	131	170	无	无	2	A2323445	（唇腺活检）送检涎腺组织，腺泡轻度萎缩，导管及腺泡周围灶性淋巴细胞浸润（>1灶），符合慢性涎腺炎（Ⅳ级）。	IV
谢敏	女	38岁	0009018569	2023-05-01	干燥综合征	2023-04-19	阳性 1:1000 颗粒 ++	(+)	(+)	（-）	无	15	0.24	54.9	2.05	17.53	1.96	1.09	0.24	/	/	/	/	/	/	无	无	无	无	无	无	无	7.22	134	132	无	无	0	A2323472	（唇腺活检）唇腺腺泡萎缩，小叶间导管轻度扩张，间质纤维脂肪组织轻度增生，可见淋巴细胞、浆细胞聚集灶，请结合临床。	II
兰康	男	31岁	0003890633	2023-05-09	干燥综合征 关节痛 血小板减少	2019-08-22	阳性 1:320 颗粒 +	(+)	(+)	(+)	无	15	21	9.19	3.41	15.03	0.43	1.38	36	/	/	/	/	/	/	无	无	多关节疼痛	无	无	无	血小板减少	4.07	150	153	无	无	2	A2324225	（唇腺活检）送检涎腺组织，导管及腺泡周围淋巴细胞、浆细胞聚集成片，超过1灶，每灶超过50个/灶。	IV
江晴	女	33岁	0004487236	2023-07-07	干燥综合征 腮腺炎	2022-05-23	阳性 1:320 颗粒 +	(+)	(+)	（-）	无	23	3.19	26.3	3.2	16.35	1.83	1.19	0.32	2023-05-12	29	31	1.26	/	/	口干、腮腺炎	无	无	无	无	无	无	4.53	124	240	无	无	0	A2326738	（唇腺活检）送检为涎腺组织，腺泡小叶结构存在，腺泡轻度萎缩，小叶内导管周围见少许淋巴细胞浸润，符合慢性涎腺炎（Ⅱ级）。	II
季曙芬	女	51岁	0012724154	2023-05-11	干燥综合征 关节痛 癫痫	2023-05-10	阳性 1:1000 颗粒 ++	(+)	(+)	（-）	无	11	3.13	60	2.2	19.11	1.02	1.19	0.32	/	/	/	/	/	/	口干	无	多关节疼痛	无	无	无	无	3.52	136	108	无	无	1	A2326971	（唇腺活检）唇腺呈小叶状结构，灶性腺泡轻度萎缩，小叶间隔纤维脂肪组织增生，导管周围伴淋巴细胞、浆细胞灶性浸润（3灶，＞50个炎细胞）。请结合临床及实验室检查。	IV
刘平	女	34岁	0002102808	2023-05-17	干燥综合征 甲状腺功能减退症 桥本氏甲状腺炎	2023-03-29	阳性 1:3200 均质，颗粒+++	(+)	(+)	（-）	抗核小体阳性	19	3.41	9.19	4.47	15.64	1.69	0.89	0.18	2023-03-28	＞10s	＞10s	0.63	/	/	口干、眼干	无	多关节疼痛	无	无	无	无	4.38	140	185	桥本氏甲状腺炎 甲状腺功能减退症	无	2	A2326975	（唇腺活检）送检少量涎腺组织慢性炎，镜下见腺泡及导管周围见淋巴细胞浸润灶（1灶，＞50个淋巴细胞/灶）。请结合临床及相关检查。	IV
张慧	女	31岁	0010235847	2023-07-06	干燥综合征	2022-02-12	阳性 1:320 颗粒 +	(+)	（-）	（-）	无	42	3.13	13.2	3.57	20.2	1.67	0.89	0.18	2023-05-11	16	32	21.78	/	/	无	无	多关节疼痛	无	无	无	无	4.7	111	189	无	无	1	A2327770	（唇腺活检）送检少许涎腺组织，腺泡轻度萎缩，内见灶性淋巴细胞浸润（1灶，＞50个淋巴细胞/灶）。请结合临床。	III
钱红梅	女	52岁	0013306525	2023-05-23	干燥综合征 支气管扩张	2023-05-20	阳性 1:10000 颗粒 ++++	(+)	(+)	(+)	无	47	3.41	58.1	4.16	22.91	1.4	0.9	0.3	/	/	/	/	/	/	口干、眼干	无	无	无	无	无	无	4.22	127	118	无	无	0	A2329644	（唇腺活检）送检涎腺组织，腺泡结构正常，腺泡数量略萎缩，间质慢性淋巴细胞浸润，灶性区域超过50个/灶。请结合临床。	III
赵永艳	女	52岁	0002352426	2023-05-30	干燥综合征 自身免疫性肝病 原发性胆汁性肝硬化	2023-02-13	阳性 1:1000 颗粒 +++	（-）	(+)	（-）	抗核糖体P-蛋白 阳性、抗细胞浆抗体阳性	33	3.64	13.2	4.02	18.37	2.39	1.03	0.39	2018-11-23	13	15	2.48	/	/	口干	无	无	无	无	自身免疫性肝炎、原发性胆汁性肝硬化	无	4.14	118	158	无	无	1	A2329647	（唇腺活检）送检涎腺组织，腺泡及导管结构尚正常，数量略萎缩，间质灶性淋巴细胞浸润，灶性区域＞50个/灶。请结合临床。	III
杨磊	女	29岁	0010063389	2023-05-25	干燥综合征	2023-05-27	阳性 1:3200 细颗粒 +++	(+)	(+)	(+)	无	29	3.13	13.2	5.75	19.43	0.79	1.03	0.39	2023-05-25	10	13	7.37	/	/	口干、眼干	无	无	无	无	无	无	4.61	146	287	无	无	0	A2331062	（唇腺活检）唇腺腺泡略萎缩，小叶间纤维组织增生，灶性淋巴细胞、浆细胞浸润（4灶，＞50个淋巴细胞）。请结合临床。	IV
罗念玲	女	67岁	0013340361	2023-05-29	干燥综合征	2023-05-31	阳性 1:3200 着丝点 +++，1:100 颗粒 +/-	（-）	（-）	（-）	抗CENP B 强阳性、抗细胞浆抗体	41	1.21	9.19	4.09	15.24	0.74	0.92	0.26	/	/	/	/	/	/	口干	无	无	无	无	无	无	8.12	126	256	无	无	0	A2331234	（唇腺活检）唇腺腺泡略萎缩，小叶间纤维组织增生，多灶性淋巴细胞浸润（5灶，＞50个淋巴细胞）。请结合临床。	IV
祁书艾	女	54岁	0011876775	2021-05-17	干燥综合征	2023-05-18	阳性 1：320 核仁，颗粒 +	(+)	(+)	(+)	无	6	0.92	9.19	1.67	12.53	0.6	0.83	0.37	2023-05-17	5	1	0.49	/	/	口干、眼干，龋齿	无	无	无	无	无	无	3.97	145	217	无	无	0	A2331239	（唇腺活检）唇腺腺泡略萎缩，小叶间纤维组织增生，灶性淋巴细胞、浆细胞浸润（4灶，＞50个淋巴细胞）。请结合临床。	IV
关宇珍	女	69岁	0004684739	2023-06-05	干燥综合征 血三系减少 糖尿病 脑梗塞 焦虑状态	2023-06-06	阳性 1：1000 颗粒 ++	(+)	(+)	（-）	无	6	0.92	9.19	1.67	12.53	0.6	0.83	0.37	2023-06-06	4	5	0.32	/	/	口干，龋齿，腮腺肿大	无	无	无	无	无	血三系减少	3.3	108	87	无	无	1	A2332907	（唇腺活检）送检少量涎腺组织，腺泡轻度萎缩，间质较多淋巴细胞灶性浸润。	IV
陶琼	女	58岁	0002437066	2023-05-31	干燥综合征	2023-06-02	阳性 1：1000 颗粒 ++	(+)	(+)	（-）	无	20	3.13	67.5	5.6	14.72	2.04	0.83	0.37	2023-06-01	9	1	1.67	/	/	眼干、口干	无	无	无	无	无	无	6.3	130	219	无	无	0	A2334603	（唇腺活检）送检涎腺组织内炎症细胞聚集成片，超过50个/灶，符合慢性涎腺炎（Ⅲ级）。	III
王瑾	女	35岁	0009641941	2023-06-29	干燥综合征	2022-04-21	阳性 1:320 颗粒 +	(+)	(+)	（-）	无	28	3.13	196	1.78	16.66	1.52	0.87	0.27	2023-06-08	0	1	0.802	/	/	无	无	无	无	无	无	无	3.32	114	202	无	无	0	A2336057	（唇腺活检）送检涎腺组织，导管及腺泡周围淋巴细胞、浆细胞及灶性浸润，符合慢性涎腺炎（Ⅳ级）。	IV
刘倩	女	34	0010042736	2020-12-22	干燥综合征、溶血性贫血、免疫性血小板减少、脾肿大	2020-12-16	阳性 1：1000颗粒++	(+)	(+)	(+)	无	2	2.98	9.19	1.61	11.3	0.37	0.65	0.1	2020-12-17	10	6	0.385	/	/	口干眼干	无	无	无	无	无	溶血性贫血、免疫性血小板减少	8.09	89	102	无	无	1	A20050202	（唇腺活检）送检涎腺组织，导管及腺泡周围灶区淋巴细胞、浆细胞聚集成片，超过50个/灶。	III	其他
王春芳	女	49	0010059739	2020-12-31	干燥综合征、肺结节	2020-12-24	阳性 1：1000颗粒++	(+)	(+)	(+)	无	54	2.98	9.38	2.83	21..83	0.66	/	/	/	/	/	/	/	/	口干眼干	结节性红斑	多关节疼痛	无	肺结节	无	白细胞减少、贫血	2.37	88	228	无	无	3	A20052064	（唇腺）唇腺腺泡轻度萎缩，小叶间血管增生、充血，小叶内见淋巴细胞浸润（>50个/灶）。请结合临床及实验室检查。	III	其他
袁成义	女	51	0010185804	2021-10-25	干燥综合征、白细胞减少	2021-01-26	阳性 1:3200 着丝点 +++	(-)	(-)	(-)	抗CENP B强阳性	2	3.13	9.19	1.75	9.15	1.26	0.77	0.19	2021-01-25	4	5	1.079	/	/	口干眼干、龋齿	无	无	无	无	无	白细胞减少	2.81	137	149	无	无	1	A2104556	（唇腺活检）混合性腺泡组织，间质内散在淋巴细胞、浆细胞浸润。	II	体力劳动者
汪家云	女	56	0010251912	2021-02-24	干燥综合征、双肺结节、肝囊肿、右肾囊肿、子宫左侧包块	2021-02-09	阳性 1：1000核仁++	（+）	（-）	（-）	抗核抗体P-蛋白 强阳性、抗双链DNA抗体临界阳性	52	15.6	23.9	3.26	13.8	1.44	0.8	0.17	/	/	/	/	/	/	无	无	多关节疼痛	无	肺结节	无	无	5.28	110	195	无	无	1	A2108064	（唇腺活检）送检涎腺组织，导管及腺泡周围淋巴细胞、浆细胞聚集成片，超过1灶，每灶超过50个/灶，请结合临床及相关检查。	IV	脑力劳动者
马发梅	女	67	0010288666	2021-03-03	干燥综合征、肺结节、肺大疱	2021-02-26	阳性 1:320颗粒+	（+）	（+）	（+）	（-）	4	3.13	9.19	1.06	10.3	0.7	0.7	0.14	/	/	/	/	/	/	口干眼干	无	多关节疼痛	无	肺结节、肺大疱	无	无	4.3	117	138	无	无	2	A2109644	（唇腺）腺泡小叶结构存在，可见淋巴细胞聚集灶（3灶，＞50个淋巴细胞）。请结合临床。	IV	体力劳动者
胡国芳	女	69	0000315029	2021-03-26	干燥综合征、间质性肺炎、乙肝表面抗原携带者	2021-03-22	阳性 1：320颗粒+	(+)	(+)	(-)	抗核抗体P-蛋白 临界阳性	13	3.13	9.19	1.89	9.26	0.93	0.92	0.19	2021-03-19	12	14	1.346	阴性	3s	口干眼干	无	无	无	间质性肺炎、肺结节	浅表性胃炎	无	3.44	111	118	无	无	2	A2113907	（唇腺活检）小块涎腺组织，局灶腺泡轻度萎缩，小叶内导管周围见淋巴细胞浸润灶（2灶，＞50个淋巴细胞/灶）。	IV	体力劳动者
朱春媛	女	49	0002338112	2021-04-05	干燥综合征、慢性浅表性胃炎、肺结节、肺大疱	2021-03-26	阳性 1：1000颗粒++	(+)	(+)	(+)	无	42	3.13	21.3	4.3	19.8	1.6	0.67	0.12	2021-03-24	2	2	0.868	/	/	口干眼干、龋齿	面部蝶形红斑	无	无	肺结节、肺大疱	慢性浅表性胃炎	无	4.95	135	234	无	双手指端血管炎样皮疹	3	A2114756	（唇腺活检）送检涎腺组织，导管及腺泡周围多灶性淋巴细胞、浆细胞聚集成片（每灶超过50个/灶）,间质灶性纤维组织增生伴胶原变性。请结合临床。	IV	脑力劳动者
杨正娥	女	85	0004633774	2021-04-08	干燥综合征、自身免疫性肝病、肺动脉高压（中度）、慢性支气管炎、间质性肺炎、肺结节、肺大疱、高血压、冠心病	2021-04-05	阳性 1：1000颗粒++	(+)	(+)	(+)	抗核抗体P-蛋白 阳性	65	3.3	11.5	3.83	18.08	1.88	0.89	0.25	2021-04-02	3	4	0.68	阳性	＜10s	口干	无	无	无	间质性肺炎、肺结节	自身免疫性肝病	无	5.8	120	122	无	肺动脉高压（中度）	3	A2116588	（唇腺活检）送检组织镜下见涎腺小叶结构存在，腺泡轻度萎缩，小叶间血管充血，小叶内导管周围见淋巴细胞浸润灶（3灶，>50个淋巴细胞/灶）。请结合临床和实验室检查。	IV	脑力劳动者
程环云	女	75	0010470506	2021-04-10	干燥综合征、胸腺恶性肿瘤、肺结节（肺转移癌可能）、高血压病、阵发性心房颤动、心房膨出瘤	2021-04-08	阳性 1:320颗粒+	（+）	（+）	（-）	抗细胞浆抗体 阳性++	24	/	9.19	1.72	8.62	1.29	1.29	0.36	2021-04-09	7	10	2.56	阳性	3s	眼干、龋齿	无	多关节疼痛	无	无	无	无	4.22	126	403	无	无	1	A2117220	（唇腺活检）送检涎腺组织，导管及腺泡周围少量淋巴细胞、浆细胞浸润符合慢性涎腺炎（Ⅱ级）。	II	其他
陈腊梅	女	58	0010471718	2021-04-13	干燥综合征、原发性胆汁型肝硬化、慢性胃炎、肺结节、血小板减少	2021-04-07	阳性 1：1000周边++，1：3200核点+++	（+）	（-）	（-）	（-）	94	3.3	9.19	7.51	19.39	2.32	1.13	0.25	2021-04-08	18	20	6.71	/	/	口干、眼干	无	无	无	肺结节	原发性胆汁型肝硬化、慢性胃炎	血小板减少	3.67	110	75	无	无	2	A2117222	（唇腺活检）送检涎腺组织，导管及腺泡周围少量淋巴细胞、浆细胞浸润，符合慢性涎腺炎（Ⅱ级）。	II	体力劳动者
庞传珍	女	56	0010420052	2021-04-16	干燥综合征、药物性肝损、巨细胞病毒感染	2021-03-26	阳性 1：1000均质，颗粒++	（+）	（+）	（-）	抗细胞浆抗体 阳性（颗粒型）+	21	3.3	9.19	3.81	12.4	1.69	1.02	0.16	/	/	/	/	/	/	口干、眼干、龋齿	无	无	无	无	无	无	4.52	129	183	无	无	0	A2119287	（唇腺活检）唇腺腺泡轻度萎缩，小叶间血管充血，小叶内导管周围见淋巴细胞浸润灶（＞50个淋巴细胞）。请结合临床及实验室检查。	III	脑力劳动者
周益华	女	75	0010477095	2021-04-24	干燥综合征、免疫性血小板减少、颈椎椎间盘突出	2021-04-10	阳性 1：3200颗粒+++	(+)	(+)	(-)	无	25	3.13	20.3	2.41	13.2	0.73	0.88	0.18	2021-04-20	20	7	2.685	/	/	口干眼干	无	无	无	无	无	血小板减少	4.08	113	64	无	无	1	A2120119	（唇腺）唇腺腺泡轻度萎缩，小叶间血管增生、充血，小叶内见多灶性片状淋巴细胞浸润（＞50个淋巴细胞）。请结合临床及实验室检查。	IV	其他
王芳	女	53	0008860543	2021-04-29	干燥综合征、肝损害、胆囊息肉、肝轻度弥漫性病变、肺结节	2021-04-14	阳性 1：3200着丝点+++	（-）	（-）	（-）	抗CENP B强阳性	13	3.3	9.19	/	/	/	1.14	0.38	2021-04-25	14	9	1.81	阳性	＜10s	口干眼干	无	无	无	肺结节	肝损害、肝轻度弥漫性病变	无	4.53	135	190	无	无	1	A2121134	（唇腺活检）送检涎腺组织，导管及腺泡周围灶性淋巴细胞、浆细胞聚集成片（2灶，每灶超过50个/灶）,间质灶性纤维组织增生伴胶原变性。请结合临床。	IV	体力劳动者
吴义桂	女	60	0010577088	2021-05-11	干燥综合征、肺结节	2021-05-08	阳性 1：1000均质，颗粒++	(+)	(+)	(-)	无	12	3.13	/	2.4	14.1	1.36	0.74	0.17	2021-05-07	3	6	1.906	/	/	口干	无	关节肿胀	无	肺结节	无	白细胞减少	3.21	119	176	无	无	2	A2123264	（唇腺活检）唇腺腺泡萎缩，间质多量淋巴细胞浸润，淋巴滤泡形成。请结合临床。	II	脑力劳动者
谢红梅	女	61	0010594576	2021-05-28	干燥综合征、肝功能不全、肝血管瘤、胆囊结石、脾大、原发性胆汁性胆管炎、亚临床甲状腺功能减退症、甲状腺结节、肺结节、肺大疱、间质性肺炎	2021-05-07	阳性 1：1000着丝点++	（-）	（+）	（-）	抗CENP B强阳性，抗细胞浆抗体 阳性	57	3.13	9.19	2.73	21.88	7.22	1.04	0.19	2021-05-17	2	5	0.39	阴性	右：5s，左：5s	口干、龋齿	无	多关节肿痛	无	间质性肺炎、肺结节、肺大疱	肝功能不全	白细胞减少	3.16	126	177	亚临床甲状腺功能减退症、甲状腺结节	无	5	A2126463	（唇腺活检）送检涎腺组织，局灶腺泡萎缩，导管及腺泡周围灶性淋巴细胞、浆细胞浸润（＞50个/灶）。请结合临床。	III	体力劳动者
宣恒珍	女	61	0002740125	2021-05-28	干燥综合征、胆汁性胆管炎、甲状腺功能减退症、白细胞减少、脑梗死、高血压、脂肪肝、心包积液、肺结节	2021-05-22	阳性 1：1000周边，颗粒++	（+）	（+）	（+）	无	21	3.13	9.19	2.28	16.56	1.8	1.14	0.22	2021-05-24	15	5	4.6	阴性	右：5s，左：5s	口干眼干、龋齿	无	多关节疼痛	无	肺结节	肝损害	白细胞减少、血小板减少	2.27	110	86	甲状腺功能减退症	心包积液	6	A2126464	（唇腺活检）送检涎腺组织，局灶腺泡萎缩，导管扩张，导管及腺泡周围散在及灶性少量淋巴细胞、浆细胞浸润。请结合临床。	II	体力劳动者
杨飞	男	42	0010483948	2021-05-27	干燥综合征、肝功能不全、肝血管瘤、胆囊结石、脾大、原发性胆汁性胆管炎、亚临床甲状腺功能减退症、甲状腺结节、肺结节、肺大疱、间质性肺炎	2021-05-17	阳性 1：1000颗粒++	(+)	(+)	(-)	无	13	3.13	9.19	3.02	15.41	0.92	0.76	0.16	2021-05-24	4	4	1.4	阴性	右：3s，左：3s	口干眼干	无	无	无	肺结节、肺大疱	肝功能不全	白细胞减少	3.48	125	137	甲状腺功能减退症	心包积液(少量）	5	A2126466	（唇腺活检）送检涎腺组织，局灶腺泡萎缩，导管扩张，导管及腺泡周围灶性淋巴细胞、浆细胞浸润（＞50个/灶）。请结合临床。	III	体力劳动者
王茹	女	54	0010689554	2021-06-10	干燥综合征、肺结节、反流性食管炎	2021-06-07	阳性 1：3200着丝点+++	（-）	（-）	（-）	抗CENP B强阳性	13	3.13	9.19	2.34	11.4	1.29	1.12	0.18	2021-06-06	2	5	1.417	/	/	口干、龋齿	雷诺现象	无	无	肺结节	反流性食管炎	无	5.54	123	252	无	无	2	A2129469	（唇腺活检）送检少量涎腺组织，腺体轻度萎缩，小叶间导管轻度扩张，间质内见灶性淋巴细胞浸润（＞50个/HPF），唇腺活检（+）。	III	脑力劳动者
刘中东	男	54	0010360932	2021-06-11	干燥综合征、原发性胆汁型肝硬化、肝功能不全、血小板减少、阑尾术后	2021-03-11	阳性 1：3200颗粒+++	(-)	(+)	(-)	抗细胞浆抗体 阳性+++	21	3.13	16.7	2.75	18	2.1	0.81	0.12	/	/	/	/	/	/	口干眼干	无	无	无	无	原发性胆汁性胆管炎、肝功能不全	血小板减少	5.2	115	59	无	无	2	A2129904	（唇腺）送检涎腺组织轻度慢性炎，少数导管轻度扩张，间质散在少量淋巴细胞浸润。	I	其他
郝美娥	女	70	0009018471	2021-06-18	干燥综合征、间质性肺炎、血小板减少、肺结节、肺大疱	2021-06-09	阳性 1：3200着丝点+++	(+)	(+)	(+)	抗CENP B强阳性	11	3.13	27.1	2.68	16.24	.0.44	1.11	0.23	2021-06-12	5	6	2.4	/	/	口干眼干、口腔疱疹	无	无	无	间质性肺炎、肺结节	无	血小板减少	3.63	114	80	无	无	2	A2130647	（唇腺活检）唇腺腺泡萎缩，小叶间纤维、脂肪组织增生，小导管扩张，多量淋巴细胞浸润。请结合临床。	II	其他
马贵菊	女	59	0002022034	2021-06-19	干燥综合征、间质性肺炎、周围神经病变、肺动脉高压	2021-06-04	阳性 1：32000颗粒+++++	（-）	（+）	（-）	抗U1-nRNP/Sm强阳性	40	/	44.1	2.58	19.4	0.72	0.9	0.23	2021-06-12	14	5	1.95	/	/	无	面部麻木	多关节疼痛	无	间质性肺炎	无	无	4.77	102	218	无	周围神经病变、肺动脉高压（轻度）	3	A2130648	（唇腺活检）唇腺腺泡萎缩，小叶间纤维增生，小导管扩张，多量淋巴细胞浸润。请结合临床。	II	体力劳动者
李萍	女	37	0001973534	2021-06-19	干燥综合征、肺结节、胆囊息肉	2021-06-15	阳性 1：1000颗粒、纺锤体++	（+）	（+）	（-）	无	90	3.13	9.81	2.42	20.3	2.34	1.19	0.21	2021-06-15	11	4	1.398	/	/	口干眼干、龋齿、腮腺肿大	无	多关节疼痛	无	肺结节	无	无	5.13	114	238	无	无	1	A2130935	（唇腺组织）送检小唾腺组织轻度萎缩，小叶间导管扩张，间质内见散在及灶性淋巴细胞、浆细胞浸润。	II	脑力劳动者
赵勤荣	女	53	0010779336	2021-06-26	干燥综合征、肺结节、亚临床甲减、胆囊结石、肝囊肿	2021-06-22	阳性 1：320颗粒+	（+）	（+）	（-）	无	15	/	18	1.44	15.7	2.28	0.56	0.13	2021-06-21	3	5	2.207	/	/	口干眼干	无	无	无	肺结节	无	无	4.14	122	154	亚临床甲减	无	1	A2132329	（唇腺活检）唇腺腺泡略萎缩，可见淋巴细胞聚集灶（4灶，＞50个淋巴细胞），间质纤维脂肪组织轻度增生。请结合临床。	IV	体力劳动者
程荣芬	女	81	0003703087	2021-06-26	干燥综合征、原发性胆汁型胆管炎、间质性肺炎、心包积液、肝囊肿、单纯性肾囊肿、肺结节	2021-06-17	阳性 1：1000着丝点++	(-)	(+)	(-)	抗CENP B强阳性、抗组蛋白 临界阳性	12	3.13	9.19	1.35	15	0.72	0.94	0.27	2021-06-18	2	2	0.93	阴性	右：2s，左：4s	口干眼干	无	无	无	间质性肺炎、肺结节	原发性胆汁型胆管炎	无	6.89	113	192	无	心包积液	3	A2132424	（唇腺）唇腺腺泡轻度萎缩，小叶内见片状淋巴细胞浸润（＞50个）。请结合临床及实验室检查。	III	脑力劳动者
姜华莹	女	44	0000932088	2021-07-06	干燥综合征、肺动脉高压、血小板减少、肺结节、宫颈癌个人史	2021-06-25	阳性 1：1000颗粒++	（+）	（+）	（+）	抗U1-nRNP/Sm强阳性、抗细胞浆抗体 阳性++	103	3.13	/	3.64	29.1	2.03	1.47	0.15	2021-07-02	5	6	0.353	/	/	口干眼干	无	无	无	肺结节	无	血小板减少	3.66	129	80	无	肺动脉高压（轻度）	2	A2133441	（唇腺）唇腺腺泡略萎缩，导管周围可见淋巴细胞聚集（5灶，＞50个淋巴细胞/灶）。	IV	其他
邵爱柳	女	26	0010804136	2021-07-15	干燥综合征、免疫性血小板减少、肺结节、肝钙化灶、胸腺退化不全	2021-07-07	阳性 1：1000颗粒++	(+)	(+)	(-)	无	62	/	171	4.17	24.7	1.39	1.34	0.28	2021-07-07	10	10	0.177	/	/	口干眼干	无	无	无	肺结节	无	免疫性血小板减少	7.69	125	42	无	无	1	A2135802	（唇腺活检）唇腺腺泡萎缩略萎缩，小叶间纤维组织增生，小导管扩张，多灶性淋巴细胞、浆细胞浸润。请结合临床。	II	其他
吴祚香	女	71	0010864922	2021-07-14	干燥综合征、腰椎间盘突出症、肺结节	2021-07-12	阳性 1：1000颗粒++	(+)	(+)	(+)	无	120	/	10.6	4.92	16.4	0.74	1.07	0.41	2021-07-10	6	8	0.253	/	/	口干眼干	无	骶髂关节疼痛	无	肺结节	无	贫血	3.8	80	236	无	无	2	A2136273	（唇腺活检）送检少量涎腺组织，腺体部分萎缩，间质内见大量淋巴细胞、浆细胞浸润（＞50个/灶），唇腺活检（+）。	III	其他
苗少娥	女	70	0005417980	2021-07-23	干燥综合征、白细胞减少、免疫性血小板减少、贫血、轻度肺动脉高压、胆囊结石、肺结节、肺大疱、脑梗死、子宫切除术后状态	2021-07-13	阳性 1：10000颗粒++++	(+)	(+)	(+)	抗U1-nRNP/Sm临界阳性	25	3.36	104	4.11	30.41	0.93	0.65	0.14	2021-07-19	6	5	3.63	/	/	口干眼干、龋齿、反复腮腺炎肿大	下肢紫癜样皮疹	多关节疼痛	无	肺结节、肺大疱	无	白细胞减少、免疫性血小板减少、贫血	2.82	106	92	无	肺动脉高压（轻度）	5	A2137979	（唇腺活检）送检涎腺组织，导管及腺泡周围淋巴细胞、浆细胞聚集成片，超过1灶，每灶超过50个/灶，符合慢性涎腺炎（Ⅳ级）。	IV	其他
刘绍珍	女	54	0010927498	2021-08-06	干燥综合征、颈部淋巴结肿大、间质性肺炎、慢性萎缩性胃炎	2021-08-02	阳性 1：320颗粒+	（+）	（+）	（-）	无	27	3.13	9.19	2.28	18.6	0.82	0.8	0.2	2021-07-30	10	6	1.396	/	/	口干眼干	颈部淋巴结肿大	无	无	间质性肺炎	慢性胃炎	白细胞减少	3.19	129	166	无	无	4	A2140725	（唇腺活检）送检腺泡小叶结构存在，部分导管扩张，间质灶性淋巴细胞浸润（1灶，＞50个/HPF）。	III	脑力劳动者
黄雪	女	41	0010984825	2021-08-10	干燥综合征、肺结节、肝血管瘤可能	2021-08-05	阳性 1：3200颗粒+++	(+)	(+)	(+)	抗细胞浆抗体 阳性+	99	3.13	/	5.08	31.6	1.78	0.98	0.14	2021-08-04	2	4	0.187	/	/	口干眼干	双下肢瘀斑	无	无	肺结节	无	白细胞减少	3.12	113	166	无	无	2	A2141510	（唇腺）涎腺腺泡萎缩，小叶间纤维、脂肪组织增生，间质多量淋巴细胞、浆细胞浸润，淋巴滤泡形成。请结合临床。	II	其他
唐义风	女	58	0001589982	2021-09-03	干燥综合征、原发性胆汁性肝硬化、血吸虫性肝硬化、脾大、胆囊结石、肾囊肿、肾结石	2021-08-25	阳性 1：3200周边，核少点+++	（-）	（-）	（-）	无	58	81.5	16.1	2.63	19	2.67	.99	0.19	2021-08-27	20	10	5	/	/	口干眼干	无	多关节肿痛	无	肺结节	原发性胆汁型肝硬化	白细胞减少、贫血	3.41	91	228	无	无	4	A2146701	（唇腺活检）送检涎腺组织，导管及腺泡周围少数散在淋巴细胞浸润，符合慢性涎腺炎（Ⅰ级）。	I	其他
余玲	女	50	0009777042	2021-09-06	干燥综合征、致密性骨炎、肺结节、尿路感染	2021-08-31	阳性 1：1000颗粒++	（+）	（+）	（-）	抗核抗体P-蛋白 临界阳性	14	/	9.19	2.91	18.7	0.72	1.08	0.21	2021-08-28	1	1	3.869	/	/	无	无	双肩关节疼痛	无	肺结节	无	无	4.91	132	158	无	无	1	A2146934	（唇腺活检）腺泡小叶结构存在，间质散在少量淋巴细胞浸润（＜50个淋巴细胞/灶）。	II	其他
蒋茂生	男	61	0011296504	2021-10-24	干燥综合征、脑梗死、高血压3级（极高危）、肝功能不全、高尿酸血症、甲状腺功能减退	2021-10-18	阳性 1：10000颗粒++++	（+）	（+）	（+）	无	24	3.13	21	2.06	18.1	1.25	1.06	0.3	2021-10-14	7	8	1.26	/	/	口干眼干、腮腺肿大	无	无	无	肺结节	肝功能不全	无	4.55	126	158	甲状腺功能减退症	无	2	A2154573	（唇腺活检）送检涎腺组织，导管及腺泡周围可见涎腺内炎症细胞聚集成片，超过1灶，每灶超过50个/灶，符合慢性涎腺炎（Ⅳ级）。	IV	脑力劳动者
丁传芝	女	61	0002460738	2021-11-03	干燥综合征、肺炎、甲状腺术后、肺部真菌感染	2021-10-19	阳性 1：32000颗粒+++++	（+）	（+）	（+）	抗U1-nRNP/Sm临界阳性、抗Sm临界阳性	94	8.78	71.5	4.96	45.92	1.92	1.19	0.12	2021-10-24	0	0.2	0.239	/	/	口干眼干	无	无	无	肺结节	无	白细胞减少、贫血	3.44	94	233	无	无	1	A2156907	（唇腺活检）送检小块涎腺组织，腺泡及导管周围见淋巴细胞浸润灶（＞50个淋巴细胞/灶）。	III	体力劳动者
秦玉新	男·	71	0011413893	2021-11-18	干燥综合征、间质性肺炎、慢性支气管炎、特发性震颤	2021-11-12	阳性 1：1000颗粒++	(+)	(+)	(+)	无	36	/	87.1	2.45	23.5	0.95	0.85	0.19	2021-11-10	6	10	1.493	阴性	右：2s，左：5s	口干眼干、龋齿	无	无	无	间质性肺炎、慢性支气管炎、肺结节	无	白细胞减少	3.22	137	122	无	无	2	A2159995	（唇腺活检）送检少量涎腺组织，导管及腺泡周围多量淋巴细胞灶性（>50个/灶）浸润。	III	脑力劳动者
孙艳	女	46	0011418786	2021-11-26	干燥综合征、肺部感染、骨关节炎、颈椎病、肝功能不全	2021-11-12	阳性 1：320颗粒+	(+)	(+)	(-）	无	111	6.84	24.5	2.78	10.77	0.38	1.07	0.21	/	/	/	/	/	/	口干	无	多关节疼痛	无	肺部感染	肝功能不全	无	8.29	107	321	无	无	2	A2161441	（唇腺活检）送检涎腺组织，导管及腺泡周围散在淋巴细胞浸润，符合慢性涎腺炎（Ⅱ级）。	II	体力劳动者
韦宗凤	女	55	0001065854	2021-11-22	干燥综合征、原发性胆汁型肝硬化	2020-05-11	阳性 1：3200颗粒，核点+++	（-）	（-）	（-）	抗细胞浆抗体 阳性+	12	3.11	11	3.83	18.4	2.79	/	/	/	/	/	/	/	/	口干眼干、龋齿	无	多关节疼痛	无	无	原发性胆汁型肝硬化	无	4.45	124	201	无	无	2	A2162324	（唇腺活检）送检涎腺组织，导管及腺泡周围少数散在淋巴细胞浸润，符合慢性涎腺炎（Ⅲ级）。Ⅲ级：涎腺组织内炎症细胞聚集成片，超过50个/灶。	III	其他
沈玉梅	女	58	0011255960	2021-12-15	干燥综合征、慢性浅表性胃炎、胆囊息肉、肺结节、呼吸道感染	2021-12-07	阳性 1：3200颗粒+++	(+)	(+)	(+)	无	50	/	40.8	3.07	24.39	1.2	0.9	0.22	2021-12-10	12	12	0.72	阴性	右：4s，左：5s	口干眼干、龋齿	无	无	无	肺结节、慢性肺炎	慢性浅表性胃炎	无	3.65	118	215	无	无	1	A2166093	（唇腺活检）送检小块涎腺组织，腺泡及导管周围见淋巴细胞浸润灶（约5灶，＞50个淋巴细胞/灶）。	IV	体力劳动者
张晓璟	女	37	0011512331	2021-12-18	g干燥综合征、胸腺增生、肝结节、甲状腺功能减退、甲状腺结节	2021-12-07	阳性 1：10000颗粒++++	(+)	(+)	(+)	抗组蛋白 阳性	48	3.79	48.1	2.33	29.79	1.94	0.94	0.07	/	/	/	/	阳性	右：7s，左：8s	无	下肢紫癜样皮疹	多关节疼痛、肌痛	无	无	无	无	3.57	112	224	甲状腺功能减退症、甲状腺结节	无	3	A2166694	（右侧唇腺活检）送检为涎腺组织，腺泡小叶结构存在，腺泡轻度萎缩，小叶内导管周围见淋巴细胞浸润（其中4灶>50个淋巴细胞），请结合临床。	IV	脑力劳动者
吴雁玲	女	67	0011527699	2021-12-22	干燥综合征、间质性肺炎	2021-12-15	阳性 1：3200颗粒，着丝点+++	(+)	(+)	（-）	抗CENP B强阳性	4	3.13	9.19	1.32	12.5	0.64	0.79	0.18	2021-12-14	3	5	4.672	阴性	大于10s	无	无	无	无	间质性肺炎	无	无	3.98	118	183	无	无	1	A2167438	（唇腺活检）送检涎腺组织，导管及腺泡周围淋巴细胞、浆细胞聚集成片，超过1灶，每灶超过50个/灶，符合慢性涎腺炎（Ⅳ级）。	IV	其他
汪庭惠	女	78	0000944720	2022-01-22	干燥综合征、间质性肺炎、真菌感染	2021-12-20	阳性 1：1000着丝点++	（-）	(+)	（-）	抗CENP B强阳性、抗核糖体P-蛋白 临界阳性	41	4	9.19	3.43	13.5	1.19	0.78	0.22	/	/	/	/	/	/	口干眼干	无	无	无	间质性肺炎	无	白细胞减少	3.41	111	225	无	无	2	A2202602	（唇腺活检）送检为涎腺组织，腺泡小叶结构存在，腺泡中度萎缩，间质水肿，小叶内导管周围见少许淋巴细胞浸润（＜10个淋巴细胞），请结合临床。	II	脑力劳动者
朱永琴	女	51	0009690310	2022-01-24	干燥综合征、边缘区B细胞淋巴瘤	2022-07-25	阳性 1：1000颗粒++	(+)	(+)	（-）	无	27	3.13	182	5.22	19.6	1.39	0.63	0.09	2022-07-26	2	5	0.78	/	/	口干眼干、龋齿	无	无	无	肺大疱、肺结节	无	边缘区B细胞淋巴瘤、白细胞减少	3.08	124	129	无	边缘区B细胞淋巴瘤（IEA期 侵及肺）	2	A2203505	（唇腺活检）小唾腺慢性炎，镜下见腺泡小叶结构存在，间质多灶性淋巴细胞浸润（＞50个/灶）。	IV	其他
明欣	女	46	0011629503	2022-01-25	干燥综合征、干燥综合征周围神经病、干燥综合征伴肺病变	2022-01-04	阳性 1：10000颗粒++++	（-）	（+）	（-）	抗U1-nRNP/Sm临界阳性、抗核糖体P-蛋白临界阳性	27	3.13	9.19	3.39	16.5	1.03	0.94	0.16	2022-01-14	4	3	0.676	/	/	无	雷诺现象、面部麻木	无	无	间质性肺炎	无	无	4.08	131	257	无	干燥综合征周围神经病	3	A2203506	（唇腺活检）小唾腺慢性炎，镜下见腺泡小叶结构存在，间质多灶性淋巴细胞浸润（＞50个/灶）。	IV	脑力劳动者
陈雨微	女	30	0009664613	2022-01-21	干燥综合征、肺结节	2022-01-18	阳性 1：3200颗粒+++	(+)	(+)	(+)	无	15	13.4	215	3.12	21.3	1.3	0.81	0.17	2023-08-29	0	0	0.623	/	/	口干眼干、龋齿、慢性腮腺炎	四肢皮疹	多关节疼痛	无	肺结节	无	无	5.87	117	240	无	无	2	A2203821	（唇腺活检）少量唾腺组织，腺泡小叶结构存在，小叶间导管轻度扩张，间质散在个别淋巴细胞浸润。	I	脑力劳动者
夏芳	女	33	0011590794	2022-01-30	干燥综合征	2022-01-29	阳性 1：3200颗粒+++	(+)	(+)	(+)	无	22	3.13	9.38	3.21	23	1.02	0.81	0.19	2022-01-27	28	23	1.5999	/	/	口干眼干	无	多关节疼痛	无	无	无	无	3.5	116	186	无	无	1	A2205627	（唇腺组织）腺泡小叶结构存在，未见明显萎缩及炎细胞浸润。	I	脑力劳动者
殷海燕	女	54	0004906452	2022-02-19	干燥综合征、骨关节病、肺结节、肾结石、肝囊肿、胆囊切除术后状态、幽门螺杆菌感染	2022-02-10	阳性 1：320颗粒+	(+)	(+)	(+)	抗细胞浆抗体 阳性(线粒体？）+	19	3.13	35.4	1.95	19.2	1.22	0.84	0.29	/	/	/	/	/	/	无	无	多关节疼痛	肾小管酸中毒、肾结石	肺结节	肝功能不全	无	5.34	116	227	无	无	3	A2207514	（唇腺活检）送检涎腺组织，导管及腺泡周围见灶性淋巴细胞浸润（＞50个）。请结合临床。	III	脑力劳动者
陈玉秀	女	69	0011315762	2022-02-19	干燥综合征、全血细胞减少、高血压、糖尿病、弥漫大B细胞淋巴瘤	2022-07-15	阳性 1：1000颗粒++	(+)	(+)	(+)	无	18	3.3	201	8.09	18.8	0.58	0.91	0.4	2022-02-10	4	5	0.19	/	/	口干眼干、龋齿	无	无	无	肺结节、肺气肿	无	全血细胞减少	2.12	74	72	无	无	2	A2207515	（唇腺活检）送检涎腺组织，导管及腺泡周围见多灶淋巴细胞聚集浸润（＞50个/灶）。	IV	其他
刘艳萍	女	60	0008674575	2022-02-23	干燥综合征、结肠息肉术后、肝功能不全	2022-01-19	阳性 1：3200颗粒+++	(+)	(+)	(+)	无	26	/	80.8	2.8	15.35	1.05	1.1	0.41	2022-02-14	5	3	1.33	/	/	口干眼干、龋齿	无	无	无	无	肝功能不全	无	4.65	117	191	无	无	1	A2208092	（唇腺活检）送检涎腺组织，导管及腺泡周围淋巴细胞及浆细胞散在及灶性（仅见1灶，>50个）浸润，符合慢性涎腺炎（Ⅲ级）。	III	脑力劳动者
韩小红	女	60	0009294003	2019-10-24	干燥综合征、原发性胆汁型肝硬化、胆囊结石伴胆囊炎	2019-10-14	阳性 1：320核少点+	(+)	(+)	(+)	抗细胞浆抗体 阳性(线粒体？）++	27	19.7	11	3.65	14.6	1.32	1.05	0.15	/	/	/	/	/	/	口干眼干	无	无	无	无	原发性胆汁型肝硬化、肝功能不全	无	4.15	123	176	无	无	1	A2208384	（唇腺活检）送检涎腺组织，腺泡及导管间见多灶性淋巴细胞浸润（1灶＞50个淋巴细胞）。	IV	脑力劳动者
孙彤彤	女	19	0011200422	2022-02-22	干燥综合征、溶血性贫血、糖尿病、低钾血症、肾小管酸中毒	2022-01-14	阳性 1：3200颗粒+++	(+)	(+)	(+)	无	10	/	44.4	0.91	10.69	0.34	1.32	0.45	2022-01-17	35	20	0.752	阳性	＜10s	口干、龋齿	无	无	肾小管酸中毒、低钾血症	无	无	溶血性贫血	6.71	100	217	无	无	2	A2208795	（唇腺活检）送检涎腺组织，导管及腺泡周围伴多灶性淋巴细胞、浆细胞浸润（多灶性，＞50个/灶）。	IV	脑力劳动者
杨续爱	女	35	0010054358	2022-02-19	干燥综合征	2022-02-22	阳性 1：3200颗粒+++	(+)	(+)	(+)	无	23	/	/	2.09	19.3	1.91	1.02	0.26	/	/	/	/	/	/	口干眼干	无	无	无	肺结节	无	无	6.71	100	217	无	无	0	A2209558	（唇腺活检）送检涎腺组织，导管及腺泡周围散在淋巴细胞、浆细胞浸润（1灶、超过50个），符合慢性涎腺炎（Ⅲ级）。	III	脑力劳动者
高梅	女	52	0004917584	2022-03-16	干燥综合征、胆囊结石、右肾囊肿、肾结石、动脉导管未闭	2022-02-16	阳性 1：3200着丝点+++	（-）	（-）	（-）	抗U1-nRNP/Sm阳性、抗Sm阳性、抗CENP B强阳性	22	3.13	9.19	2.3	13.7	2.39	0.88	0.2	2022-02-10	0	0	3.05	阴性	右：＞12s，左：＞10s	口干眼干、龋齿	无	肩关节疼痛	无	肺结节	无	无	4.89	100	194	无	无	1	A2212942	（唇腺活检）送检涎腺组织，腺泡及导管间见灶性淋巴细胞浸润（1灶＞50个淋巴细胞）。	III	体力劳动者
张立洪	女	68	0011854479	2022-03-22	干燥综合征、白细胞减少、血小板减少	2022-03-04	阳性 1：10000着丝点++++	（-）	(+)	（-）	抗CENP B强阳性	4	4.35	10.6	1.67	10.15	1.93	0.84	0.130	2022-03-16	2	2	1.37	阴性	＜5s	口干眼干	雷诺现象	无	无	肺结节、肺大疱	无	血小板减少、白细胞减少	2.36	111	85	无	无	3	A2214467	（唇腺活检）送检涎腺组织，导管及腺泡周围可见涎腺内炎症细胞聚集成片，超过1灶，每灶超过50个/灶，符合慢性涎腺炎（4级）。	IV	体力劳动者
万霞	女	79	0011799134	2022-03-23	干燥综合征、原发性胆汁型肝硬化、高血压、病毒感染	2022-02-16	阳性 1：3200着丝点+++	（+）	（-）	（-）	抗CENP B强阳性	18	3.13	/	3.58	14.9	4.45	1.23	0.18	2022-03-11	3	4	0.182	阴性	右：9s，左：10s	口干眼干	无	无	无	肺结节	原发性胆汁型肝硬化	血小板减少	3.42	107	86	无	无	2	A2214513	（唇腺组织）腺泡小叶结构存在，腺泡及导管周围见淋巴细胞、浆细胞浸润（3灶，＞50个淋巴细胞/灶）。	IV	体力劳动者
王家琼	女	47	0002067693	2022-04-02	干燥综合征、原发性胆汁性胆管炎、戊型肝炎抗体阳性、肝功能不全、低蛋白血症、轻度贫血、亚临床甲状腺功能减退	2022-03-22	阳性 1：320颗粒+	（+）	（-）	（-）	抗U1-nRNP/Sm强阳性、抗双链DNA抗体 临界阳性、抗细胞浆抗体 阳性+	65	14.7	21	3.97	35.9	1.87	0.98	0.16	/	/	/	/	/	/	口干眼干	无	多关节疼痛	无	肺结节	原发性胆汁性胆管炎、肝功能不全	轻度贫血	4.5	99	176	亚临床甲状腺功能减退	无	4	A2216858	（唇腺活检）送检涎腺组织，导管及腺泡周围淋巴细胞、浆细胞聚集成片，超过1灶，每灶超过50个/灶，唇腺活检示慢性涎腺炎（Ⅳ级）。	IV	其他
项晓燕	女	43	0001133716	2022-05-12	干燥综合征、肺结节	2022-04-26	阳性 1：320颗粒+	(+)	(+)	(-)	无	12	3.3	9.19	1.77	15.3	1.12	0.81	0.19	2022-04-26	4	9	2.92	/	/	口干眼干	无	多关节疼痛	无	肺结节	无	无	4.01	122	192	无	无	1	A2223860	（唇腺活检）送检涎腺组织，导管及腺泡周围散在少量淋巴细胞及浆细胞。	II	其他
费帮荣	男	71	0000377053	2022-06-24	干燥综合征、肝功能不全、颈部淋巴结肿大、慢性萎缩性胃炎	2022-06-16	阳性 1：320颗粒+	(+)	(+)	(+)	抗细胞浆抗体 阳性(颗粒型）++	16	3.13	/	3.83	20	1.15	0.81	0.23	2022-06-22	7	8	2.231	阴性	右：3s，左：4s	无	无	颈部淋巴结肿大	无	肺结节	肝功能不全、慢性萎缩性胃炎	无	5.72	126	212	无	无	2	A2232085	（唇腺活检）腺泡略萎缩，间质个别淋巴细胞散在浸润。	I	其他
高海波	男	34	0007923533	2022-06-24	干燥综合征、痛风、肝功能不全、脂肪肝	2022-06-17	阳性 1：1000颗粒++	(+)	(+)	(-)	无	27	3.51	13.2	2.48	13.42	0.83	1.48	0.31	2022-06-20	7	5	1.51	阴性	右：3s，左：3s	口干眼干	无	多关节疼痛	无	无	肝功能不全	无	8.86	144	203	无	无	2	A2233495	（唇腺活检）唇腺腺泡略萎缩，小叶间纤维、脂肪组织增生，间质多灶性淋巴细胞浸润。请结合临床。	II	脑力劳动者
王卫琴	女	37	0000308719	2022-07-06	干燥综合征、肾功能不全	2022-06-29	阳性 1：1000颗粒，核仁++	（+）	（+）	（+）	无	18	3.13	16.8	1.46	16.6	0.74	0.69	0.19	2022-04-23	30	20	3	/	/	无	无	无	无	无	无	白细胞减少	2.42	125	194	无	肾功能不全	2	A2235380	（唇腺活检）少量唾腺组织，腺泡小叶结构存在，间质多灶性淋巴细胞、浆细胞浸润（其中1灶淋巴细胞、浆细胞＞50个）。	IV	脑力劳动者
闫大俊	女	46	0012264996	2022-07-09	干燥综合征、贫血、血尿、肺结节、淀粉样变可能、白细胞减少、间质性肺炎	2022-06-28	阳性 1：320颗粒，核仁+	（+）	（+）	（+）	无	5	3.13	9.38	2.12	12.9	0.18	0.74	0.27	2022-07-08	3	5	0.903	/	/	口干眼干	无	无	无	肺结节、间质性肺炎	无	白细胞减少、贫血	3.22	79	182	无	无	2	A2236540	（唇腺活检）送检涎腺组织，内见少量淋巴细胞、浆细胞散在浸润。	II	体力劳动者
罗晓林	女	48	0005750155	2020-07-08	干燥综合征、原发性胆汁性胆管炎、肝功能不全、贫血、白细胞减少、肺结节	2022-06-24	阳性 1：10000着丝点++++	（-）	（+）	（-）	抗CENP B强阳性、抗Jo-1 临界阳性	4	3.19	8.38	2.23	11.7	1.83	0.83	0.25	2022-07-04	3	2	1.72	阴性	右：5s，左：6s	口干眼干	无	多关节疼痛	无	肺结节	原发性胆汁性胆管炎、肝功能不全	贫血、白细胞减少	2.94	113	231	无	无	3	A2236695	（唇腺活检）送检涎腺组织，导管及腺泡周围淋巴细胞、浆细胞散在浸润，符合慢性涎腺炎（Ⅰ级）。	I	其他
范仁云	女	67	0003129340	2022-09-06	干燥综合征、轻度肺动脉高压、白细胞减少、甲状腺结节4a类、甲状腺功能减退症、膝骨关节炎、肩周炎、肺结节、高血压	2022-08-29	阳性 1：320颗粒+	（+）	（+）	（+）	无	35	19.1	15.5	4.67	15.8	0.25	0.94	0.3	2022-08-30	25	10	0.873	/	/	口干眼干	无	多关节疼痛	无	肺结节	无	白细胞减少	3.21	101	178	甲状腺结节、甲状腺功能减退症	轻度肺动脉高压	4	A2248961	（唇腺活检）腺泡略萎缩，小叶间导管扩张，间质淋巴细胞灶性浸润（＞50个淋巴细胞/灶）。请结合临床。	III	其他
赵玉荣	女	49	0009977711	2022-09-09	干燥综合征、肝血管瘤、慢性萎缩性胃炎、窦性心动过缓	2022-09-05	阳性 1：320颗粒+	（+）	（+）	(-)	无	7	/	25.7	1.65	17.46	1.16	0.92	0.19	2022-09-05	10	8	7.66	阴性	＞10s	口干眼干	无	无	无	无	慢性萎缩性胃炎	无	5.3	114	157	无	无	1	A2250389	（唇腺活检）送检涎腺组织，导管及腺泡周围少量淋巴细胞、浆细胞浸润，符合慢性涎腺炎（Ⅱ级）。	II	体力劳动者
沈起梅	女	36	0012556975	2022-09-14	干燥综合征、贫血	2022-09-01	阳性 1：3200颗粒+++	(+)	(-)	(-)	抗U1-nRNP/Sm强阳性、抗Sm临界阳性	39	3.19	28.9	3.1	25.91	1.19	1.01	0.1	2022-09-05	5	7	1.08	/	/	口干眼干	无	多关节疼痛	无	肺结节	无	贫血	5.06	93	208	无	无	2	A2250721	(唇腺活检）送检涎腺组织，涎腺内炎症细胞聚集成片，镜下见2灶，每灶超过50个/灶，符合IV级。	IV	体力劳动者
李昌凤	女	56	0003459238	2022-09-29	干燥综合征、免疫性血小板减少、继发性肺动脉高压、低钾血症	2022-09-23	阳性 1：3200着丝点+++；1：1000颗粒++	(+)	(+)	（-）	抗CENP B强阳性	37	3.3	28.4	2.66	24.53	0.89	0.87	0.17	2022-09-22	6	5	1.05	阴性	右：9-10s，左：9-10s	口干眼干、龋齿、腮腺肿大	无	无	无	无	无	免疫性血小板减少	5.94	137	99	无	重度肺动脉高压	2	A2253971	（唇腺活检）腺泡组织局灶多量淋巴细胞浸润。	II	脑力劳动者
韦萍	女	57	0012530191	2022-11-15	干燥综合征、肺结节、肺大疱、肝囊肿、骨关节病	2022-10-22	阳性 1：1000颗粒++	(+)	(+)	(+)	无	25	3.3	11.3	4.55	14.2	0.64	0.91	0.21	2022-11-09	0	0	47	/	/	口干眼干、龋齿	无	右膝关节疼痛	无	肺结节、肺大疱	无	无	5.81	125	179	无	无	2	A2262680	（唇腺活检）送检涎腺组织，导管及腺泡周围淋巴细胞、浆细胞聚集成片，超过1灶，每灶超过50个/灶，符合慢性涎腺炎（Ⅳ级）。	IV	脑力劳动者
金正宏	女	49	0012754082	2022-11-15	干燥综合征、肺结节	2022-11-08	阳性 1：320颗粒+	(+)	(+)	(-)	无	80	3.34	293	5.05	33.54	3.54	0.76	0.17	2022-11-11	5	5	0.11	阴性	右：3s，左：4-6s	口干眼干、龋齿、腮腺肿大	无	无	无	肺结节	无	白细胞减少	2.61	111	142	无	无	1	A2262792	（唇腺活检）送检涎腺组织，导管及腺泡周围淋巴细胞、浆细胞灶性浸润，约5灶，超过50个/灶，符合慢性涎腺炎（Ⅳ级）。	IV	体力劳动者
兰利华	女	52	0012653996	2022-11-29	干燥综合征、自身免疫性溶血性贫血、重度贫血、胃息肉、慢性萎缩性胃炎	2022-11-10	阳性 1：3200颗粒，纺锤体+++	(+)	(+)	(+)	无	23	16.5	76.8	3.86	31.7	1.42	0.87	0.16	2022-11-11	4	7	0.225	/	/	无	无	无	无	肺大疱	慢性萎缩性胃炎	自身免疫性溶血性贫血、重度贫血	3.46	52	209	无	无	3	A2263214	（唇腺活检）唇腺腺泡萎缩，小叶间纤维、脂肪组织增生，间质多量淋巴细胞浸润。请结合临床。	II	体力劳动者
卢伟丽	女	52	0011984361	2022-11-22	干燥综合征、间质性肺炎	2022-11-15	阳性 1：3200颗粒+++	(+)	(+)	(+)	无	75	3.3	85.4	3.18	21.6	0.98	0.99	0.31	2022-11-13	5	5	2.036	/	/	口干眼干	无	无	无	间质性肺炎、肺大疱	无	无	6.24	110	206	无	无	1	A2263215	（唇腺活检）唇腺腺泡萎缩，小叶间纤维、脂肪组织增生，间质多量淋巴细胞浸润。请结合临床。	II	脑力劳动者
王莉莉	女	38	0012279372	2023-02-17	干燥综合征、肝功能不全、链球菌感染、巨细胞病毒感染	2023-01-30	阳性 1：320颗粒+	(+)	(+)	(-)	无	55	9.29	26.8	3.62	17.5	1.88	1.52	0.51	2023-02-09	2	15	0.161	/	/	口干	全身皮疹	多关节疼痛	无	肺结节	肝功能不全	白细胞减少、贫血	2.9	83	226	无	无	4	A2305898	（唇腺）送检涎腺组织，导管及腺泡周围少量淋巴细胞、浆细胞散在浸润，符合慢性涎腺炎（Ⅱ级）。	II	其他
纪义琴	女	48	0012323697	2023-02-22	干燥综合征、自身免疫性肝病	2023-02-01	阳性 1：3200周边+++	（-）	(+)	（-）	抗细胞浆抗体 阳性 颗粒型+	42	3.22	9.38	2.7	24	4.22	1.08	0.07	2023-02-13	3	3	0.9643	/	/	口干	无	乏力	无	肺结节	自身免疫性肝病	无	5.88	143	251	无	无	1	A2306730	（唇腺活检）送检为涎腺组织，腺泡小叶结构存在，腺泡中度萎缩，小叶内导管周围见淋巴细胞浸润（1灶，＞50个淋巴细胞），考虑慢性涎腺炎（Ⅲ级），请结合临床。	III	其他
陈本芝	女	57	0013006750	2023-02-24	干燥综合征、病毒性感染、免疫性血小板减少、白细胞减少、弥漫性甲状腺肿伴甲状腺功能亢进症、肝囊肿、二尖瓣反流（轻度）、主动脉反流(轻度）	2023-02-11	阳性 1：1000颗粒++	(+)	(+)	(+)	抗细胞浆抗体 阳性 颗粒型+	49	3.41	11.3	3.92	19.45	1.07	1.24	0.29	2023-02-17	2	2	0.83	阴性	＜10s	口干眼干	无	肌痛	无	无	无	免疫性血小板减少、白细胞减少	3.27	108	42	弥漫性甲状腺肿伴甲状腺功能亢进症	无	3	A2307231	（唇腺活检）送检涎腺组织，导管及腺泡周围见散在淋巴细胞、浆细胞浸润，符合慢性涎腺炎（Ⅱ级）。	II	体力劳动者
李丽	女	45	0000711036	2023-04-21	干燥综合征	2023-04-05	阳性 1：1000周边++，1：3200着丝点+++	（-）	（-）	（-）	抗CENP B强阳性	23	3.22	9.38	2.54	13.9	2.72	1.04	0.21	2023-04-14	4	3	1.882	/	/	口干	无	膝关节疼痛	无	无	无	无	4.49	121	134	无	无	1	A2321427	（唇腺活检）送检涎腺组织，小叶结构存在，腺泡轻度萎缩，导管及腺泡见少量淋巴细胞、浆细胞浸润，符合慢性涎腺炎（Ⅱ级）。	II	其他
沈园园	女	34	0000992769	2023-04-28	干燥综合征	2023-04-22	阳性 1：3200颗粒+++	(+)	(+)	（-）	无	28	3.13	181	4.14	21.2	1.6	1.13	0.29	2023-04-21	5	20	0.624	/	/	口干眼干、龋齿、腮腺肿大	多关节疼痛	无	无	肺结节	无	白细胞减少	2.92	111	161	无	无	1	A2322953	（唇腺活检）送检小块涎腺组织慢性炎，镜下见腺泡及导管周围见淋巴细胞浸润灶（1灶，约50个淋巴细胞/灶）。	III	其他
孙书梅	女	53	0011932619	2023-06-05	干燥综合征、肝功能不全、肺结节、甲状腺结节	2023-05-01	阳性 1：320颗粒，核仁+	(+)	(+)	(+)	无	25	3.13	/	2.07	21.4	0.98	1.16	0.23	2023-05-30	9	9	1.239	/	/	口干眼干	无	无	无	肺结节	肝功能不全	白细胞减少	3.06	134	217	甲状腺结节	无	3	A2331515	（唇腺活检）涎腺腺泡小叶结构存在，腺泡略萎缩，纤维组织增生，小叶内导管周围少数淋巴细胞浸润，请结合临床。	I	其他
林国英	女	59	0012016628	2023-02-10	干燥综合征、失眠	2023-02-06	阳性 1：1000着丝点++	（-）	(+)	（-）	抗CENP B强阳性，抗细胞浆抗体 阳性（线粒体？）+	30	3.22	9.38	2.61	9.03	5.38	0.67	0.17	2023-02-04	4	5	1.72	/	/	口干眼干	无	无	无	肺大疱	无	无	4.12	126	182	无	无	1	B2304813	（唇腺活检）送检少许涎腺组织，腺泡小叶结构存在，间质见少量淋巴细胞、浆细胞浸润（＜50个/灶），请结合临床。	II	其他
侯银银	女	35	0000767684	2023-02-28	干燥综合征、甲状腺结节、白细胞减少、中度贫血	2023-02-24	阳性 1：1000均质，颗粒++	(+)	(+)	（-）	抗细胞浆抗体 阳性+	8	3.22	10.5	2.17	18.8	1.68	0.8	0.09	2023-02-22	3	5	3.069	/	/	口干眼干、龋齿	无	无	无	肺结节	无	白细胞减少、中度贫血	2.7	67	170	甲状腺癌术后	无	2	B2308440	（唇腺）送检涎腺组织，导管及腺泡周围少量淋巴细胞、浆细胞散在浸润，符合慢性涎腺炎（Ⅱ级）。	II	其他
夏家群	女	63	0012885439	2023-03-03	干燥综合征、边缘区B细胞淋巴瘤、间质性肺病、胸椎压缩性骨折（胸10）	2023-02-25	阳性 1：1000着丝点++，1：100颗粒+/-	(+)	(+)	(+)	抗CENP B强阳性	26	3.22	9.38	1.12	13.7	0.19	1.3	0.29	2023-02-24	3	3	0.249	/	/	口干眼干	无	无	无	间质性肺病	无	无	6.87	148	264	无	无	2	B2309382	（唇腺活检）送检涎腺组织，导管及腺泡周围淋巴细胞、浆细胞散在浸润，每灶超过50个/灶（超过1灶），符合慢性涎腺炎（Ⅳ级）。	IV	其他
朱春景	女	48	0013244526	2023-05-11	干燥综合征、特应性皮炎、肺结节	2023-04-27	阳性 1：3200颗粒+++	(+)	(+)	(+)	无	49	3.13	40.8	2.32	29.82	1.05	1.18	0.33	2023-05-01	14	10	14.485	/	/	口干眼干	全身皮疹伴瘙痒（特应性皮炎）	无	无	肺结节	无	白细胞减少	3.45	115	159	无	无	2	B2322759	（唇腺活检）送检涎腺组织，导管及腺泡周围多量淋巴细胞、浆细胞浸润，超过1灶，每灶超过50个/灶。符合慢性涎腺炎（Ⅳ级）。	IV	其他
郑加俊	女	55	0013252095	2023-05-08	干燥综合征、原发性胆汁型肝硬化、肝功能不全、高血压	2023-04-29	阳性 1：3200着丝点+++,1：1000均质++	（-）	（-）	（-）	抗CENP B强阳性，抗细胞浆抗体 阳性 胞浆颗粒型（AMA？）+	34	8.32	9.19	2.22	12.1	3.01	1.05	0.3	2023-05-04	5	5	12.92	/	/	无	无	多关节疼痛	无	无	原发性胆汁型肝硬化、肝功能不全	无	6.21	121	217	无	无	2	B2322757	（唇腺活检）送检涎腺组织，导管及腺泡周围多量淋巴细胞、浆细胞浸润，超过1灶，每灶超过50个/灶。符合慢性涎腺炎（Ⅳ级）。	IV	体力劳动者
刘代连	女	51	0009896114	2023-06-26	干燥综合征、特应性皮炎、泛发性湿疹、肺癌个人史	2023-06-15	阳性 1：3200着丝点+++	（-）	（-）	（-）	抗CENP B强阳性,抗U1-nRNP/Sm阳性	20	3.13	9.19	3.6	19.64	2.01	1.27	0.31	2023-06-21	9	8	2.52	/	/	无	全身反复皮疹（特应性皮炎）	无	无	无	无	无	5.57	118	401	无	无	1	A2336324	（唇腺组织活检）送检少量涎腺组织，腺泡及导管周围见淋巴细胞浸润灶（2灶，＞50个淋巴细胞/灶）。请结合临床及相关检查。	IV	其他
郭洋	男	37	0010204340	2023-06-20	干燥综合征、肺移植状态、间质性肺炎、干燥综合征伴肺疾病、肺动脉高压	2021-03-05	阳性 1：1000颗粒++	(+)	(+)	(+)	抗细胞浆抗体 阳性+	28	5.74	9.19	3.27	12	1.19	1.04	0.16	2021-03-04	3	5	1.46	阴性	右：4s，左：4s	口干眼干、龋齿	无	无	无	间质性肺炎、肺移植状态、干燥综合征伴肺疾病	无	贫血	8.79	96	176	无	肺动脉高压	3	B2110590	（唇腺活检）腺泡轻度萎缩，小叶间纤维组织增生伴粘液样变性，灶性淋巴细胞浸润（＞50个淋巴细胞）。	III	体力劳动者
刘倩	女	34	0010042736	2020/12/14	干燥综合征、溶血性贫血、免疫性血小板减少、脾大	2020-12-16	阳性 1：1000颗粒++	（+）	（+）	（+）	无	2	2.98	9.19	1.61	11.3	0.37	0.65	0.1	2020-12-17	10mm	6mm	0.385g	/	/	口干	无	无	无	肺结节	无	溶血性贫血、免疫性血小板减少	8.09	89	102	无	无	1	A20050202	（唇腺活检）送检涎腺组织，导管及腺泡周围灶区淋巴细胞、浆细胞聚集成片，超过50个/灶。	III	其他
王春芳	女	49	0010059739	2020-12-25	干燥综合征	2020-12-24	阳性 1：1000颗粒++	（+）	（+）	（+）	无	37	2.98	9.19	2.83	21.83	0.66	/	/	/	/	/	/	/	/	口干眼干	右胫前可见红斑无	多关节疼痛	无	肺结节	无	白细胞减少、贫血	3.15	98	228	无	无	3	A20052064	（唇腺）唇腺腺泡轻度萎缩，小叶间血管增生、充血，小叶内见淋巴细胞浸润（>50个/灶）。请结合临床及实验室检查。	III	其他
汪家云	女	56	0010251912	2021-02-18	干燥综合征	2021-02-11	阳性 1：1000 核仁++	（+）	（-）	(-)	抗核糖体P-蛋白 强阳性、抗双链DNA抗体临界阳性	8	15.6	23.9	3.26	13.8	1.44	0.8	0.17	/	/	/	/	/	/	无	无	多关节疼痛	无	肺结节	无	无	5.28	110	195	无	无	1	A2108064	（唇腺活检）送检涎腺组织，导管及腺泡周围淋巴细胞、浆细胞聚集成片，超过1灶，每灶超过50个/灶，请结合临床及相关检查。	IV	脑力劳动者
侯广芹	女	49	0012766011	2023-05-19	干燥综合征、低钾血症、肾小管酸中毒、肾结石	2023-05-15	阳性 1：3200细颗粒+++	（+）	（+）	（+）	抗U1-nRNP/Sm 临界阳性	38	3.13	24.9	3.45	11.6	1.52	1.06	0.32	2023-05-13	2	3	2.2	/	/	口干、眼干	无	乏力	肾小管酸中毒、低钾血症	肺结节	无	无	3.94	112	176	无	无	1	B2324586	（唇腺活检）送检涎腺组织，导管及腺泡周围淋巴细胞、浆细胞聚集成片，超过1灶，每灶超过50个/灶，符合慢性涎腺炎（Ⅳ级）。	IV	其他
江丽	女	53	0001754539	2023-02-28	干燥综合征、肝功能不全、湿疹性皮炎、胃炎、肺结节	2023-02-22	阳性 1：3200着丝点+++	（-）	（-）	（-）	抗U1-nRNP/Sm 临界阳性、抗CENP B强阳性	27	3.41	11.6	3.74	16.92	2.67	1.12	0.24	2023-02-23	5	3	0.84	/	/	口干、眼干	无	无	无	肺结节	肝功能不全、胃炎	无	5.21	129	124	无	无	1	A2308411	（唇腺活检）小块涎腺组织慢性炎，腺体轻度萎缩，间质纤维化，多量淋巴细胞浸润（1灶，＞50个）。	III	其他
童乃芳	女	75	0012633535	2022-10-25	干燥综合征、白内障、神经性皮炎	2022-09-24	阳性 1：3200颗粒+++	（+）	（+）	（+）	无	20	3.3	84.1	3.39	16.9	1.88	1.15	0.21	2022-09-29	5	1	1.49	/	/	口干、眼干、龋齿、反复口腔溃疡	无	无	无	肺结节	无	无	4.7	116	141	无	无	0	A2257077	（唇腺活检）（唇腺）送检涎腺组织，导管及腺泡周围多量淋巴细胞、浆细胞浸润，符合慢性涎腺炎（Ⅳ级）。	IV	体力劳动者
陆夏青	女	33	0009445192	2022-08-02	干燥综合征、白细胞减少	2022-07-08	阳性 1：1000 颗粒++	（+）	（+）	（+）	无	25	3.3	116	3.24	21.31	1.55	0.87	0.25	2022-07-30	22	13	0.982	/	/	口干、眼干、腮腺肿大	无	无	无	肺结节	无	白细胞减少	2.35	110	169	无	无	1	A2241573	（唇腺活检）送检涎腺组织，导管及腺泡周围淋巴细胞、浆细胞聚集成片，1灶，超过50个/灶，符合慢性涎腺炎（Ⅲ级）。	III	脑力劳动者
金愿	女	35	0001261124	2022-04-06	干燥综合征、甲状腺功能减退症、甲状腺结节	2021-04-06	阳性 1：1000 颗粒、均质++	（+）	（+）	（-）	无	15	3.3	36.2	2.21	16.24	1.95	0.82	0.2	2022-04-07	18	20	1.132	阳性	右眼：7s 左眼：6s	关节痛	无	多关节疼痛	无	无	无	无	3.64	119	234	甲状腺功能减退	无	2	A2218687	（唇腺）唇腺泡及导管周围见淋巴细胞浸润（4灶，每灶＞50个/HPF）。	IV	其他
鲍庆珍	女	66	13779268	2019-12-23	干燥综合征、高血压、胆囊切除术后、肝内胆管结石	2019-12-11	阳性 1：1000颗粒++	（+）	（+）	（-）	无	2	3.02	11.3	0.98	9.58	1.65	1.21	0.25	/	/	/	/	阴性	4s	口干、眼干	无	多关节疼痛	无	肺结节	无	无	7.81	148	191	无	无	1	A19001755	（唇腺活检）送检极小块结缔组织，未见涎腺组织。组织过少，请结合临床。	I	其他
施发芝	女	60	14212088	2020-01-15	干燥综合征、高血压、肝功能不全	2019-12-30	阳性 1：1000着丝点++	（+）	（-）	（-）	抗CENP B强阳性	29	3.11	11	2.03	8.03	0.91	1.03	0.22	/	/	/	/	/	/	口干、龋齿	无	无	无	肺结节	无	白细胞减少	3.06	107	133	无	无	1	A20000595	（唇腺活检）小块涎腺组织，腺泡小叶结构存在，间质散在少量淋巴细胞浸润。	I	体力劳动者
张勇	女	57	13833334	2020-01-15	干燥综合征、高血压、丹毒	2020-01-09	阳性 1：3200颗粒+++	（+）	（+）	（+）	无	76	/	16.9	2.77	22.2	1.95	1.34	0.27	/	/	/	/	/	/	口干眼干	无	无	无	肺结节	无	白细胞减少	3.57	116	271	无	无	1	A20000596	（唇腺活检）小块涎腺组织，腺泡萎缩，间质多灶性及散在淋巴细胞、浆细胞浸润（＞50个淋巴细胞/灶）。	IV	脑力劳动者
何晓玲	女	54	13779945	2020-01-20	干燥综合征、骨量减少	2020-01-13	阳性 1：1000颗粒++	（+）	（+）	（+）	抗核糖体P-蛋白 强阳性	41	3.33	11	2.93	13.6	0.7	0.92	0.12	/	/	/	/	/	/	无	无	多关节疼痛	无	肺结节	无	白细胞减少	3.78	117	161	无	无	2	A20001097	（唇腺）送检涎腺组织间质灶性淋巴细胞浸润(其中1灶>50个淋巴细胞）。	III	其他
郭叶梅	女	46	30335289	2020-01-22	干燥综合征、I度房室传导阻滞、子宫肌瘤、终丝脂肪瘤可能	2020-01-22	阳性 1：1000着丝点++	（+）	（+）	（-）	抗CENP B强阳性	7	3.02	9.5	1.98	12.73	1.54	0.82	0.19	2020-01-13	15	15	1.8	阳性	右眼：4s 左眼：3s	口干	雷诺现象	无	无	肺结节、间质性肺炎	无	无	4.15	111	143	无	无	2	A20001128	（唇腺活检）送检小块涎腺组织慢性炎，腺体轻度萎缩，小叶间导管扩张，多量淋巴细胞浸润。	II	其他
杜蓉	女	47	13846787	2020-04-21	干燥综合征、间质性肺炎、面部皮炎	2020-04-15	阳性 1：10000颗粒++++	（-）	（+）	（-）	无	32	3.11	11	2.07	18.5	0.9	1.06	0.17	2020-04-14	5	10	2.07	阳性	右眼：2s 左眼：2s	口干眼干、腮腺肿大	面部皮炎	无	无	肺结节、间质性肺炎	无	贫血	5.46	99	229	无	无	2	A20005540	（唇腺）唇腺腺泡略萎缩，可见淋巴细胞聚集灶（多灶，＞50个淋巴细胞/灶），间质纤维脂肪组织轻度增生。请结合临床。	IV	自由职业（大专）
方中丽	女	60	16632688	2020-04-27	干燥综合征、肺结节	2020-04-14	阳性 1：3200颗粒+++	（-）	（+）	（-）	抗RNP 强阳性	61	3.02	9.5	2.46	9.21	1.74	1.35	0.36	/	/	/	/	阴性	右眼：5s 左眼：5s	口干眼干、腮腺肿大、龋齿	雷诺现象	多关节疼痛	无	肺结节	肝功能损害	无	4.03	109	287	无	无	3	A20006128	（唇腺）小唾腺轻度萎缩，间质少量淋巴细胞散在浸润。	I	其他
杨友芝	女	69	16583802	2020-05-26	干燥综合征、中度贫血、呼吸道感染、食管癌术后、肺占位、低蛋白血症	2020-05-11	阳性 1：320颗粒+	（+）	（+）	（-）	无	79	50.3	9.5	2.44	31.63	1.31	1.24	0.27	2020-05-14	2	3	16	阴性	右眼：2s 左眼：3s	口干	无	无	无	无	无	中度贫血	5.44	83	209	无	无	1	A20010423	（唇腺活检）腺体轻度萎缩，小叶间导管轻度扩张，间质内见灶性淋巴细胞浸润（＞50个/HPF）。	III	其他
张宽英	女	59	07989345	2020-05-21	g干燥综合征、原发性胆汁型肝硬化	2020-05-21	阳性 1：320核少点+	（-）	（+）	（-）	抗细胞浆抗体 阳性+	52	3.11	11	2.74	16.8	0.94	1.13	0.27	2020-05-15	7	4	12.305	阴性	右眼：2s 左眼：2s	口干眼干	无	多关节疼痛	无	肺结节	原发性胆汁型肝硬化	无	5.08	113	262	无	无	2	A20010724	（唇腺活检）腺泡导管周围见灶性淋巴细胞、浆细胞浸润（＞50个/HPF）。	III	其他
程东术	女	54	30317548	2020-05-29	干燥综合征、缺铁性贫血、末端食管炎、浅表性胃炎	2020-05-26	阳性 1：10000颗粒++++	（+）	（+）	（-）	无	41	3.11	11	4.18	18.9	5.18	1.14	0.1	2020-05-27	4	5	8.425	阳性	右眼：3s 左眼：3s	口干眼干、龋齿	无	多关节疼痛	无	无	慢性胃炎	贫血	5.71	88	167	无	无	3	A20012856	（唇腺活检）送检小块涎腺组织，间质个别淋巴细胞浸润。	I	其他
李茂芬	女	81	07361691	2020-06-02	干燥综合征、自身免疫性肝病、肺大疱、甲状腺囊肿、肺动脉高压（轻度）	2020-05-25	阳性 1：1000着丝点，核点++	（-）	（-）	（-）	抗CENP B强阳性	120	31.9	9.5	3.61	18.33	1.82	1.27	0.39	2020-05-27	3	4	1.38	阴性	右眼：4s 左眼：7s	口干眼干	无	多关节疼痛	无	肺大疱	自身免疫性肝病	无	8.1	106	266	无	肺动脉高压（轻度）	4	A20013210	（唇腺活检）唾腺小叶内及小叶间散在少数几个淋巴细胞、浆细胞浸润。请结合临床！	II	体力劳动者
朱江萍	女	53	07320709	2020-06-19	干燥综合征	2020-06-12	阳性 1：1000颗粒++	（+）	（+）	（+）	无	18	3.11	11.7	3.26	20.5	0.6	0.79	0.17	2020-06-12	8	6	6	/	/	口干	无	无	无	肺结节	无	白细胞减少	2.68	110	133	无	无	1	A20016041	（唇腺活检）腺泡小叶结构存在，间质淋巴细胞、浆细胞浸润（2灶，＞50个淋巴细胞/灶），组织学可符合涎腺炎症Ⅳ级。	IV	脑力劳动者
胡丽芳	女	71	15353673	2020-06-25	干燥综合征、全血细胞减少、链球菌感染、左眼陈旧性葡萄膜炎、肝囊肿	2020-06-11	阳性 1：3200核仁，颗粒+++	（+）	（-）	（-）	无	48	0.73	/	4.39	22.5	1.92	/	/	2020-06-19	31	22	0.097	阳性	右眼：3s 左眼：3s	口干眼干、左眼陈旧性葡萄膜炎	面部皮疹	无	无	间质性肺炎	无	全血细胞减少	3.26	95	82	无	无	3	A20017040	（唇腺活检）送检腺泡组织，部分区域腺泡萎缩，导管扩张，间质见少量淋巴细胞及浆细胞浸润，符合慢性涎腺炎症 Ⅲ级。	III	体力劳动者
周馡馡	女	61	10675753	2020-07-06	干燥综合征、腰椎间盘突出、骶管囊肿、甲状腺结节、乳腺结节、肝囊肿、肾囊肿、子宫肌瘤、骨量减少	2020-06-29	阳性 1：3200颗粒+++	（+）	（+）	（+）	无	9	3.14	16.5	1.7	16.1	0.73	1.02	0.3	2020-06-29	4	13	3.212	阴性	右眼：3s 左眼：3s	口干眼干	无	无	无	无	无	无	3.55	107	143	甲状腺结节	无	1	A20018200	（唇腺）送检小块涎腺组织，间质淋巴细胞浸润（2灶，＞50个淋巴细胞/灶）。	IV	脑力劳动者
刘汉华	女	54	13884794	2020-07-06	干燥综合征、白细胞减少、低钾血症、甲状腺结节、子宫肌瘤、肺结节	2020-06-29	阳性 1：3200颗粒+++	（+）	（+）	（+）	无	2	3.14	9.69	1.51	15.4	0.88	0.92	0.2	2020-06-29	8	5	2.013	阴性	右眼：3s 左眼：3s	口干眼干	无	无	无	肺结节	无	白细胞减少	2.89	125	144	甲状腺结节	无	2	A20018201	（唇腺）送检小块涎腺组织，间质淋巴细胞弥漫浸润。	II	脑力劳动者
史可	女	25	00984229	2020-07-06	干燥综合征、肾小管酸中毒	2020-06-29	阳性 1：1000颗粒，核仁++	（+）	（+）	（-）	无	38	3.14	71.1	3.8	20.4	1.78	0.91	0.2	2020-07-02	25	22	1.392	阴性	右眼：6s 左眼：6s	无	无	多关节疼痛	有√	无	无	白细胞减少	4.01	114	151	无	无	3	A20018944	（唇腺活检）小块涎腺组织，腺泡萎缩，间质多灶性及散在淋巴细胞、浆细胞浸润（＞50个淋巴细胞/灶）。	IV	其他
余迎春	女	50	16721193	2020-07-07	干燥综合征、中度贫血、白细胞减少	2020-07-03	阳性 1：1000颗粒	（+）	（+）	（-）	无	23	3.14	30.6	2.32	14.3	2.25	0.74	0.14	2020-07-03	9	10	0.463	阴性	右眼：2s 左眼：4s	口干眼干、龋齿	无	无	无	无	无	中度贫血、白细胞减少	2.94	74	103	无	无	1	A20018945	（唇腺活检）纤维及神经组织，个别腺泡组织，请结合临床。	I	其他
刘清	女	59	04381492	2020-07-24	干燥综合征、脑梗死、颈内动脉斑块、脂肪肝、肝囊肿、胆囊结石、肺结节、心脏神经官能症、半月板损伤、腮腺肿瘤	2020-07-10	阳性 1：3200颗粒+++	（+）	（+）	（+）	无	37	3.14	9.69	/	20	/	/	/	2020-07-17	10	15	2.104	阴性	右眼：2s 左眼：2s	口干、腮腺肿大、腮腺肿瘤	无	多关节疼痛	无	肺结节	无	无	/	/	/	无	无	1	A20021848	（唇腺活检）唇腺腺泡轻度萎缩，小叶内导管周围见淋巴细胞浸润灶（6灶，＞50个淋巴细胞/灶）。	IV	脑力劳动者
陈月华	女	73	30467264	2020-08-10	干燥综合征、间质性肺炎、肺结节、真菌感染	2020-07-29	阳性 1：3200颗粒+++	（+）	（+）	（+）	无	51	3.14	16.8	2.59	21.7	1.63	1.02	0.19	2020-08-01	3	4	0.368	/	/	口干眼干、龋齿	无	多关节疼痛	无	间质性肺炎、肺结节	无	白细胞减少	3.87	116	161	无	无	3	A20024731	（唇腺活检）送检涎腺组织，导管及腺泡周围见淋巴细胞、浆细胞浸润聚集成片，超过50个/灶，符合慢性涎腺炎（Ⅲ级）。	III	体力劳动者
解玉侠	女	54	17139470	2020-10-31	干燥综合征、间质性肺炎、自身免疫性肝炎可能、肝功能不全	2020-10-22	阳性 1：320颗粒，着丝点+	（+）	（+）	（-）	抗CENP B强阳性，抗细胞浆抗体 阳性+，抗核糖体P-蛋白 阳性	25	20.9	10.1	2.56	9.41	1.78	1.12	0.17	/	/	/	/	/	/	口干	无	无	无	间质性肺炎	自身免疫性肝炎可能	无	5.26	117	174	无	无	2	A20039973	（唇腺活检）小块涎腺组织，腺泡小叶结构存在，间质散在少数几个淋巴细胞、浆细胞浸润。请结合临床。	II	其他
周燕	女	54	30546676	2020-11-10	干燥综合征、白细胞减少	2020-11-02	阳性 1：3200着丝点，核仁，颗粒+++	（+）	（-）	（+）	抗CENP B强阳性	15	2.98	52.6	3.23	16.6	0.79	0.99	0.18	2020-11-03	5	3	0.071	/	/	口干、龋齿	雷诺现象、手结节样皮疹	多关节疼痛	无	肺结节	无	白细胞减少	2.8	125	247	无	无	3	A20041358	（唇腺）镜下见涎腺组织腺泡萎缩，导管轻度扩张，灶性淋巴细胞浸润。请结合临床。	II	其他
西翠侠	女	50	13940769	2020-11-10	干燥综合征	2020-10-30	阳性 1：32000颗粒+++++	（+）	（+）	（+）	抗RNP 阳性	66	2.98	/	/	24.34	/	/	/	/	/	/	/	/	/	口干眼干	雷诺现象	多关节疼痛	无	肺结节	无	无	4.15	120	223	无	无	2	A20041961	（唇腺活检）慢性炎，混合性腺泡内见灶性淋巴细胞浸润（＞50个/HPF）。	III	体力劳动者
肖家美	女	46	17112153	2020-11-12	干燥综合征、肺结节	2020-11-06	阳性 1：320颗粒，核仁+	（+）	（+）	（+）	无	4	2.98	10.1	2.98	8.14	0.73	0.94	0.12	/	/	/	/	阴性	右眼：7s 左眼：7s	口干、龋齿	无	多关节疼痛	无	肺结节	无	白细胞减少	2.94	121	106	无	无	2	A20042555	（唇腺活检）涎腺组织未见明显萎缩，间质未见明显淋巴细胞、浆细胞浸润。	I	其他
左登玲	女	58	30540381	2020-11-16	干燥综合征、白细胞减少、甲状腺结节	2020-10-30	阳性 1：3200颗粒，核仁+++	（+）	（+）	（+）	抗RNP 临界阳性，抗Sm临界阳性	/	2.98	/	/	/	/	/	/	2020-11-09	10	8	1.196	/	/	口干眼干、龋齿	无	无	无	肺结节、肺大疱	无	白细胞减少	2.82	118	147	甲状腺结节	无	3	A20042912	（唇腺活检）送检为涎腺组织，腺泡略萎缩，间质淋巴细胞灶性浸润（3灶，每灶>50个/HPF）。	IV	脑力劳动者
赵晴莉	女	37	16820207	2020-11-24	干燥综合征、左视神经炎、颈椎退行性病变	2020-10-26	阳性 1：3200着丝点+++	（-）	（-）	（-）	抗CENP B强阳性	4	2.98	/	1.69	11.6	0.85	0.98	0.12	2020-11-13	8	4	2.275	/	/	口干眼干	无	无	无	无	无	无	7.84	139	163	无	无	0	A20043742	（唇腺活检）唾腺轻度慢性炎，镜下见混合性腺泡及导管内见个别淋巴细胞浸润。	I	脑力劳动者
谢晓敏	女	33	02989516	2019-10-15	干燥综合征、甲状腺功能减退症、肾小管酸中毒低钾血症、肝损害、高脂血症、脂肪肝	2019-10-07	阳性 1：1000颗粒++	（+）	（+）	（-）	无	27	/	/	3.84	19.1	1.66	/	/	/	/	/	/	/	/	/	无	多关节疼痛	肾小管酸中毒低钾血症	无	肝损害	无	7.3	126	289	甲状腺功能减退症	无	4	B19002019	（唇腺）腺泡及导管周围见灶性淋巴细胞浸润（＞50个/HPF）。	III	脑力劳动者
武钱霞	女	52	13607586	2019-10-12	干燥综合征、甲状腺功能减退、高血压、高脂血症	2019-10-07	阳性 1：1000着丝点++	（+）	（+）	（-）	抗CENP B强阳性，抗细胞浆抗体 阳性+	59	7.09	11	2.49	12.2	0.88	1.49	0.31	/	/	/	/	/	/	口干眼干	无	多关节疼痛	无	无	无	无	6.44	120	306	甲状腺功能减退症	无	2	S19002026	（唇腺）小唾腺轻度萎缩，间质少量淋巴细胞及浆细胞浸润	II	其他
孙安秀	女	54	13820919	2019-11-07	干燥综合征、肺部感染、骨关节炎、陈旧性肺结核、低钾血症、脾大	2019-10-31	阳性 1：320颗粒+	（+）	（+）	（-）	抗细胞浆抗体 阳性（颗粒型）+	134	3.11	1800	18.7	34.2	3.82	1.68	0.35	/	/	/	/	/	/	口干眼干、龋齿	无	多关节疼痛	有√	肺结节、肺大疱	无	白细胞减少、贫血	3.29	97	100	无	无	4	S19006700	（唇腺活检）活检组织内见灶性淋巴细胞浸润（＞50个/HPF）。唇腺活检（+）。	III	其他
魏敬叶	女	53	14308731	2019-12-16	干燥综合征、白细胞减少、腮腺炎	2019-12-16	阳性 1：320颗粒+	（+）	（+）	（-）	无	16	3.11	49.4	2.53	10.4	1.15	1.04	0.18	/	/	/	/	/	/	口干眼干、腮腺肿大	无	无	无	无	无	白细胞减少	2.92	116	184	无	无	1	S19012661	（唇腺活检）腺泡及导管周围见灶性淋巴细胞浸润（＞50个/HPF）。	III	体力劳动者
贾本荣	女	56	13833003	2020-01-03	干燥综合征、胆囊炎	2019-12-16	阳性 1：3200颗粒，核仁+++	（+）	（+）	（+）	抗Scl-70临界阳性	28	3.11	21.4	3.1	15.2	1.35	0.63	0.11	/	/	/	/	/	/	口干眼干、腮腺肿大	无	无	无	肺结节	无	白细胞减少	3.38	118	215	无	无	1	S19015161	（唇腺活检）送检小块涎腺组织，腺泡略萎缩，间质散在灶性淋巴细胞、少量浆细胞浸润。	II	体力劳动者

## Sheet: ANA阴性
	性别	年龄（岁）	登记号	确诊时间	临床诊断	检查时间	ANA	抗SSA60	抗SSA52	抗SSB	抗核抗体其他项补充	ESR	CRP	RF	免疫球蛋白IgA	免疫球蛋白IgG	免疫球蛋白IgM	补体C3	补体C4	口眼干燥实验检查时间	泪液流量（左）	泪液流量（右）	唾液流量	角膜荧光染色	泪膜破碎时间	局部表现	皮肤粘膜	肌肉骨骼	肾小管酸中毒	呼吸系统	消化系统	血液系统	WBC	Hb	PLT	甲状腺疾病	其他系统	脏器累及个数	病理号	病理诊断	病理分型	工作性质
车秀玲	女	55	0003152526	2021-02-24	干燥综合征、慢性浅表性胃炎、肝囊肿、甲状腺切除术后、血小板减少	2021-02-19	(-)	(-)	（+）	（-）	抗细胞浆抗体 阳性 胞浆颗粒型+	9	3.13	9.19	2.87	10.5	1.05	0.92	0.18	2021-02-18	4	2	0.894	/	/	口干、眼干	无	无	无	无	慢性浅表性胃炎	血小板减少	5.4	135	133	甲状腺切除术后		3	A2107881	（唇腺活组织）唇腺腺泡轻度萎缩，小叶间血管增生、充血，小叶内见淋巴细胞浸润（<50个/灶）。请结合临床及实验室检查。	II	其他
王庆平	女	58	0010353989	2021-03-22	干燥综合征、原发性硬化性胆管炎	2021-03-12	可疑阳性 1：100颗粒+/-	（+）	（+）	（-）	（-）	67	91.7	9.19	3.34	8.32	0.41	1.34	0.37	2021-03-11	13	12	1.63	阴性	右：10s，左：10s	眼干	无	无	无	肺结节	原发性胆汁性肝硬化 肝功能不全	无	6.02	109	205	无		1	A2112224	（唇腺活检）送检少量涎腺组织，腺泡略萎缩，导管周少量淋巴细胞灶性浸润。	II	脑力工作
胡国芳	女	69	0000315029	2021-03-26	干燥综合征、间质性肺炎、乙肝表面抗原携带者	2021-03-22	阳性 1：320颗粒+	（+）	（+）	（-）	抗核糖体P-蛋白 临界阳性	13	0.5	9.19	1.89	9.26	0.93	0.92	0.19	2021-03-19	12	14	1.346	/	/	口干、眼干	无	无	无	间质性肺炎	无	无	3.44	111	118	无		1	A2113907	（唇腺活检）小块涎腺组织，局灶腺泡轻度萎缩，小叶内导管周围见淋巴细胞浸润灶（2灶，＞50个淋巴细胞/灶）。	IV	体力工作
李琳琳	女	50	0003667076	2021-03-25	干燥综合征	2021-03-26	可疑阳性 1：100颗粒+/-	（+）	（+）	（-）	（-）	4	3.13	9.19	2.37	12.8	0.53	1.03	0.19	/	/	/	/	/	/	口干、眼干、龋齿	无	无	无	无	无	无	4.8	116	115	无		0	A2115089	（唇腺活检）送检小块涎腺组织，腺泡及导管周围灶性淋巴细胞浸润。	II	脑力工作
潘安会	女	68	0010428878	2021-03-27	干燥综合征、痛风、亚临床甲减	2021-03-29	可疑阳性 1：100颗粒+/-	（+）	（+）	（+）	抗Scl-70临界阳性、抗细胞浆抗体 阳性（颗粒型）+	23	1.53	9.19	2.19	10.67	0.63	1.12	0.36	2021-03-31	16	15	0.52	/	/	口干、眼干	无	无	无	无	无	无	7.21	123	135	亚临床甲减		1	A2115206	（唇腺）送检少量鳞状上皮及纤维脂肪组织，未见涎腺组织。	I	体力工作
韩海梅	女	55	0010474834	2021-04-09	干燥综合征、白细胞减少	2021-04-07	阳性 1：100颗粒+/-	（+）	（-）	（+）	抗Jo-1临界阳性	52	3.13	9.19	2.51	23.11	1.86	1.29	0.5	2021-04-10	12	13	2.193	/	/	口干、眼干	无	无	无	无	无	白细胞减少	2.94	105	145	无		1	A2117884	（唇腺）送检涎腺组织，导管及腺泡周围灶性淋巴细胞、浆细胞聚集成片（2灶，每灶超过50个/灶）,间质灶性纤维组织增生伴胶原变性。请结合临床。	IV	其他
毛敏	女	60	0010503805	2021-04-15	干燥综合征、高血压、甲状腺功能减退症	2021-04-16	阳性 1：100均质，颗粒+/-	（-）	（-）	（-）	抗双链DNA抗体强阳性，抗U1-nRNP/Sm临界阳性，抗CENP B阳性，抗细胞浆抗体 阳性*+	77	3.13	9.19	2.35	40.8	3.96	0.9	0.07	2021-04-16	10	15	0.959	阴性	右：10s，左：10s	口干、龋齿	无	多关节疼痛	无	无	原发性胆汁性肝硬化	血小板减少	3.73	97	66	甲状腺功能减退症		4	A2119288	（唇腺活检）唇腺腺泡轻度萎缩，小叶间血管充血，小叶内导管周围见淋巴细胞散在浸润。请结合临床及实验室检查。	II	脑力工作
陶点兰	女	74	0010713222	2021-06-17	干燥综合征、间质性肺炎、肺部感染、肺结节	2021-06-03	阳性 1：100颗粒+/-	（+）	（+）	（-）	抗细胞浆抗体 阳性*+	57	3.13	9.19	2.05	18.6	2.23	0.85	0.21	/	/	/	/	/	/	口干、眼干	无	无	无	间质性肺炎	无	无	8.26	120	313	无		1	A2129470	（唇腺活检）送检少量涎腺组织，腺体轻度萎缩，小叶间导管轻度扩张，间质内见灶性淋巴细胞浸润（＞50个/HPF），唇腺活检（+）。	IV	体力工作
孙金姣	女	81	0010685685	2021-06-14	未分化结缔组织病、间质性肺炎、冠状动脉粥样硬化性心脏病、冠状动脉支架植入后状态、高血压	2021-06-05	可疑阳性 1：100颗粒+/-	（+）	（+）	（-）	抗细胞浆抗体 阳性*++	64	48.2	9.19	2.67	15	0.89	0.85	0.21	2021-06-07	11	10	1.024	/	/	无	无	多关节疼痛	无	间质性肺炎	无	无	9.01	108	216	无		2	A2129905	（唇腺）送检涎腺组织轻度慢性炎，腺泡轻度萎缩，间质散在少量淋巴细胞浸润。	II	其他
赵勤荣	女	53	0010779336	2021-06-26	干燥综合征、肺结节、胆囊结石、肝囊肿	2021-06-22	阳性 1：320颗粒+	（+）	（+）	（-）	无	15	0.5	18	1.44	15.7	2.28	0.56	0.13	2021-06-21	3	5	2.207	/	/	口干、眼干	无	无	无	肺结节	无	无	4.14	122	154	无		0	A2132329	（唇腺活检）唇腺腺泡略萎缩，可见淋巴细胞聚集灶（4灶，＞50个淋巴细胞），间质纤维脂肪组织轻度增生。请结合临床。	IV	体力工作
贺腊香	女	52	0010911590	2021-08-07	干燥综合征、贫血、白细胞减少、肺结节、胆囊结石、免疫相关性血小板减少	2021-07-20	可疑阳性 1：100 核仁、颗粒+/-	（+）	（+）	（+）	抗胞浆抗体 胞浆抗体阳性、胞浆颗粒型+	7	1.2	9.19	1.55	11.65	1.04	0.82	0.24	2021-08-06	20	7	1.83	阳性	右：2s，左：6s	口干、眼干	瘀点瘀斑	无	无	无	无	血三系减少	3.85	93	44	无		2	A2139216	（唇腺活检）送检涎腺组织，导管及腺泡周围散在灶性淋巴细胞、浆细胞浸润，符合慢性涎腺炎（Ⅳ级）。注：Ⅰ级：涎腺组织内少量炎症细胞散在浸润；Ⅱ级：涎腺组织内炎症细胞浸润，较Ⅰ级明显；Ⅲ级：涎腺组织内炎症细胞聚集成片，超过50个/灶；Ⅳ级：涎腺内炎症细胞聚集成片，超过1灶，每灶超过50个/灶	IV	体力工作
刘爱连	女	58岁	0009395085	2020-06-27	干燥综合征	2020-06-25	阳性 1:100 颗粒+/-	（-）	（-）	（-）	无	120	20.7	9.5	3.83	12.88	0.73	1.73	0.47	2020-06-29	2	2	0.74	左眼（+）	左：＞10s 右：＞10s	口干	无	双下肢肌肉酸痛，双膝关节、踝关节轻度压痛	无	肺门及纵膈淋巴结肿大	无	无	5.29	113	276	无		1	A20019611	（唇腺活检）涎腺腺泡内散在淋巴细胞浸润。	II	其他
侯方华	女	56岁	0009829185	2020-10-21	干燥综合征 全身性骨关节炎	2020-10-17	阳性 1:100 均质，颗粒 +/-	(+)	(+)	（-）	抗细胞浆抗体可疑阳性、非典型p-ANCA 阳性 +++	15	3.11	8.38	1.29	12.28	0.81	1.73	0.47	/	/	/	/	阳性	左：2s 右：3s	口干、口腔溃疡	无	双膝关节疼痛	无	无	无	无	4.91	122	196	无		1	A20039151	（唇腺）送检涎腺组织，灶性淋巴细胞浸润导管周围。	III	体力工作
田秀荣	女	72岁	16607855	2020-10-29	干燥综合征 间质性肺炎 尿路感染 血小板减少	2020-10-30	阳性 1:100 核仁，颗粒 +/-	(+)	(+)	（-）	无	42	2.98	38.5	10.2	16.3	1.02	0.95	0.18	2020-10-30	5	9	0.75	/	/	发热	无	无	无	间质性肺炎 双肺肺大疱	无	血小板减少	5.45	89	62	无		2	A20041357	（唇腺活检）唇腺腺泡轻度萎缩，小叶间血管增生、充血，小叶内见淋巴细胞浸润（<50个/灶）。请结合临床及实验室检查。	II	其他
孙全茹	女	47岁	0009324386	2020-11-10	干燥综合征 间质性肺炎 高免疫球蛋白血症 淋巴结增大	2020-10-12	阴性	(+)	(+)	（-）	抗细胞浆抗体阳性	62	7.76	8.38	4.17	17.64	1.86	1.24	0.26	2020-11-11	18	＞20	4.21	/	/	发热	双侧颈部 、腋窝淋巴结肿大	无	无	间质性肺炎	无	高免疫球蛋白血症	6.92	126	179	无		3	A20043855	（唇腺活检）小块涎腺组织，腺泡略萎缩，小叶内导管周围见淋巴细胞浸润灶（1灶，＞50个淋巴细胞/灶）。唇腺活检（+）。	IV	体力工作
许惠	女	66岁	0009990978	2020-12-01	干燥综合征 肾功能不全 轻度肺动脉高压 贫血 肺结节 高血压 糖尿病 高脂血症	2020-12-02	阴性	（-）	（-）	（-）	无	45	4.28	8.38	1.63	10.8	0.69	1.06	0.4	2020-12-02	11	12	1.65	阴性	左：4s 右：4s	口干、眼干、龋齿	无	臀区多发红斑、皮疹	无	无	浅表性全胃炎	无	4.49	96	207	无		2	A20047495	（唇腺活检）唾腺组织轻度慢性炎。镜下见唇腺腺泡略萎缩，小叶间纤维、脂肪组织增生，散在少数淋巴细胞、浆细胞浸润。	II	其他
张新如	女	55岁	0003371095	2020-12-07	干燥综合征 间质性肺炎 亚临床甲状腺功能减退 2型糖尿病 高血压	2020-12-08	阳性 1:100 均质，颗粒 +/-	(+)	（-）	（-）	无	82	14.4	9.38	3.34	11.96	0.67	1.67	0.4	2020-12-11	6	4	1.23	阴性	左：4s 右：4s	视物模糊	无	双手掌指关节疼痛	无	间质性肺炎	无	无	6.61	114	210	亚临床甲状腺功能减退		3	A20049117	（唇腺）送检为涎腺组织，腺泡略萎缩，间质散在灶性淋巴细胞浸润(＜50个淋巴细胞/灶）。	II	体力工作
鲍传芳	女	37岁	0010156239	2021-01-27	干燥综合征	2021-01-28	阴性	（-）	(+)	（-）	无	30	3.3	9.38	2.48	10.71	1.19	0.88	0.21	/	/	/	/	阴性	左：＞10s 右：＞10s	无	无	多关节疼痛不适	无	无	无	无	6.51	116	283	无		1	A2104926	（唇腺活检）腺泡小叶结构存在，腺泡萎缩，小叶内见淋巴细胞浸润灶（1灶，>50个淋巴细胞）。请结合临床。	III	体力工作
王士凤	女	57岁	0002996167	2021-02-05	干燥综合征 骨关节病 肺结节 卵圆孔未闭	2021-02-10	阴性	(+)	（-）	（-）	无	23	3.3	9.38	2.14	12.45	0.68	0.9	0.26	2021-02-10	5	5	2.97	阴性	左：＜10s 右：＜10s	口干、眼干	无	双膝关节疼痛	无	无	无	无	8.46	107	165	无		1	A2106894	（唇腺））腺泡小叶结构存在，少数导管扩张，间质少许淋巴细胞浸润（＜50个/HPF）。	II	体力工作
宁克玲	女	50岁	0010278379	2021-02-18	干燥综合征 间质性肺炎 慢性浅表性胃炎 十二指肠球部溃疡	2021-02-20	阴性	（-）	(+)	（-）	抗Ro-52阳性	31	3.3	9.38	3.59	10.21	2.17	1.08	0.23	2021-02-20	7	12	1.59	阴性	左：＜10s 右：＜10s	无	手指苍白伴疼痛	无	无	间质性肺炎	慢性浅表性胃炎	无	11.06	113	267	无		2	A2109585	（唇腺活检）送检少量涎腺组织，腺泡轻度萎缩，间质散在淋巴细胞浸润。	II	其他
许琼	女	55岁	0009550067	2021-03-12	干燥综合征 间质性肺炎 反流性食管炎	2021-03-15	阴性	（-）	(+)	（-）	无	78	15.1	24.9	4.58	14.7	1.04	1.14	0.15	/	/	/	/	/	/	口干、眼干	无	无	无	间质性肺炎	反流性食管炎	无	5.41	99	266	无		1	A2112793	（唇腺活检）送检小块涎腺组织，间质可见少量纤维化，伴多灶性淋巴细胞、浆细胞浸润，涎腺组织略萎缩。	II	其他
张玉	女	53岁	0010387782	2021-03-17	干燥综合征 原发性胆汁性胆管炎可能 潜伏性结核	2021-03-18	阳性 1:100 颗粒 +/-	（-）	（-）	（-）	抗细胞浆抗体阳性	6	3.13	9.19	1.89	8.79	1.3	0.91	0.17	2021-03-18	10	7	1.045	/	/	口干	无	无	无	无	原发性胆汁性胆管炎可能	无	9.82	123	356	无		1	A2113906	（唇腺活检）腺泡小叶结构存在，略萎缩，间质纤维脂肪组织增生，淋巴细胞、浆细胞浸润（1灶，＞50个淋巴细胞/灶），符合涎腺慢性炎症Ⅲ级。	III	其他
胡永梅	女	35岁	0004711380	2021-04-25	未分化结缔组织病 贫血 肝功能不全	2021-04-26	阳性 1:100 颗粒 +/-	(+)	(+)	（-）	抗核糖体P-蛋白 强阳性	38	3.13	9.19	2.8	14.3	0.93	1.04	0.22	/	/	/	/	/	/	无	面部及手部血管炎样皮疹	无	无	无	肝功能不全	无	3.86	99	227	无		2	A2122086	（唇腺活检）送检为涎腺组织，腺泡略萎缩，间质散在个别淋巴细胞浸润。	II	其他
汪亚琴	女	32岁	0010693674	2021-07-27	干燥综合征 自身免疫性肝炎 甲状腺功能减退	2021-05-29	阳性 1:100 核仁+/-	（-）	(+)	（-）	抗组蛋白 临界阳性	13	3.13	19.5	3.43	26.7	2.33	1.75	0.25	2021-07-28	15	13	3.94	阴性	左：＞10s 右：＞10s	无	双下肢皮肤紫癜	无	无	肺结节	自身免疫性肝炎	无	11.42	110	234	甲状腺功能减退		3	A2140371	（唇腺活检）送检涎腺组织，导管及腺泡周围灶性片状淋巴细胞、浆细胞浸润，符合慢性涎腺炎（Ⅳ级）。	Ⅳ	其他
高和平	女	56岁	0010946264	2021-08-07	干燥综合征 甲状腺功能减退 蛋白尿 桥本甲状腺炎	2021-07-29	阳性 1:100 颗粒 +/-	(+)	(+)	(+)	无	44	3.13	10.8	2.59	12.64	1.53	1.22	0.35	2021-07-29	14	10	1.84	阳性	左：3s 右：3s	口干、眼干	无	无	无	无	无	无	5.45	3.2	217	甲状腺功能减退 桥本甲状腺炎		1	A2140372	唇腺活检）送检涎腺组织，导管及腺泡周围灶性片状淋巴细胞、浆细胞浸润，符合慢性涎腺炎（Ⅳ级）。	Ⅳ	其他
秦洪英	女	74岁	0010971430	2021-08-02	干燥综合征 免疫性血小板减少 间质性肺炎 巨幼细胞性贫血 高血压 肺结节 2型糖尿病	2021-08-02	阳性 1:100 颗粒+/-	(+)	(+)	（-）	抗细胞浆抗体 阳性 +++	65	3.13	37.3	4.36	18.25	1.22	1.26	0.21	2021-08-03	4	3	0.21	阳性	左：6s 右：6s	龋齿	无	无	无	间质性肺炎	无	免疫性血小板减少 巨幼细胞性贫血	4.01	83	58	无		2	A2141785	（唇腺活检）送检少量涎腺组织，腺泡略萎缩，间质少量淋巴细胞小灶性浸润（1灶，约50个淋巴细胞）。	III	体力工作
赵花	女	60岁	0011177397	2021-09-17	干燥综合征 血小板减少 甲状腺功能减退	2021-09-18	阳性 1:100 均质、颗粒 +/-	（-）	(+)	（-）	无	27	5.98	9.19	1.53	12.99	2.07	1.64	0.36	2021-09-18	4	4	4.39	阳性	左：2s 右：1s	无	无	无	无	无	无	血小板减少	5.08	104	70	甲状腺功能减退		2	A2150271	（唇腺活检）腺泡小叶结构存在，数目尚正常，间质少许淋巴细胞浸润（＜50个/HPF）。请结合临床。	II	其他
陈先华	女	71岁	0011805149	2022-03-07	干燥综合征 原发性胆汁性胆管炎 肝硬化 脾大 全血细胞减少 肝功能不全	2022-03-01	阳性 1:100 颗粒 +/-	(+)	(+)	(+)	抗细胞浆抗体 阳性	120	3.13	9.19	2.14	29.23	7.49	1.11	0.19	2022-03-01	1	2	2.21	/	/	口干、眼干、龋齿	无	无	无	肺部炎症	原发性胆汁性胆管炎 肝功能不全	全血细胞减少	4.61	89	117	无		2	A2210798	（唇腺活检）送检涎腺组织，小叶结构存在，腺泡中度萎缩，导管及腺泡周围淋巴细胞、浆细胞聚集成片，超过1灶，每灶超过50个/灶，符合慢性涎腺炎（Ⅳ级）。	Ⅳ	体力工作
马艳云	女	58岁	0003915186	2022-03-10	干燥综合征 高血压 甲状腺结节 肺结节	2022-03-11	阳性 1:100 颗粒 +/-	(+)	(+)	（-）	抗细胞浆抗体 阳性	2	3.13	9.19	2.59	7.66	0.52	1.18	0.2	2022-03-12	3	2	1.3	/	/	口干	无	无	无	肺结节	无	无	3.37	133	134	甲状腺结节		1	A2214364	（唇腺活检）镜检见唇腺组织，导管及腺泡周围见少量淋巴细胞浸润，考虑慢性涎腺炎（Ⅱ级）。	II	脑力工作
杜世萍	女	38岁	0009912953	2022/4/5	干燥综合征 骨关节炎 贫血	2022-04-06	阳性 1:100 颗粒 +/-	(+)	(+)	（-）	无	45	3.3	10.6	2.78	17.44	2.32	1.18	0.2	2022-04-08	16	22	1.42	阳性	左：4s 右：5s	无	无	多关节疼痛不适	无	无	无	无	8.5	93	277	无		1	A2218904	（唇腺活检）送检少量涎腺组织，腺泡略萎缩，间质见灶性淋巴细胞浸润（＞50个淋巴细胞/灶）。	III	其他
王凯	女	63岁	0011150936	2022/5/4	干燥综合征 肺结节 胆囊结石	2022-04-24	阳性 1:100 颗粒 +/-	(+)	(+)	（-）	无	42	3.13	9.19	5.63	10.7	0.73	1.05	0.28	2022-05-05	5	1	2.504	阴性	左：＞15s 右：＞15s	无	无	无	无	肺结节	无	无	5.1	115	189	无		0	A2223341	（唇腺活检）送检涎腺组织，导管及腺泡周围淋巴细胞、浆细胞聚集成片，超过1灶，每灶超过50个/灶，符合慢性涎腺炎（Ⅲ级）。	III	脑力工作
左淑芹	女	67岁	0012171915	2022/6/5	干燥综合征 间质性肺炎 甲状腺功能减退症	2022-06-06	阴性	（-）	(+)	（-）	抗MI-2、Ro-52阳性	3	3.19	8.38	1.59	10.21	0.5	1.07	0.18	2022-06-07	10	8	1.61	阴性	左：3s 右：3s	口干、龋齿	技工手	无	无	间质性肺炎	无	无	7.75	123	232	甲状腺功能减退症		2	A2230317	（唇腺活检）少量涎腺组织，腺泡略萎缩，间质少量淋巴细胞灶性浸润（1灶，>50个/灶）	III	脑力工作
薛仲兰	女	54岁	0012368669	2022/7/21	干燥综合征 原发性胆汁性胆管炎 全血细胞减少	2022-07-21	阴性	(+)	(+)	（-）	抗细胞浆抗体 阳性	12	1.52	10.6	1.74	12.72	3.55	0.95	0.21	2022-07-21	7	6	2.08	阴性	左：＞10s 右：＞10s	口干、龋齿	无	无	无	无	原发性胆汁性胆管炎	全血细胞减少	8.85	117	102	无		2	A2240154	（唇腺活检）送检涎腺组织，导管及腺泡周围淋巴细胞、浆细胞聚集成片，约1灶，超过50个/灶，符合慢性涎腺炎（Ⅲ级）。	III	其他
马芹	女	54岁	0012285980	2022/7/19	干燥综合征 间质性肺炎 甲状腺结节 胆囊结石	2022-07-21	可疑阳性 1:100 周边+/-	（-）	(+)	（-）	无	11	3.19	10.6	1.83	8.59	1.84	1.04	0.23	2022-07-21	5	5	4.82	阴性	左：3s 右：3s	无	无	多关节疼痛不适	无	间质性肺炎	无	无	5.05	136	142	甲状腺结节		3	A2240155	（唇腺活检）（唇腺活检）送检涎腺组织，导管及腺泡周围淋巴细胞、浆细胞聚集成片，超过1灶，每灶超过50个/灶，符合慢性涎腺炎（Ⅳ级）。	Ⅳ	其他
唐琼姣	女	45岁	0009397237	2022/7/19	干燥综合征 垂体瘤术后 肩周炎 肺结节 肺大疱 腔隙性脑梗死	2022-07-21	阳性 1:100 核仁+/-	(+)	(+)	（-）	无	12	3.3	10.6	1.6	16.5	1.21	1	0.26	2022-07-20	14	7	1.9	/	/	口干	无	多关节疼痛不适	无	肺结节	无	无	5.27	124	147	无		1	A2240441	（唇腺活检）送检为涎腺组织，腺泡轻度萎缩，间质散在少数淋巴细胞浸润。请结合临床及相关检查。	I	体力工作
程醒航	男	64岁	0012390376	2022/7/24	干燥综合征 肺结节	2022-07-25	阳性 1:100 颗粒+/-	(+)	(+)	（-）	抗Ro-52阳性	4	3.19	13.7	2.15	10.92	0.75	0.88	0.23	2022-07-26	3	4	3.7	阴性	左：＞10s 右：＞10s	无	无	多关节疼痛不适	无	肺结节	无	无	4.48	124	118	无		1	A2241061	（唇腺活检）送检小块涎腺组织，腺泡结构及数目尚正常，间质多灶性及散在淋巴细胞浸润，局灶淋巴细胞（＞50个淋巴细胞/灶）。	Ⅳ	其他
王晓燕	女	58岁	0002611894	2022/8/5	干燥综合征 机化性肺炎 桥本氏甲状腺炎 冠心病	2022-08-05	可疑阳性 1:100 颗粒 +/-	（-）	(+)	（-）	无	6	3.3	9.38	1.64	13.4	2.47	0.96	0.28	2022-08-04	5	4	2.5	/	/	无	无	多关节疼痛不适	无	肺结节、机化性肺炎	无	无	6.07	116	208	桥本氏甲状腺炎		2	A2243713	（唇腺活检）送检为涎腺组织，腺泡小叶结构存在，腺泡中度萎缩，小叶内导管周围见淋巴细胞浸润（其中2灶>50个淋巴细胞），请结合临床。	Ⅳ	其他
陈伏群	女	40岁	0001179380	2022/8/26	干燥综合征 白细胞减少	2022-08-06	阳性 1:100 颗粒+/-	(+)	(+)	（-）	无	27	3.3	31.5	1.93	17.77	1.23	0.94	0.24	2022-08-05	15	12	1	/	/	口干、龋齿	无	无	无	肺结节	无	无	3.34	108	86	无		0	A2248284	（唇腺活检）送检涎腺组织，涎腺组织内见灶性慢性炎细胞浸润，1灶，符合Ⅲ级。	III	其他
俞桂兰	女	60岁	0010584848	2022/12/06	干燥综合征 肺结节	2022-11-30	可疑阳性 1:100 颗粒 +/-	(+)	（-）	（-）	无	17	3.3	9.38	1.74	10.48	2.46	0.83	0.29	2022-12-07	7	6	4.85	/	/	口干	无	无	无	肺结节	慢性非萎缩性胃炎	无	4.27	117	256	无		1	A2268570	（唇腺活检）唇腺腺泡略萎缩，可见淋巴细胞聚集灶（2灶，＞50个淋巴细胞），请结合临床。	Ⅳ	其他
谢雪冰	女	34岁	0002737242	2022/12/15	干燥综合征 原发性胆汁性胆管炎 自身免疫性肝炎	2022-09-27	阴性	（-）	（-）	(+)	抗细胞浆抗体 阳性	15	3.34	17.4	2.18	11.53	3.89	0.83	0.29	2022-12-16	16	16	5.68	/	/	口干	无	多关节疼痛不适	无	无	原发性胆汁性胆管炎 自身免疫性肝炎	无	5.21	124	225	无		2	A2269819	（唇腺活检）送检涎腺组织，导管及腺泡周围散在及灶性淋巴细胞、浆细胞浸润（>50个淋巴细胞/灶）。请结合临床及相关检查。	Ⅳ	脑力工作
李兆友	男	52岁	0013099994	2023/3/21	干燥综合征 肝功能不全 甲胎蛋白异常	2022/3/21	1:100 颗粒型	(+)	(+)	（-）	抗Ro-52阳性	40	3.22	9.38	2.5	13.6	0.49	1.14	0.45	2023-03-24	6	7	1.097	/	/	无	无	无	无	肺结节	肝功能不全	无	4.01	129	129	无		1	A2316131	（唇腺活检）送检涎腺组织，局灶导管及腺泡周围淋巴细胞、浆细胞浸润（1灶，＞50个淋巴细胞）。	III	其他
孙永平	女	50岁	0003561329	2023/5/17	干燥综合征 脂肪肝 低钾血症 亚临床甲状腺功能亢进	2023-05-19	阴性	（-）	（-）	（-）	无	15	3.13	9.38	2.55	10.2	0.54	1.13	0.26	2023-05-18	1	2	9.13	/	/	龋齿	无	多关节疼痛不适	无	无	无	无	10.05	146	242	亚临床甲状腺功能亢进		2	A2328924	（唇腺活检）送检少量涎腺组织，腺泡及导管周围见淋巴细胞及浆细胞浸润灶（2灶，＞50个/灶）。请结合临床及相关检查。	Ⅳ	其他
王翠兰	女	67岁	0013051994	2023/3/3	干燥综合征 免疫性血小板减少 胆囊炎 肝囊肿	2023-02-27	阳性 1:100 颗粒，均质 +/-	(+)	(+)	（-）	无	29	2.96	9.38	3.57	12.9	0.8	1.01	0.24	2023-03-03	2	3	0.312	/	/	无	无	无	无	无	无	无	3.11	101	96	无		0	B2310561	（唇腺）送检涎腺组织，导管及腺泡周围可见淋巴细胞及浆细胞浸润（＞20个），符合慢性涎腺炎（Ⅱ级）。	II	其他
贾士荣	女	54岁	13811374	2019/9/17	干燥综合征 原发性胆汁性肝硬化	2019-09-18	阳性 1:100 颗粒 +/-	(+)	(+)	（-）	抗细胞浆抗体 阳性	64	62.1	11	3.79	16.1	1.11	1.31	0.31	/	/	/	/	阴性	左：5s 右：5s	口干、眼干	无	无	无	无	原发性胆汁性肝硬化	无	5.65	119	308	无		1	S19000344	（唇腺活检）涎腺组织内灶性淋巴细胞浸润。	Ⅳ	体力工作
芦云	女	32岁	0002311108	2022-07-04	干燥综合征 血小板计数	2022-07-05	阳性 1:100 颗粒 +/-	(+)	(+)	（-）	无	6	1.63	8.38	1.79	12.31	0.89	1.08	0.19	/	/	/	/	/	/	口干	无	无	无	无	无	血小板减少	7.42	102	21	无		1	A2114529	（唇腺活检）小块涎腺组织，局灶腺泡轻度萎缩，小叶内导管周围见淋巴细胞浸润灶（1灶，＞50个淋巴细胞/灶）。	III	其他
王海波	男	39岁	0000987533	2021-05-15	干燥综合征	2021-05-15	阳性 1:100 颗粒 +/-	(+)	(+)	（-）	无	18	3.13	9.19	4.66	13.11	0.67	1.08	0.19	/	/	/	/	/	/	口干、眼干	无	多关节疼痛不适	无	无	无	无	4.55	152	200	无		1	A2215559	（唇腺活检）送检少量涎腺组织，少量淋巴细胞灶性浸润（>50个淋巴细胞/灶）。	Ⅳ	其他
贺腊香	女	52	0010911590	2021-08-07	干燥综合征、贫血、免疫相关性血小板减少、肺结节、胆囊结石	2021-07-20	可疑阳性 1：100 核仁、颗粒+/-	（+）	（+）	（+）	抗胞浆抗体 胞浆抗体阳性、胞浆颗粒型+	7	/	9.19	1.55	11.65	1.04	0.82	0.24	2021-08-06	20	7	1.83	阴性	右眼：2s 左眼：6s	口干、眼干	无	无	无	肺结节	无	贫血、免疫相关性血小板减少	3.57	86	47	无		1	A2139216	（唇腺活检）送检涎腺组织，导管及腺泡周围散在灶性淋巴细胞、浆细胞浸润，符合慢性涎腺炎（Ⅳ级）。	IV	体力劳动者
汪裕娣	女	50	0011559001	2021-12-28	干燥综合征、肺结节、宫颈性潴留囊肿、卵圆孔未闭可能	2021-12-22	可疑阳性 1：100 颗粒+/-	(-)	(-)	(-)	无	101	8.79	16.4	2.63	25.39	2.44	1.2	0.37	2021-12-16	7	10	2.14	/	/	口干	无	无	无	肺结节	无	贫血	7.46	98	450	无		1	A2168165	（唇腺活检）腺泡小叶结构存在，小叶间血管充血，小叶内导管周围见淋巴细胞浸润灶（1灶，>50个），请结合临床。	III	体力劳动者
谭西芝	女	58	0010010291	2020-12-18	干燥综合征、肺大疱	2020-12-11	(-)	(-)	(-)	(-)	(-)	2	2.98	9.19	1.86	8.27	0.42	0.84	0.22	2020-12-15	2	4	1.736	/	/	口干、眼干	无	无	无	肺大疱	无	无	3.89	133	239	无		1	A20049729	（唇腺活检）送检小涎腺轻度萎缩，可见灶性淋巴细胞浸润(2灶<50个淋巴细胞）。请结合临床。	IV	其他
徐凤	女	51	0011824428	2022-04-03	干燥综合征、免疫性血小板减少、贫血、慢性丙型病毒性肝炎、脂肪肝	2022-02-25	可疑阳性 1：100 颗粒+/-	（+）	（+）	（+）	抗细胞浆抗体 阳性*+	34	/	10.6	1.63	21.28	1.89	1.06	0.2	2022-03-24	1	1	3.77	/	/	无	无	无	无	肺结节	无	免疫性血小板减少、贫血	3.44	94	39	无		1	A2216314	（唇腺活检）送检涎腺组织，导管及腺泡周围淋巴细胞、浆细胞聚集成片，超过50个/灶，符合慢性涎腺炎（Ⅲ级），局灶间质粘液样变性，请结合临床。	III	其他
周经翠	女	57	0011023515	2022-09-04	多肌炎、干燥综合征、间质性肺炎、肝功能不全	2022-08-20	可疑阳性 1：100 颗粒+/-	（+）	（+）	（+）	(-)	19	3.19	15.2	1.59	15.61	0.63	0.77	0.18	/	/	/	/	/	/	口干眼干	无	无	无	间质性肺炎	肝功能不全	无	4	123	158	无		2	A2247833	（唇腺）小块涎腺组织，腺泡结构及数目尚正常，间质小灶性及散在淋巴细胞、浆细胞浸润（＞50个淋巴细胞/灶）。	III	其他
詹传华	女	59	0000033827	2020-01-13	干燥综合征、颈椎病、肺部感染	2020-01-02	可疑阳性 1：100 颗粒+/-	（+）	（+）	（-）	抗RNP 强阳性、抗Sm临界阳性	47	3.11	11	3.55	15.9	0.75	1.18	0.26	/	/	/	/	（-）	5s	口干眼干	无	无	无	无	无	无	4.44	106	192	无		0	A20000473	（唇腺）唇腺腺泡略萎缩，可见淋巴细胞聚集灶（3灶，＞50个淋巴细胞），间质纤维脂肪组织轻度增生。请结合临床。	IV	其他
王四美	女	41	0009402962	2020-07-07	干燥综合征、白细胞减少	2020-07-02	阳性 1：100 颗粒+/-	（+）	（+）	（-）	抗RNP 阳性、抗核糖体P-蛋白 临界阳性	11	3.14	9.69	2.17	12.3	1.46	0.83	0.16	2020-07-02	4	5	1.271	（-）	右眼：6s 左眼：9s	眼干口干、龋齿	无	无	无	肺结节	无	白细胞减少	2.4	107	124	无		1	A20018946	（唇腺活检）小块涎腺组织，腺泡萎缩，间质多灶性及散在淋巴细胞、浆细胞浸润（＞50个淋巴细胞/灶）。	IV	其他
曹秀花	女	80	0007347346	2023-03-19	干燥综合征、间质性肺炎、轻度贫血、视神经脊髓炎、骨质疏松	2023-03-11	阳性 1：100 颗粒+/-	（+）	（+）	（+）	(-)	54	/	/	3.47	11.5	0.61	0.84	0.18	2023-03-09	7	3	2.037	/	/	口干眼干	无	无	无	间质性肺炎、肺结节	无	轻度贫血	4.69	93	271	无		2	A2312776	（唇腺活检）送检涎腺组织，腺泡轻度萎缩，腺泡及导管间见多灶性淋巴细胞浸润（2灶，＞50个淋巴细胞/灶）。请结合临床及实验室检查。	IV	脑力劳动者
王惠	女	51	0008680403	2023-06-21	干燥综合征	2023-05-30	阳性 1：100 颗粒+/-，核仁+/-	（+）	（+）	（-）	(-)	13	3.13	9.19	1.78	10.53	1.13	0.86	0.25	2023-06-18	6	5	5.026	/	/	眼干	无	无	无	肺结节	无	无	3.42	131	235	无		0	A2335498	（唇腺活检）唇腺腺泡萎缩，小叶间纤维组织增生，间质灶性淋巴细胞浸润（5灶，＞50个/HPF）。请结合临床。	IV	其他
李美娥	女	41	0010874826	2021-07-21	干燥综合征、腮腺肿大、慢性胃炎、哮喘、过敏性鼻炎	2021-07-20	(-)	(-)	(-)	(-)	抗细胞浆抗体 阳性 胞浆颗粒型+	21	3.13	9.19	1.26	11.5	0.89	0.94	0.3	2021-07-18	30	20	1.906	/	/	双侧腮腺肿大	无	无	无	无	慢性胃炎	无	6.34	130	251	无		1	B2135869	（唇腺）小块涎腺组织，腺泡略萎缩，导管及腺泡周围见散在淋巴细胞浸润。(其中1灶>50个淋巴细胞）	III	其他
吴怀英	女	75	0003684410	2022-12-19	干燥综合征、肺结节、乙肝表面抗原携带者	2022-11-24	可疑阳性 1：100 颗粒+/-	(-)	(-)	(-)	抗Jo-1强阳性	52	3.3	32.1	2.71	17.41	2.34	0.88	0.18	2022-11-24	0	0	3.87	/	/	口干眼干	无	无	无	肺结节、肺大疱	无	无	4.94	112	167	无		1	B2263707	（唇腺活检）送检涎腺组织，导管及腺泡周围灶性淋巴细胞及少量浆细胞浸润灶性浸润，2灶，符合慢性涎腺炎（Ⅳ级）。请结合临床及实验室检查。	IV	体力劳动者
李翠兰	女	55	0012149009	2022-12-12	干燥综合征可能、三叉神经病、肺结节	2022-12-06	可疑阳性 1：100 颗粒+/-	(-)	(-)	(-)	(-)	16	3.34	9.38	2.62	14.9	0.92	0.9	0.24	2022-12-05	2	2	3.05	/	/	口干眼干	无	无	无	肺结节	无	无	4.45	125	233	无		0	B2263996	（唇腺活检）送检为涎腺组织，腺泡小叶结构存在，唇腺腺泡略萎缩，可见淋巴细胞及浆细胞聚集（＜50个淋巴细胞），间质纤维脂肪组织轻度增生。请结合临床。	II	其他
刘春燕	女	49	0000146564	2023-05-12	干燥综合征、肝功能不全、甲状腺癌术后	2023-05-04	(-)	(-)	（+）	（-）	(-)	52	3.13	9.38	2.09	13.5	3.48	1.3	0.17	2023-05-04	0	1	10.62	/	/	口干、龋齿	无	多关节疼痛	无	肺结节	肝功能不全	无	4.03	131	172	无		2	B2322761	（唇腺活检）送检涎腺组织，导管及腺泡周围多量淋巴细胞、浆细胞浸润，超过1灶，每灶超过50个/灶。符合慢性涎腺炎（Ⅳ级）。	IV	其他
黄菲	女	33	0001149053	2020-08-10	干燥综合征	2020-03-23	阳性 1：100颗粒+/-	（+）	（+）	（-）	抗组蛋白：临界阳性、抗细胞浆抗体：阳性（AMA？）+	5	/	/	1.92	10.02	0.69	1.28	0.31	/	/	/	/	/	/	龋齿、腮腺肿大	无	无	无	无	无	无	8.83	132	328	无		0	A20024909	（唇腺活检）腺泡小叶结构存在，局灶腺泡萎缩，小叶内导管周围见淋巴细胞浸润灶（1灶，>50个淋巴细胞），请结合临床。	III	其他
陈莺莺	女	33	0009282223	2020-09-14	干燥综合征、不孕症	2019-04-09	阳性 1：100颗粒+/-	（+）	（+）	（+）	抗双链DNA抗体 临界阳性	28	/	/	2.95	14.92	1.79	1.12	0.32	/	/	/	/	/	/	无	无	无	无	无	无	无	12.94	149	320	无		0	A20026196	（唇腺）唾腺腺泡萎缩，小叶导管间可见淋巴细胞、浆细胞灶性浸润（2灶，＞50个/HPF）。请结合临床。	IV	其他
尹立萍	女	52	0009709298	2020-09-16	干燥综合征	2020-09-15	(-)	（+）	（-）	（-）	抗细胞浆抗体 可疑阳性 +/-	32	3.14	8.38	2.56	19.28	2.07	1.15	0.22	/	/	/	/	/	/	无	无	无	无	无	无	无	5.2	109	234	无		0	A20032830	（唇腺）送检涎腺组织，间质少量淋巴细胞散在浸润（<50个/灶）。	II	其他
陈芳	女	64	0000592432	2020-09-09	干燥综合征	2020-09-10	阳性 1：100颗粒+/-	（-）	（+）	（-）	(-)	/	/	/	2.31	11.77	0.77	1.13	0.31	/	/	/	/	/	/	口干	无	无	无	无	无	白细胞减少	2.92	123	120	无		1	A20032834	（唇腺活检）送检涎腺组织，间质少量淋巴细胞散在浸润（<50个/灶）。	II	其他
席世银	女	53	0003543221	2020-10-20	干燥综合征	2020-10-08	阳性 1：100颗粒+/-	（+）	（+）	（-）	(-)	9	3.6	/	2.47	15.65	0.99	/	/	2020-10-13	20	13	3.01	/	/	无	无	无	无	无	无	无	3.34	109	197	无		0	A20036804	（唇腺）粘膜慢性炎，腺泡小叶结构存在，间质小灶淋巴细胞浸润（＞50个/HPF）。	III	体力劳动者
翟明慧	女	38	0001059631	2020-10-27	干燥综合征、白细胞减少	2017-08-07	可疑阳性 1：100颗粒+/-	（-）	（-）	（-）	无	11	/	9.19	3.11	14.51	1.72	1.28	0.36	/	/	/	/	/	/	无	无	无	无	无	无	白细胞减少	2.86	114	103	无		1	A20040287	（唇腺）涎腺组织内见个别淋巴细胞浸润。	I	脑力劳动者
关朝翠	女	61	0009897746	2020-12-25	干燥综合征、骨关节炎	2020-11-09	阳性 1：100颗粒+/-	（+）	（+）	（-）	(-)	21	3.11	/	3.09	12.69	1	1.25	0.38	/	/	/	/	/	/	口干	无	无	无	无	无	无	5.16	125	156	无		0	A20043833	（唇腺活检）送检涎腺组织，导管及腺泡周围散在淋巴细胞、浆细胞浸润。	II	其他
高丽丽	女	46	0002403723	2020-11-30	干燥综合征、不孕症	2020-11-17	可疑阳性 1：100颗粒+/-	（-）	（+）	（-）	(-)	/	/	/	2.12	11.75	0.7	/	/	/	/	/	/	/	/	口干、眼干	无	无	无	无	无	无	4.88	133	241	无		0	A20045307	（唇腺活检）送检小块组织，镜下见黏液腺组织，小叶结构存在，局灶腺泡萎缩，小导管增生，间质纤维组织轻度增生，散在少量淋巴细胞浸润。请结合临床。	II	其他
沈景环	女	59	0001921133	2020-12-30	干燥综合征	2020-12-17	可疑阳性 1：100颗粒+/-，核仁+/-	(-)	（+）	（-）	抗细胞浆抗体 阳性 +	10	/	9.38	1.53	17.29	1.49	/	/	2020-12-21	9	7	3.17	/	/	眼干	无	无	无	无	无	无	5.49	134	181	无		0	A20050557	（唇腺活检）唇腺腺泡轻度萎缩，小叶间血管增生、充血，小叶内见少数淋巴细胞及浆细胞散在浸润（<50个/灶）。请结合临床及实验室检查。	II	其他
张婷	女	28	0010423704	2020-04-26	干燥综合征	2021-04-14	阳性 1：100颗粒+/-	（+）	（-）	（-）	(-)	21	3.3	9.19	3.67	19.16	1.23	0.85	0.15	/	/	/	/	/	/	无	无	无	无	无	无	无	4.22	134	153	无		0	A2122125	（唇腺）送检小块涎腺组织，小导管周围间质散在少许淋巴细胞浸润，腺泡未见明显萎缩。	II	其他
沈晓初	女	32	0002017616	2020-10-12	干燥综合征、甲状腺功能减退、痛风	2021-04-30	阳性 1：100颗粒+/-	（+）	（+）	（-）	(-)	13	3.13	9.19	1.39	12.6	0.79	1.02	0.27	/	/	/	/	/	/	无	无	无	无	无	无	无	5.47	136	224	甲状腺功能减退		1	A2123460	（唇腺活检）唇腺腺泡略萎缩，小导管扩张，间质灶性（2灶）淋巴细胞及浆细胞浸润。请结合临床。	IV	其他
唐廷震	男	71	0007820593	2021-08-03	干燥综合征、类风湿关节炎、甲状腺功能减退、冠心病	2020-04-26	阳性 1：100颗粒，均质+/-	（-）	（-）	（-）	(-)	25	3.13	188	4.15	12.2	1.06	/	/	/	/	/	/	/	/	口干眼干、龋齿	无	无	无	肺结节	无	无	3.8	148	144	甲状腺功能减退		1	A2123553	（唇腺）少量涎腺组织，腺泡结构及数量未见异常，间质淋巴细胞灶性浸润（2灶，＞50个淋巴细胞）。	IV	脑力劳动者
越友青	女	56	0009407225	2021-06-17	干燥综合征、甲状腺功能减退	2021-06-04	可疑阳性 1：100颗粒+/-	/	/	/	(-)	36	3.13	2150	2.2	16.4	2.17	1.03	0.28	/	/	/	/	/	/	无	无	无	无	肺结节	无	无	3.98	132	207	甲状腺功能减退		1	A2130265	（唇腺活检）腺泡小叶结构存在，小叶间血管充血，小叶内导管周围见淋巴细胞浸润灶（4灶，>50个淋巴细胞），请结合临床。	IV	其他
陈云	女	36	0010740120	2021-07-14	干燥综合征	2021-06-17	(-)	(-)	(-)	(-)	抗Scl-70 临界阳性	28	3.13	10.1	3.5	13.6	2.85	/	/	2021-06-16	15	10	6.45	/	/	口干、龋齿	无	无	无	无	无	无	4.2	136	162	无		0	A2132625	（唇腺）唇腺腺泡略萎缩，局灶可见淋巴细胞聚集（1灶，＜50个淋巴细胞/灶）。请结合临床	II	其他
董巾帼	女	30	0003274509	2021-06-25	干燥综合征	2021-06-22	(-)	（+）	（+）	（-）	抗细胞浆抗体 阳性*胞浆颗粒型++	3	3.19	/	1.54	13.59	0.99	0.92	0.2	2021-06-30	5	1	1.9	/	/	无	无	无	无	无	无	无	5.12	125	200	无		0	A2134321	（唇腺活检）送检涎腺组织内见散在、灶性淋巴细胞浸润（1灶＞50个淋巴细胞）。	III	其他
王莉	女	55	0002315545	2021-06-30	干燥综合征、类风湿关节炎	2021-06-23	可疑阳性*1：100颗粒+/-	(-)	(-)	(-)	(-)	2	3.3	1040	2.26	15.4	1.18	1.08	0.33	/	/	/	/	/	/	口干、眼干	无	无	无	无	无	白细胞减少	3.47	132	183	无		1	A2134587	（唇腺活检）送检为涎腺组织，腺泡小叶结构存在，腺泡中度萎缩，小叶内导管周围见淋巴细胞浸润（其中2灶>50个淋巴细胞），请结合临床。	IV	其他
陈士林	女	43	0009488214	2021-08-04	干燥综合征、肺结节、乳腺增生	2021-07-08	（-）	（+）	（-）	（-）	(-)	20	3.13	9.19	1.93	10.27	2.9	/	/	/	/	/	/	/	/	眼干	皮肤瘙痒	双手指尖疼痛伴晨僵	无	肺结节	无	无	3.91	107	184	无		1	A2139147	（唇腺活检）腺泡小叶结构存在，腺泡萎缩，小叶间血管充血，小叶内导管周围见淋巴细胞浸润灶（1灶，>50个淋巴细胞）。请结合临床。	III	其他
许圆圆	女	35	0009823580	2021-08-05	干燥综合征	2021-07-29	（-）	（+）	（+）	（-）	(-)	24	5.86	/	1.76	8.11	2.27	1.53	0.33	/	/	/	/	/	/	/	下肢散在红斑	无	无	无	无	无	7.62	109	226	无		1	A2140313	（唇腺活检）唇腺腺泡略萎缩，小叶间纤维、脂肪组织增生，灶性（1灶）淋巴细胞（＞50个/HPF0）浸润。请结合临床。	III	其他
刘难难	女	32	0010349649	2021-08-17	干燥综合征、甲状腺结节	2021-08-05	阳性 1：100颗粒+/-	（+）	（-）	（-）	抗U1-nRNP/Sm 临界阳性、抗细胞浆抗体 阳性*+	10	/	/	3.26	16.37	1.13	0.93	0.1	/	/	/	/	/	/	腮腺肿大	无	无	无	无	无	无	3.51	133	161	甲状腺结节		1	A2142271	（唇腺活检）送检涎腺组织内见灶性淋巴细胞浸润（＞50个淋巴细胞/灶）。	III	其他
胡守秀	女	55	0011030998	2021-09-29	干燥综合征、原发性胆汁性肝硬化	2021-08-16	阳性 1：100核仁+/-	(-)	（+）	（-）	抗细胞浆抗体 阳性*（线粒体？）+++	/	/	/	3.65	34.5	7.49	/	/	/	/	/	/	/	/	口干	皮肤瘙痒	无	无	无	原发性胆汁型肝硬化	无	/	/	/	无		1	A2149555	（唇腺活检）送检涎腺组织，导管及腺泡周围灶性淋巴细胞、浆细胞浸润，符合慢性涎腺炎（Ⅲ级）。	III	其他
王艳	女	36	0000227002	2021-09-28	干燥综合征、缺铁性贫血、回纹型风湿症	2021-09-14	阳性 1：100颗粒、核仁+/-	（+）	（+）	（-）	抗细胞浆抗体 阳性*胞浆颗粒型+	8	3.13	/	1.57	15.85	1.87	1.01	0.26	2021-09-28	5	20	4.13	/	/	无	无	游走性关节痛	无	无	无	白细胞减少、贫血	3.31	129	89	无		2	A2152000	（唇腺活检）送检为涎腺组织，腺泡略萎缩，间质局灶淋巴细胞浸润（＜50个/灶）。	II	其他
张伟	女	39	0000341244	2020-10-20	干燥综合征、不孕症	2021-07-27	可疑阳性 1：100颗粒+/-	（+）	（+）	（+）	(-)	8	3.13	/	3.24	13.94	1.97	0.98	0.24	2021-09-08	3	2	5	/	/	无	无	无	无	无	无	无	4.57	121	225	无		0	A2152936	（唇腺活检）送检涎腺组织，导管及腺泡周围可见浸润的炎细胞聚集成片，符合慢性涎腺炎（Ⅳ级）。	IV	其他
骆秀琴	女	34	0002341864	2022-01-18	干燥综合征、贫血、乳腺增生、痔疮、便秘、下肢静脉曲张	2022-01-07	可疑阳性 1：100颗粒+/-	（+）	（-）	（-）	(-)	17	3.13	9.19	2.54	16.93	3.12	1.21	0.28	/	/	/	/	/	/	口干	无	多关节疼痛	无	无	无	白细胞减少	2.8	127	170	无		2	A2202661	（唇腺活检）送检涎腺组织，导管及腺泡周围可见涎腺组织内炎症细胞聚集成片，超过50个/灶。	III	脑力劳动者
刘世芳	女	55	0011759570	2022-02-07	干燥综合征、类风湿关节炎（外院诊断）	2022-02-08	阳性*1：100均质、颗粒+/-	(-)	(-)	(-)	(-)	49	3.13	74.9	4	16.46	1.67	1.33	0.35	2022-02-07	1	1	0.12	/	/	口干眼干、龋齿	无	多关节疼痛	无	无	无	无	8.87	117	220	无		1	A2207843	（唇腺活检）唇腺腺泡萎缩，间质纤维脂肪组织轻度增生，可见淋巴细胞聚集灶（多灶，＞50个淋巴细胞），请结合临床。	IV	其他
郑圣东	男	64	0010995910	2022-08-29	干燥综合征、冠状动脉粥样硬化性心脏病、重度原发性肺动脉高压、心衰、右肺上叶占位、陈旧性脑梗死、甲状腺结节、下肢静脉曲张术后	2021-08-12	(-)	(-)	（+）	（-）	(-)	12	3.13	9.19	0.95	15.86	0.56	0.85	0.21	/	/	/	/	/	/	口干	无	无	无	肺结节	无	无	3.68	140	114	甲状腺结节		1	A2208644	（唇腺活检）送检涎腺组织，腺泡及导管间见多灶性淋巴细胞浸润（1灶＞50个淋巴细胞）。	IV	脑力劳动者
黄江红	女	50	0004371427	2021-11-25	干燥综合征	2021-09-20	阳性*1：100颗粒+/-	（+）	（+）	（-）	抗U1-nRNP/Sm 临界阳性	28	3.13	9.19	2.08	13.9	1.94	1.19	0.23	/	/	/	/	/	/	口干	无	无	无	无	胃食管反流病、胃炎	无	5.77	132	170	无		1	A2211865	（唇腺）送检涎腺组织，导管及腺泡周围淋巴细胞浸润，考虑慢性涎腺炎（Ⅳ级）。	IV	其他
孙莲头	女	57	0002578599	2022-03-28	干燥综合征、慢性胃炎（HP感染所致）、甲状腺功能减退	2022-03-12	可疑阳性 1：100颗粒+/-	（+）	（-）	（-）	（-）	31	3.3	10.6	2.13	16.21	2.12	1.14	0.28	/	/	/	/	/	/	无	无	多关节疼痛	无	肺结节	无	无	3.89	114	115	甲状腺功能减退		2	A2215839	（唇腺活检）送检涎腺组织，导管及腺泡周围淋巴细胞、浆细胞聚集成片，超过50个/灶，符合慢性涎腺炎（Ⅲ级）。	III	其他
章美荣	女	37	0011714357	2022-06-06	干燥综合征	2022-06-04	可疑阳性 1：100颗粒+/-	(-)	（+）	（-）	无	50	3.19	/	2.59	17.85	1.2	1.18	0.42	/	/	/	/	/	/	口腔溃疡、偶有会阴溃疡	无	无	无	无	无	无	6.67	134	244	无		0	A2230090	（唇腺活检）送检少量涎腺组织轻度慢性炎，腺泡略萎缩，间质少量淋巴细胞小灶性（<50个/HPF）浸润。	II	其他
李庆云	女	48	0010217905	2022-06-14	干燥综合征、类风湿关节炎	2022-03-23	阳性*1：100	（-）	（-）	（-）	（-）	23	3.13	406	3.97	12.5	1.16	/	/	/	/	/	/	/	/	口干眼干	无	多关节疼痛	无	无	无	无	5.33	125	190	无		1	A2230091	（唇腺活检）送检涎腺组织慢性炎，腺泡轻度萎缩，见灶性淋巴细胞浸润（3灶＞50个淋巴细胞）。	IV	其他
王庆华	女	58	0003585970	2022-04-26	干燥综合征可能、糖尿病、高血压	2022-04-22	可疑阳性 1：100颗粒+/-	（+）	（-）	（-）	（-）	/	/	/	1.24	10.42	1.53	1	0.35	/	/	/	/	/	/	口干	无	无	无	无	无	无	6.66	159	168	无		0	A2230094	（唇腺活检）送检少量涎腺组织轻度慢性炎，腺泡略萎缩，间质少量淋巴细胞小灶性（<50个/HPF）浸润。	II	其他
李全英	女	54	0009341022	2022-07-14	干燥综合征	2022-06-27	(-)	(-)	（+）	（-）	（-）	7	/	/	1.54	14.42	0.98	/	/	/	/	/	/	/	/	无	无	多关节疼痛	无	无	无	白细胞减少	2.98	134	136	无		2	A2236588	（唇腺活检）腺泡略萎缩，少量淋巴细胞小灶性浸润（<50个/灶）。	II	其他
蔡东梅	女	47	0002682049	2022-07-19	干燥综合征、慢性胃炎、甲状腺结节、肺结节	2022-07-04	阳性 1：100颗粒+/-	（+）	（+）	（-）	抗CENP B临界阳性	16	3.3	9.38	3.11	14.6	1.76	1.3	0.31	2022-07-07	3	2	1.92	/	/	无	无	多关节疼痛	无	肺结节	慢性胃炎	无	4.4	103	271	甲状腺结节		3	A2237192	（唇腺活检）送检涎腺组织，导管及腺泡周围见1灶淋巴细胞、浆细胞片状浸润（超过50个）,符合慢性涎腺炎（Ⅲ级）。请结合临床。	III	其他
许春香	女	47	0009597005	2022-07-14	干燥综合征、胃息肉、乳腺增生、子宫全切术后状态、肺结节	2022-06-09	(-)	（+）	（-）	（-）	（-）	8	3.19	8.38	3.72	13.31	1.35	/	/	2022-07-07	14	4	2.85	/	/	无	无	多关节疼痛	无	肺结节	无	无	6.12	133	257	无		1	A2237194	（唇腺）（唇腺活检）送检涎腺组织，导管及腺泡周围可见淋巴细胞、浆细胞浸润，符合慢性涎腺炎（Ⅱ级）。请结合临床。	II	其他
毛玉侠	女	51	0012305473	2022-08-29	干燥综合征	2022-07-14	(-)	(-)	（+）	（-）	（-）	15	3.19	/	2.03	17.06	1.97	1.29	0.18	/	/	/	/	/	/	腮腺肿大	无	无	无	无	无	无	8.05	112	334	无		0	A2238692	（唇腺活检）唇腺组织，小叶状结构，间质少量淋巴细胞浸润。	I	其他
李安迪	女	26	0009530308	2022-07-13	干燥综合征、焦虑症	2021-04-26	阳性 1：100颗粒+/-	（+）	（+）	临界阳性	抗组蛋白 阳性	17	3.3	8.38	2.81	19.51	1.04	1.15	0.37	2022-07-15	11	8	0.71	/	/	无	无	多关节疼痛	无	无	无	无	4.85	113	221	无		1	A2238713	（唇腺活检）小块涎腺组织，导管及腺泡周围多灶性淋巴细胞浸润，个别涎腺导管扩张。	IV	脑力劳动者
钟娟	女	46	0010924289	2022-07-20	干燥综合征，眼部	2022-07-15	可疑阳性 1：100颗粒+/-	(-)	（+）	（-）	（-）	11	/	10.6	1.87	10.77	1.74	/	/	/	/	/	/	/	/	口干眼干	无	无	无	无	无	无	7.62	131	234	无		0	A2240146	（唇腺活检）涎腺小叶结构存在，腺泡轻度萎缩，间质疏松水肿，未见明显淋巴细胞、浆细胞浸润，请结合临床。	I	其他
李云兰	女	55	0011933910	2022-05-10	干燥综合征、间质性肺炎、胃炎、高血压	2022-04-20	(-)	（-）	（+）	（-）	抗细胞浆抗体 阳性*+	5	/	24.3	2.02	12	0.6	0.89	0.17	2022-04-22	5	3	2.7	/	/	口干	无	无	无	间质性肺炎	慢性胃炎	无	5.82	115	194	无		1	A2244584	（唇腺活检）送检涎腺组织，导管及腺泡周围淋巴细胞、浆细胞散在浸润，符合慢性涎腺炎（Ⅱ级）。	II	体力劳动者
偶正英	女	61	0000831196	2022-07-01	干燥综合征、慢性胃炎（先有胃炎）	2022-06-28	(-)	(-)	（+）	（-）	（-）	6	3.3	10.6	2.06	8.38	0.71	/	/	2022-09-02	1	1	6.07	/	/	口干眼干	无	多关节疼痛	无	无	慢性胃炎	无	5.5	135	228	无		1	A2250361	（唇腺活检）小块涎腺组织，腺泡结构及数目尚正常，间质小灶性及散在淋巴细胞、浆细胞浸润。（局灶＞50个淋巴细胞）。	III	其他
宣守琴	女	50	0003044787	2017-06-15	干燥综合征、甲状腺功能亢进	2017-05-19	可疑阳性 1：100颗粒+/-	（+）	（+）	（-）	（-）	3	3.11	11	2.59	20.47	1.19	0.9	0.23	2022-09-15	0	1	2.3	/	/	口干	无	无	无	无	无	无	5.46	132	167	甲状腺功能亢进		1	A2252220	（唇腺活检）送检涎腺组织，涎腺组织内炎症细胞聚集成片，超过50个/灶，符合慢性涎腺炎（Ⅲ级）。	III	其他
胡常永	女	58	0006423560	2022-09-28	干燥综合征、胃食管反流（HP感染）、焦虑状态	2023-03-24	可疑阳性 1：100颗粒+/-	(-)	（+）	（-）	（-）	28	3.02	9.94	3.79	16.1	0.6	1.02	0.23	/	/	/	/	/	/	口干	无	无	无	无	无	无	3.9	133	163	无		0	A2252729	（唇腺活检）送检涎腺组织，导管及腺泡周围淋巴细胞、浆细胞灶性浸润，符合慢性涎腺炎（Ⅲ级）。	III	脑力劳动者
章在翠	女	59	0003061446	2022-11-07	干燥综合征	2022-08-19	可疑阳性 1：100颗粒+/-	(-)	（+）	（-）	（-）	13	/	32.6	2.49	14.61	2.38	1.05	0.24	2022-10-10	15	18	2.68	/	/	口干、龋齿	无	无	无	无	无	无	4.21	138	160	无		0	A2257173	（唇腺活检）唇腺腺泡萎缩，间质灶性淋巴细胞（3灶，＞50个/灶）浸润。请结合临床。	IV	其他
曹小妹	女	53	0012927806	2023-01-11	干燥综合征	2023-01-13	(-)	(-)	(-)	(-)	(-)	/	3.34	/	3.52	9.16	1.92	1.06	0.36	2023-01-11	13	12	1.37	/	/	口干眼干	无	无	无	无	无	无	6.59	145	236	无		0	A2301702	（唇腺）送检组织两块，其一唇腺腺泡稍萎缩，小叶间纤维组织增生，少量淋巴细胞浸润。其二未见唇腺腺泡，导管周围间质内见灶性淋巴细胞浸润（1灶，约60个/HPF）。请结合临床。	III	其他
徐长久	男	44	0013016697	2023-03-13	干燥综合征（2年）、肝功能异常（7年）、乙肝病毒携带者	2023-03-13	(-)	(-)	（+）	（-）	（-）	5	3.41	9.38	2.32	10.16	0.94	1.13	0.24	/	/	/	/	/	/	龋齿	无	无	无	无	无	无	6.62	155	136	无		0	A2314896	（唇腺活检）小块涎腺组织，腺泡形态及结构尚正常、间质局灶淋巴细胞浸润（约1灶，＜50个淋巴细胞）。	II	其他
娄慧娟	女	53	0000388933	2021-09-29	眼干燥综合征、甲状腺结节、子宫平滑肌瘤、	2021-09-23	阳性 1：100颗粒+/-	（+）	（+）	（-）	（-）	15	3.13	12.3	2.76	14.58	0.79	1.3	0.36	2021-09-22	20	12	6.05	/	/	眼干	无	多关节疼痛	无	无	无	无	4.54	127	263	甲状腺结节		2	A2314901	（唇腺活检）小块涎腺组织，腺泡结构及形态尚正常，间质纤维脂肪组织增生，多灶性及散在淋巴细胞、浆细胞浸润（30-50个淋巴细胞/灶）。	IV	其他
程丽雅	女	31	0011283128	2023-03-27	干燥综合征、脑梗塞、腰椎间盘脱出	2023-03-21	阳性 1：100颗粒+/-	（+）	（+）	（-）	（-）	12	3.22	11	2.68	15.3	0.68	1.12	0.27	/	/	/	/	/	/	无	无	无	无	无	无	无	4.96	133	334	无		0	A2316790	（唇腺活检）送检小块涎腺组织，腺泡及导管周围见淋巴细胞浸润灶（1灶，＞50个淋巴细胞/灶）。	III	其他
王晓春	女	54	0000622291	2023-05-07	干燥综合征、骨关节炎、甲状腺结节、骨质疏松、双下肢大隐静脉曲张	2022-09-26	可疑阳性 1：100颗粒+/-	（+）	（+）	（-）	（-）	11	3.3	10.6	1.56	11.66	1.62	/	/	2023-04-21	3	5	2.98	可见点状着色	3s	眼干	无	无	无	无	无	无	5.71	15	211	甲状腺结节		0	A2323447	（唇腺活检）送检涎腺组织，腺泡轻度萎缩，导管及腺泡周围灶性淋巴细胞浸润（>1灶），符合慢性涎腺炎（Ⅳ级）。	IV	体力劳动者
刘纯节	女	46	0010326224	2023-05-11	干燥综合征、白细胞减少	2023-04-25	阳性 1：100颗粒+/-	（+）	（-）	强阳性	（-）	9	/	9.19	2.52	12.47	0.83	0.89	0.25	/	/	/	/	/	/	口干	无	膝关节疼痛	无	无	无	白细胞减少	3	113	153	无		2	A2325060	（唇腺活检）送检小块涎腺组织慢性炎，镜下见腺泡及导管周围见淋巴细胞浸润灶（1灶，约50个淋巴细胞/灶）。请结合临床及相关检查。	III	其他
宫珊珊	女	36	0000573524	2023-05-26	干燥综合征、脂肪肝、肝功能异常	2023-05-27	(-)	(-)	（+）	（-）	抗U1-nRNP/Sm 临界阳性	2	/	9.19	1.48	10.61	1.16	0.8	0.34	/	/	/	/	/	/	无	无	无	无	无	肝功能异常	无	4.03	138	182	无		1	A2331235	（唇腺活检）唇腺腺泡略萎缩，小叶间纤维组织增生，灶性淋巴细胞浸润（2灶，＞50个淋巴细胞）。请结合临床。	IV	其他
陈秀兰	女	57	0013363033	2023-06-12	干燥综合征	2023-07-11	阳性 1：100颗粒+/-，核仁+/-	（+）	（+）	（-）	（-）	8	3.13		1.4	10.5	0.5	0.95	0.23	/	/	/	/	/	/	口干、口腔溃疡	无	无	无	无	无	无	4.63	124	165	无		0	A2332444	（唇腺活检）送检涎腺组织，腺泡轻度萎缩，个别导管扩张，腺泡及导管间见多灶性淋巴细胞浸润（2灶，＞50个淋巴细胞/灶）。	IV	其他

## Sheet: 阳性
姓名	性别	年龄（岁）	登记号	确诊时间	临床诊断	检查时间	ANA	抗SSA60	抗SSA52	抗SSB	抗核抗体其他项补充	ESR	CRP	RF	免疫球蛋白IgA	免疫球蛋白IgG	免疫球蛋白IgM	补体C3	补体C4	口眼干燥实验检查时间	泪液流量（左）	泪液流量（右）	唾液流量	角膜荧光染色	泪膜破碎时间	局部表现	皮肤粘膜	肌肉骨骼	肾小管酸中毒	呼吸系统	消化系统	血液系统	WBC	Hb	PLT	甲状腺	其它系统损害	病理号	病理诊断	病理分级	工作性质	脏器受累个数
刘倩	1	34	0010042736	2020/12/14	干燥综合征、溶血性贫血、免疫性血小板减少、脾大	2020-12-16	阳性 1：1000颗粒++	强阳性	强阳性	阳性	0	2	2.98	9.19	1.61	11.3	0.37	0.65	0.1	2020-12-17	10mm	6mm	0.385g	/	/	口干	0	0	0	0	0	1	2.84	69	97	0	0	A20050202	（唇腺活检）送检涎腺组织，导管及腺泡周围灶区淋巴细胞、浆细胞聚集成片，超过50个/灶。	3	其他	1
王春芳	1	49	0010059739	2020-12-25	干燥综合征	2020-12-24	阳性 1：1000颗粒++	强阳性	强阳性	临界阳性	0	54	3.3	9.38	2.83	21.83	0.66	0.77	0.19	/	/	/	/	/	/	口干、眼干	0	1	0	0	0	0	2.37	88	228	0	0	A20052064	（唇腺）唇腺腺泡轻度萎缩，小叶间血管增生、充血，小叶内见淋巴细胞浸润（>50个/灶）。请结合临床及实验室检查。	3	其他	1
袁成义	1	51	0010185804	2021-01-29	干燥综合征、白细胞减少	2021-01-26	阳性 1：3200 着丝点+++	阴性	阴性	阴性	抗CENP B强阳性	2	3.13	9.19	1.75	9.15	1.26	0.77	0.19	2021-01-25	4	5	1.079	/	/	口干、龋齿	0	0	0	0	0	1	2.81	137	149	0	0	A2104556	（唇腺活检）混合性腺泡组织，间质内散在淋巴细胞、浆细胞浸润。	2	体力工作	1
汪家云	1	56	0010251912	2021-02-18	干燥综合征 0 肝囊肿 肾囊肿	2021-02-11	阳性 1：1000 核仁++	强阳性	（-）	(-)	抗核糖体P-蛋白 强阳性、抗双链DNA抗体临界阳性	8	3.13	23.9	3.26	13.8	1.44	0.8	0.17	/	/	/	/	/	/	0	0	1	0	0	0	1	5.28	110	195	0	0	A2108064	（唇腺活检）送检涎腺组织，导管及腺泡周围淋巴细胞、浆细胞聚集成片，超过1灶，每灶超过50个/灶，请结合临床及相关检查。	4	脑力工作	2
吴倩	1	44	02945248	2019-11-23	干燥综合征、原发性胆汁性肝硬化、肝功能异常、肝性脑病	2019-11-23	阳性 1:3200 着丝点 +++	(+)	(+)	(-)	抗CENP B强阳性、ANA-M2强阳性、抗线粒体抗体（+++）	52	4.97	11.3	3.07	16.41	5.46	1.26	0.28	/	/	/	/	阴性	左：6s 右：6s	口干、龋齿	1	0	0	0	1	1	5.97	116	72	0	0	A19000782	（唇腺）小唾腺轻度萎缩，内见散在及小片状淋巴细胞浸润。	2	体力工作	3
张荣	1	45岁	13842303	2019-12-12	干燥综合征 下肢静脉血栓形成 甲状腺功能减退	2019-12-13	阳性 1:1000	(+)	(+)	(-)	0	8	3.11	11.3	3.2	10.7	0.85	0.9	0.23	2019-11-18	32	34	22	阴性	左：8s 右：8s	0	0	0	0	0	0	0	2.87	107	197	1	焦虑状态	A19001754	（唇腺活检）送检涎腺组织，导管轻度扩张，灶性淋巴细胞浸润。	3	其他	1
吴菊	1	54岁	13614402	2020-01-12	干燥综合征	2020-01-08	阳性 1:10000 颗粒 ++++	(+)	(+)	(+)	抗Sm临界阳性	33	3.02	106	3.55	33.12	1.84	0.86	0.18	/	/	/	/	/	/	口干	0	0	0	0	0	1	2.96	113	163	0	0	A20000848	（唇腺）小唾腺萎缩，间质较多淋巴细胞及浆细胞浸润。请结合临床！	2	其他	1
吴娜	1	30岁	09641609	2020-03-02	干燥综合征 肾小管酸中毒	2020-03-03	阳性 1:1000 颗粒++	(+)	(+)	(-)	0	9	3.02	9.5	2	19.64	1.07	0.91	0.25	2020-03-10	4	5	2.08	阳性	左：1s 右：3s	口干	0	0	1	0	1	1	6.67	141	106	0	0	A20001998	（唇腺活检）唇腺腺泡轻度萎缩，小叶间血管增生、充血，小叶内见淋巴细胞浸润灶（＞50个淋巴细胞）。请结合临床及实验室检查。	3	脑力工作	3
姜家芳	1	65岁	16634340	2020-04-11	干燥综合征、肺部感染、肥厚性心肌病、冠状动脉粥样硬化性心脏病、甲状腺功能减退症、轻度肺动脉高压	2020-04-13	阳性 1:1000 颗粒，着丝点 ++	(+)	(+)	(-)	抗CENP B强阳性	4	1.07	10.2	2.99	14.37	1.41	0.76	0.08	2020-04-15	3	2	1.46	/	/	口干	0	0	0	0	1	1	3.95	122	57	1	肺动脉高压	A20004742	（唇腺）涎腺腺泡略萎缩，间质中等量淋巴细胞、浆细胞浸润。	2	体力工作	4
庞翠芳	1	55岁	16326569	2020-04-27	干燥综合征 间质性肺炎 轻度肺动脉高压	2020-04-28	阳性 1:10000	(-)	(-)	(-)	抗RNP强阳性、抗RO-52 可疑阳性	37	250.4	161	1.55	16.99	1.54	1.31	0.39	/	/	/	/	/	/	口干、眼干	0	1	0	1	0	0	13.6	102	140	1	肺动脉高压	A20008525	（唇腺活检）送检为涎腺组织，腺泡轻度萎缩，间质散在少数淋巴细胞浸润，小叶间导管轻度扩张，导管上皮轻度增生。组织较少，请结合临床。	2	体力工作	4
李迎娣	1	50岁	03959855	2020-05-07	干燥综合征 甲状腺功能减退症	2020-05-08	阳性 1:320 颗粒，核仁 +	(+)	(+)	(+)	抗细胞浆抗体阳性	39	1.07	10.2	3.01	22.08	1.15	1.28	0.36	2020-05-13	5	4	1.2	阴性	右：3-4s 左：3-4s	口干、眼干	0	1	0	0	0	0	4.09	110	149	1	0	A20009707	（唇腺活检）混合性腺泡间质内见灶性淋巴细胞浸润（＞50个/HPF）。请结合临床。	3	脑力工作	2
姚佐华	1	78岁	12489222	2020-05-12	干燥综合征 白细胞减少 巨幼细胞性贫血 血小板减少 慢性浅表性胃炎 高血压 糖尿病	2020-05-13	阳性 1:3200 颗粒 +++	临界阳性	(-)	(-)	0	23	24.4	11	2.54	13.4	0.99	0.7	0.23	/	/	/	/	阴性	右：＞10s 左：8-9s	口干、眼干	0	0	0	0	1	1	1.42	68	43	1	0	A20011113	（唇腺）送检小块脂肪组织内见散在少许导管扩张，灶性淋巴细胞浸润。组织过少，请结合临床。	3	脑力工作	3
汪平	1	51岁	03029438	2020-06-02	干燥综合征 肝功能不全 高血压	2020-06-03	阳性1:320 颗粒 +	弱阳性	(-)	(-)	抗细胞浆抗体阳性	41	3.11	9.5	4.6	16.1	1.54	1.63	0.33	2020-06-03	18	15	1.11	阳性	右：3s 左：3s	口干	0	1	0	0	0	0	6.49	139	199	0	0	A20014082	（唇腺活检）唇腺腺泡萎缩，小叶内纤维组织增生，伴淋巴细胞灶性浸润（5灶，＞50个淋巴细胞）。请结合临床及实验室检查。	4	其他	1
刘永妮	1	33岁	02998676	2020-06-11	干燥综合征 白细胞减少 桥本甲状腺炎	2020-06-12	阳性 1:320 颗粒 +	(+)	(-)	(-)	0	21	9.84	9.5	1.64	13.69	1.08	1.01	0.25	/	/	/	/	阴性	右：5s 左：5s	淋巴结肿大	1	1	0	0	0	1	3.46	95	130	1	0	A20016108	（唇腺活检）腺泡小叶结构存在，小叶间血管充血，小叶内导管周围见淋巴细胞浸润灶（1灶，>50个淋巴细胞），请结合临床。	3	其他	4
谢长梅	1	34岁	07060147	2020-06-21	干燥综合征	2020-06-22	阳性 1:1000 颗粒，核仁 ++	(+)	(+)	(+)	抗细胞浆抗体阳性	30	3.02	31	2.85	17.44	1.3	1.01	0.29	2020-06-24	1	1	0.62	/	/	口干、舌乳头萎缩	1	1	0	0	0	0	3.47	134	156	0	0	A20017590	（唇腺活检）腺泡轻度萎缩，间质淋巴细胞及浆细胞散在及灶性浸润。请结合临床。	3	其他	2
吴新霞	1	48岁	16839065	2020-07-10	干燥综合征 免疫性血小板减少 亚临床甲状腺功能亢进 子宫切除术后	2020-07-13	阳性 1:320 颗粒 +	(+)	(+)	(-)	0	15	0.7	9.5	2.12	16.55	1.86	1.07	0.23	2020-07-16	0	3	4.41	阳性	右：4s 左：4s	口干、眼干	1	0	0	0	0	1	9	130	184	1	0	A20020897	（唇腺活检）小块涎腺组织，腺泡略萎缩，间质见灶性及散在淋巴细胞、浆细胞浸润（＞50个淋巴细胞/灶）。	3	其他	3
夏云雪	1	32岁	0009586368	2020-08-17	干燥综合征 缺铁性贫血	2020-08-18	阳性 1:3200 颗粒，核仁 +++	(+)	(+)	(+)	0	93	149.37	9.5	2.02	16.5	0.57	1.22	0.58	/	/	/	/	/	/	口干、眼干	0	0	0	0	0	0	6.46	103	101	0	0	A20028251	（唇腺活检）送检涎腺组织，涎腺组织内炎症细胞聚集成片，超过50个/灶（Ⅲ级）。	3	脑力工作	0
洪美琴	1	62岁	12023232	2020-08-26	干燥综合征 原发性甲状腺功能减退	2020-08-27	阳性 1:3200 着丝点 +++	临界阳性	(+)	(-)	抗CENP B强阳性	16	2.98	10.1	2.52	10.7	1.2	0.89	0.17	2020-08-28	7	3	3.79	/	/	0	1	0	0	0	0	0	6.46	103	101	1	0	A20029558	（唇腺活检）送检小块涎腺组织，导管及腺泡周围见淋巴细胞浸润聚集成片，超过50个/灶，符合慢性涎腺炎（Ⅲ级）。	3	其他	2
音玉莹	1	56岁	0009465288	2020-09-03	干燥综合征 中度肺动脉高压	2020-08-20	阳性 1:320 颗粒，周边 +	(+)	(+)	(-)	抗细胞浆抗体阳性	93	3.52	19.6	5.36	23.65	1.45	1.01	0.19	2020-09-04	8	19	0.21	/	/	口干	1	1	0	0	0	0	4.83	132	90	0	中度肺动脉高压	A20030971	（唇腺活检）送检小块涎腺组织，导管轻度扩张，间质纤维组织增生内见少量淋巴细胞、浆细胞浸润。	2	体力工作	3
周章梅	1	57岁	0009657601	2020-09-01	干燥综合征	2020-09-02	阳性 1:320 致密颗粒型+	(+)	(-)	(-)	0	2	3.14	8.38	1.4	10.96	0.57	0.77	0.34	2020-09-03	15	13	2.14	/	/	口干、眼干	0	0	0	0	0	0	4.41	118	178	0	0	A20030972	（唇腺活检）送检小块涎腺组织，导管轻度扩张，间质纤维组织增生内见少量淋巴细胞、浆细胞浸润。	2	脑力工作	0
胡文翠	1	57岁	0001169080	2020-09-12	干燥综合征 脂肪肝	2020-08-24	阳性 1:3200 着丝点 +++	(-)	(+)	(-)	抗CENP B强阳性，抗细胞浆抗体阳性	26	3.14	8.38	3.59	12.27	1.04	1.09	0.33	/	/	/	/	阳性	右：2s 左：2s	口干、眼干	0	0	0	1	0	0	3.91	132	184	0	0	A20032507	（唇腺）涎腺腺泡小叶略萎缩，小叶间导管轻度扩张，间质多灶性淋巴细胞浸润。	3	其他	1
张仁珍	1	53岁	17003270	2020-09-26	干燥综合征 白细胞减少 血小板减少	2020-09-22	阳性 1:1000 颗粒 ++	(+)	(+)	(-)	0	17	2.98	10.1	3.19	16.54	1.76	1.01	0.16	2020-09-26	5	4	2.066	/	/	口干、眼干	0	0	0	0	0	1	3.08	116	87	0	0	A20035349	（唇腺活检）唇腺组织，小叶状结构，间质灶性淋巴细胞浸润（<50个/灶）。	2	其他	1
俞美莎	1	62岁	0009778876	2020-10-04	干燥综合征 高免疫球血症 多浆膜腔积液 贫血	2020-10-07	阳性 1:3200 核仁，颗粒 +++	(+)	(+)	(+)	0	53	226.99	8.38	0.74	25.03	0.64	1.36	0.44	/	/	/	/	阴性	右：3s 左：3s	0	1	1	0	0	0	1	13.23	81	134	0	轻度肺动脉高压	A20035986	（唇腺活检）送检涎腺组织，导管周围及腺泡小叶间多灶性淋巴细胞、浆细胞浸润。	4	其他	4
王明环	1	66岁	0001520590	2020/20/09	干燥综合征 间质性肺炎 低钾血症	2020-09-27	阳性 1:320 颗粒 +	(+)	(+)	(-)	0	45	3.14	73.1	3.09	17.23	2.35	1.25	0.29	/	/	/	/	/	/	口干、口周麻木、龋齿	0	0	0	1	0	0	8.82	106	204	0	0	A20036637	（唇腺）送检涎腺组织，导管周围及腺泡小叶间灶性淋巴细胞、浆细胞浸润。	3	体力工作	1
杨恩敏	1	43岁	0002311512	2020-10-19	干燥综合征	2020-10-23	阳性 1:1000 颗粒 ++	(+)	(+)	(+)	抗JO-1临界阳性，抗细胞浆抗体 阳性	31	3.11	8.38	2.01	16.81	0.94	1.02	0.22	2020-10-23	5	4	2.35	阴性	左：3s 右：2s	口干	1	0	0	0	0	0	4.09	121	226	0	0	A20039150	（唇腺）送检涎腺组织，灶性淋巴细胞浸润导管周围。	3	体力工作	1
罗平	1	55岁	0002223848	2020-11-10	干燥综合征 甲状腺功能减退症 甲状旁腺良性肿瘤 甲状腺癌术后	2020-11-05	阳性 1:320 核仁+	（-）	(+)	（-）	抗U1-nRNP/Sm阳性	10	3.25	8.38	1.67	10.62	2.5	1.27	0.22	2020-11-11	12	5	3.03	阴性	右：4s 左：4s	口干、眼干	1	0	0	0	0	0	7.14	122	181	1	0	A20043529	（唇腺）送检小块涎腺组织，腺泡略萎缩，间质散在少量淋巴细胞浸润。请结合临床。	2	其他	2
孙陈圆	1	29岁	16366825	2020-11-12	干燥综合征 甲状腺功能减退症 肝功能不全	2020-09-11	阳性 1:3200 颗粒+++	(+)	(+)	(+)	抗U1-nRNP/Sm阳性	43	2.98	8.38	1.6	24.9	0.7	1.11	0.15	2020-11-17	5	5	0.733	/	/	0	0	0	0	0	1	0	3.59	108	299	1	0	A20043741	（唇腺活检）唇腺腺泡轻度萎缩，小叶间纤维增生伴小叶内淋巴细胞（5灶，＞50个淋巴细胞）、浆细胞浸润。请结合临床及实验室检查。	4	其他	2
姜梅苏	1	50岁	0009801392	2020-11-13	干燥综合征 溶血性贫血 白细胞减少 慢性浅表性胃炎	2020-11-17	阳性 1:320 均质、颗粒 +	(+)	（-）	（-）	0	3	3.11	8.38	2.74	9.25	2.45	0.72	0.09	2020-11-17	＞20	7	2.5	/	/	0	0	0	0	0	1	1	4.7	111	253	0	0	A20043856	（唇腺活检）小块涎腺组织，腺泡及小叶内导管周围见淋巴细胞浸润灶（4灶，＞50个淋巴细胞/灶）。唇腺活检（+）。	4	其他	2
熊业英	1	73岁	0008581338	2020-11-14	干燥综合征 肺大疱	2020-11-11	阳性 1:3200 颗粒，核仁 +++	(+)	(+)	(+)	0	111	3.11	87.5	3.5	22.3	2.5	0.98	0.38	2020-11-18	0	0	0.11	阳性	右：2s 左：2s	口干、眼干	0	0	0	1	0	0	4.73	107	136	0	0	A20043857	（唇腺活检）小块涎腺组织，腺泡及导管周围见淋巴细胞浸润灶（4灶，＞50个淋巴细胞/灶）。唇腺活检（+）。	4	其他	1
黄菊荣	1	50岁	0009907348	2020-11-14	干燥综合征 荨麻疹	2020-11-11	阳性 1:1000 颗粒，着丝点++	(+)	(+)	(+)	抗CENP B强阳性，抗核小体阳性	85	23.1	8.38	2.8	24.98	1.27	0.4	0.03	/	/	/	/	阳性	右：4s 左：4s	0	1	0	0	0	0	0	7.93	103	179	0	0	A20044690	（唇腺活检）送检少量涎腺组织，间质灶性淋巴细胞浸润。	3	其他	1
陈霞	1	41岁	0009904289	2020-11-16	干燥综合征 缺铁性贫血 0 胆囊息肉	2020-11-07	阳性 1:3200 核仁 +++	(+)	(+)	（-）	抗核糖体P-蛋白阳性	22	3.11	8.38	2.79	17.91	1.2	0.93	0.15	/	/	/	/	阳性	右：4s 左：4s	0	0	1	0	1	0	1	4.7	69	205	0	0	A20044691	（唇腺活检）送检少量涎腺组织，间质灶性淋巴细胞浸润。	2	其他	2
李加平	1	49岁	0000030776	2020-11-16	干燥综合征 胆汁型肝硬变	2020-11-11	阳性 1:3200 着丝点 +++	(+)	(+)	（-）	抗CENP B强阳性	46	17.2	8.38	4.16	14.72	2.05	0.93	0.15	2020-11-18	2	2	0.63	/	/	口干、眼干	0	0	0	0	1	0	9.15	120	171	0	0	A20044692	（唇腺活检）送检少量涎腺组织，间质多量淋巴细胞浸润。	3	体力工作	1
徐晓玲	1	30岁	0001779810	2020-11-18	干燥综合征 甲状腺多发囊肿	2020-11-19	阳性 1:1000 颗粒 ++	(+)	(+)	(+)	0	25	3.3	8.38	2.72	14.68	1	0.77	0.22	2020-11-20	2	2	0.5	阴性	右：4s 左：4s	口干、眼干	0	0	0	0	1	0	4.91	122	165	1	0	A20044693	（唇腺活检）送检少量涎腺组织，间质灶性淋巴细胞浸润。	3	脑力工作	2
王侠	1	50岁	0009905770	2020-11-12	干燥综合征 肝功能不全 脑梗死 高血压 癫痫 脂肪肝 肝囊肿	2020-11-09	阳性 1:320颗粒 +	(+)	(+)	(+)	0	3	3.11	8.38	4.16	16.04	0.71	1.35	0.24	/	/	/	/	阳性	右：4s 左：4s	龋齿	0	0	0	0	1	0	4.45	134	211	0	0	A20044694	（唇腺活检）送检少量涎腺组织，间质灶性淋巴细胞浸润。	3	体力工作	1
杨雪平	1	33岁	0010004287	2020-12-17	干燥综合征 0 白细胞减少	2020-12-07	阳性 1:3200 颗粒 +++	（-）	(+)	(+)	0	3	3.11	8.38	4.16	16.04	0.71	1.35	0.24	/	/	/	/	/	/	左腮腺肿痛，口干	0	0	0	0	0	1	4.45	134	211	0	0	A20050455	（唇腺活检）腺泡小叶结构存在，小叶内纤维组织增生，伴淋巴细胞、浆细胞灶性浸润（4灶，每灶＞50个）。	4	其他	1
李素英	1	66岁	0010034436	2020-12-12	干燥综合征 免疫性血小板减少 凝血功能异常 消化道出血	2020-12-14	阳性 1:320 颗粒，核仁 +	（-）	(+)	（-）	coombs'试验阳性	17	13.5	9.19	2.1	17.2	1.36	1.11	0.18	/	/	/	/	/	/	0	1	0	0	0	0	1	4.15	109	47	0	0	A20051014	（唇腺活检）涎腺腺泡略萎缩，纤维脂肪组织略增生，多灶性淋巴细胞浸润。	4	体力工作	2
任右翠	1	54岁	0010079030	2020-12-24	干燥综合征 腰椎间盘突出	2020-12-25	阳性 1:3200 着丝点 +++	（-）	(+)	（-）	抗CENP B强阳性	18	2.98	9.19	1.79	9.93	0.6	1.09	0.13	2020-12-25	2	5	0.06	/	/	0	0	1	0	0	0	0	4.03	117	170	0	0	A20051808	（唇腺活检）小唾腺慢性炎，镜下见唾腺腺泡轻度萎缩，小叶间血管增生、充血，小叶内见淋巴细胞浸润（1灶，<50个）。请结合临床及实验室检查。	2	其他	1
闻庆荣	1	51岁	0002974013	2021-01-16	干燥综合征	2021-01-18	阳性 1:3200 颗粒 +++	(+)	(+)	(+)	0	66	3.13	9.19	10.2	24.1	1.07	0.86	0.14	/	/	/	/	/	/	口干、眼干，龋齿	0	0	0	0	0	0	6.4	120	238	0	0	A2102702	（唇腺活检）送检涎腺组织，腺泡轻度萎缩。特殊染色结果：刚果红（-）。	2	体力工作	1
孙礼芬	1	79岁	0010125140	2021-01-09	干燥综合征 骨质疏松伴有病理性骨折 萎缩性胃炎 高血压	2021-01-13	阳性 1:3200 颗粒，着丝点 +++	(+)	(+)	（-）	抗Scl-70、抗CENP B阳性	16	3.13	9.19	2.84	16.5	0.45	0.57	0.14	/	/	/	/	/	/	口干、眼干	0	0	0	0	1	0	3.5	117	148	0	骨质疏松伴有病理性骨折	A2103241	（唇腺活检）送检为纤维组织增生伴变性，仅见个别涎腺导管，少量挤压变形淋巴浸润，组织较少，请结合临床。	2	脑力工作	1
雷霞	1	36岁	0009597981	2021-01-02	干燥综合征 高球蛋白血症	2021-02-03	阳性 1:320 颗粒 +	(+)	(+)	(+)	抗细胞浆抗体阳性	21	4.67	10.6	1.63	11.34	0.84	0.9	0.16	2021-02-04	5	7	2.42	阴性	右：＜10s 左：＜10s	0	1	1	0	0	0	1	9.76	132	231	0	0	A2106449	（唇腺活检）唇腺腺泡轻度萎缩，小叶间血管增生、充血，小叶内见淋巴细胞浸润（<50个/灶）。请结合临床及实验室检查。	2	体力工作	3
梁玉枝	1	63岁	0010268835	2021-02-18	干燥综合征 间质性肺炎	2021-02-19	阳性 1:320 颗粒 +	(+)	(+)	(+)	抗ku抗体、抗EJ抗体、抗Ro-52抗体阳性	54	3.13	14.5	2.1	13.4	1.69	0.81	0.18	/	/	/	/	/	/	口干、眼干	0	1	0	1	0	0	8.52	117	170	0	0	A2108330	（唇腺活检）送检少量涎腺组织，腺泡未见明显萎缩，导管周少量淋巴细胞灶性浸润（1灶，约50个淋巴细胞）。	3	体力工作	2
丁守莉	1	35岁	0003090181	2021-03-08	干燥综合征 缺铁性贫血 慢性浅表性胃炎	2021-03-09	阳性 1:320 颗粒 +	(+)	(+)	(+)	0	2	3.13	9.19	1.41	11.8	0.79	0.83	0.13	/	/	/	/	/	/	眼干、口干	0	0	0	0	1	1	4.93	78	216	0	0	A2111363	（唇腺活检）送检涎腺组织，灶区导管及腺泡周围淋巴细胞聚集（2灶），＜50个/灶。请结合临床。	3	其他	2
沈天凤	1	58岁	0010321690	2021-03-07	干燥综合征 轻度肺动脉高压 0 甲状腺结节	2021-03-09	阳性 1:10000 着丝点 ++++	（-）	(+)	（-）	抗CENP B强阳性	32	0.78	9.38	2.49	14.06	2.5	1.11	0.27	2021-03-09	2	3	0.85	阴性	右：＜10s 左：＜10s	口干、眼干	1	0	0	0	0	0	6.54	135	169	0	轻度肺动脉高压	A2111462	（唇腺活检）唇腺腺泡萎缩，小叶间纤维、脂肪组织增生，散在个别淋巴细胞浸润。	2	其他	2
林永花	1	48岁	0010068508	2021-03-24	干燥综合征 轻度肺动脉高压 0 甲状腺结节	2020-12-22	阳性 1:3200 着丝点 +++	（-）	（-）	（-）	抗CENP B强阳性	2	3.13	9.19	2.2	7.02	0.33	0.53	0.12	/	/	/	/	/	/	口干	0	0	0	0	0	0	4.29	117	128	0	轻度肺动脉高压	A2114755	（唇腺活检）送检涎腺组织，导管及腺泡周围多灶性淋巴细胞、浆细胞聚集成片（每灶超过50个/灶），请结合临床。	4	体力工作	1
何文兰	1	53岁	0010381411	2021-03-24	干燥综合征 高血压 0	2021-03-25	阳性 1:3200 颗粒 +++	(+)	(+)	(+)	抗Sm临界阳性	22	3.13	9.19	1.63	12.68	0.76	1.38	0.53	2021-03-26	3	4	1.67	阳性	右：＜10s 左：＜10s	0	0	1	0	0	0	0	4.16	118	203	0	0	A2115207	（唇腺）送检少量涎腺组织，局部腺泡轻度萎缩，灶性淋巴细胞浸润。	2	其他	1
徐义年	1	48岁	0010403504	2021-04-02	干燥综合征 免疫性血小板减少 甲状腺结节	2021-04-03	阳性 1:3200 均质，颗粒+++	(+)	(+)	（-）	0	30	3.3	9.19	4.62	14.83	0.84	1.09	0.24	2021-04-06	3	4	1.312	/	/	口干	0	0	0	0	0	1	3.9	120	38	1	0	A2117100	（唇腺活检）涎腺腺泡略萎缩，小叶间纤维、脂肪组织增生，间质灶性（3灶）淋巴细胞浸润。	3	其他	2
李永华	1	61岁	0002441903	2021-04-08	干燥综合征 0 白细胞减少	2021-04-09	阳性 1:100 周边+；1:3200 着丝点 +++	（-）	（-）	（-）	抗CENP B强阳性，抗核小体阳性	39	3.13	9.19	2.46	14.04	2.14	1.39	0.27	2021-04-10	6	18	1.483	阴性	右：＜10s 左：＜10s	口干	0	1	0	0	0	0	6.3	115	235	0	0	A2117885	（唇腺）送检涎腺组织，导管及腺泡周围多灶性淋巴细胞、浆细胞聚集成片（3灶，每灶超过50个/灶）,间质少许纤维组织增生。请结合临床。	4	脑力工作	1
潘友兰	1	60岁	0000551207	2021-04-23	干燥综合征 结节性红斑 潜伏期结核感染 高血压 甲状腺结节术后	2021-04-24	阳性 1:1000 着丝点，核仁 ++	(+)	（-）	（-）	抗核糖体P-蛋白 强阳性、抗U1-nRNP/Sm 阳性、抗CENP强阳性	28	3.13	9.19	1.96	10.5	1.08	1.14	0.17	2021-04-25	5	5	2.6	/	/	0	1	1	0	0	0	0	6.62	129	319	1	0	A2120907	1.（唇腺活检）小块涎腺组织，腺泡小叶结构存在，间质散在灶性淋巴细胞浸润（＞50个/灶）。2.（右下肢）皮下脂肪小叶间纤维组织增生，小血管增生，伴周围多量淋巴细胞、浆细胞浸润及泡沫细胞、多核巨细胞反应，符合结节性红斑。请结合临床。	3	脑力工作	3
吴永英	1	55岁	0003585274	2021-04-24	未分化结缔组织病 肝血管瘤可能	2021-04-26	阳性 1:3200 颗粒 +++	（-）	（-）	（-）	抗U1-nRNP/Sm 强阳性	27	3.13	9.19	3.54	18.7	0.94	0.77	0.11	/	/	/	/	/	/	龋齿	1	0	0	0	0	0	5.02	98	279	0	0	A2120908	（唇腺活检）腺体轻度萎缩，小叶间导管轻度扩张，间质内见灶性淋巴细胞浸润（1灶，＞50个/HPF）。	3	体力工作	1
刘承艳	1	27岁	0010543446	2021-04-23	干燥综合征 肝功能不全 0	2021-04-24	阳性 1:1000 颗粒，核仁 ++	(+)	(+)	(+)	抗U1-nRNP/Sm 阳性	52	3.13	9.19	2.35	17.1	0.8	1.37	0.18	2021-04-25	5	9	10.79	/	/	0	1	0	0	0	1	0	3.69	104	377	0	0	A2120909	（唇腺活检）腺体轻度萎缩，小叶间导管轻度扩张，间质内见灶性淋巴细胞浸润（4灶，＞50个/HPF）。	4	其他	2
王春英	1	62岁	0010242598	2021-04-26	干燥综合征 原发性胆汁型肝硬化	2021-04-11	阳性 1:3200 着丝点 +++	（-）	（-）	（-）	抗线粒体抗体、抗线粒体-M2型抗体阳性、抗胞衬蛋白抗体阳性、抗CENP强阳性	6	3.13	9.19	1.95	10.1	2.02	0.75	0.14	/	/	/	/	阴性	右：＞10s 左：＞10s	口干、眼干	0	1	0	0	1	0	4.39	105	67	0	0	A2121531	（唇腺活检）送检小块涎腺组织，腺泡略萎缩，小叶间导管轻度扩张，间质散在个别淋巴细胞浸润。	2	其他	2
朱瑞芹	1	49岁	010598990	2021-05-06	干燥综合征 0	2021-05-07	阳性 1:10000 颗粒 ++++	(+)	(+)	(+)	RF阳性	32	3.13	48.3	1.55	21.4	0.63	0.84	0.17	/	/	/	/	/	/	眼干、口干	0	0	0	0	0	1	3.31	96	186	0	0	A2123262	（唇腺活检）唇腺腺泡萎缩，间质多量淋巴细胞浸润。请结合临床。	2	体力工作	1
蒯玥琛	1	22岁	0002686086	2021-05-05	干燥综合征 结节性红斑 甲状腺功能亢进症	2021-05-07	阳性 1:3200 颗粒 +++	(+)	(+)	(+)	抗组蛋白阳性、抗CCP抗体阳性	12	3.14	9.19	1.82	19.26	0.74	1.03	0.26	2021-06-11	30	18	3.17	/	/	0	1	0	0	0	0	0	5.22	137	257	1	0	A2123263	（唇腺活检）唇腺腺泡略萎缩，间质小导管扩张，周围多灶性（3灶）淋巴细胞、少量中性粒细胞浸润。请结合临床。	4	脑力工作	2
朱景秀	1	71岁	0010820055	2021-07-08	干燥综合征 原发性胆汁性肝硬化 萎缩性胃炎 0	2021-07-01	阳性 1:1000 着丝点 ++	（-）	(+)	（-）	抗线粒体-M2型抗体阳性、抗CENP强阳性	16	3.22	9.38	3.09	14.3	1.13	1.17	0.21	2021-07-08	4	5	0.832	/	/	口干	0	1	0	0	1	0	4.86	143	161	0	0	A2136275	（唇腺活检）送检少量涎腺组织，腺体轻度萎缩，间质内见灶性淋巴细胞浸润（＞50个/灶）。	3	体力工作	2
张莉萍	1	57岁	0009727381	2021-07-13	干燥综合征	2021-07-15	阳性 1:1000 颗粒++	(+)	(+)	（-）	/	7	3.13	9.19	1.89	14.9	1.02	0.75	0.08	2021-07-14	8	4	1.167	阳性	右：1s，左：2s	口干、眼干	0	0	0	0	0	0	3.61	126	147	0	0	A2137124	（唇腺活检）送检涎腺组织，导管及腺泡周围淋巴细胞、浆细胞聚集成片，超过1灶，每灶超过50个/灶，符合慢性涎腺炎（Ⅳ级）。	4	其他	0
韦素芳	1	56岁	0010274793	2021-07-15	干燥综合征 慢性肾功能不全 亚临床甲减	2021-07-06	阳性 1:1000 颗粒++	(+)	(+)	(+)	/	93	58.6	9.19	1.64	8.06	1.19	1.42	0.58	2021-07-16	2	0	0.39	阴性	右：3s，左：3s	口干、眼干，龋齿	0	0	1	1	0	1	5.59	76	297	1	0	A2137978	（唇腺活检）送检涎腺组织，导管及腺泡周围可见淋巴细胞、浆细胞浸润，符合慢性涎腺炎（Ⅲ级）。	3	体力工作	3
阮爱玲	1	25岁	0009491067	2021-07-15	干燥综合征 间质性肺炎 肝功能不全	2021-07-17	阳性 1:3200 细颗粒+++	(+)	(+)	(+)	/	50	3.13	52.5	2.56	13.57	1.09	1.7	0.32	2021-07-21	1	2	1.923	/	/	0	1	0	0	1	1	0	6.96	103	570	0	0	A2138582	（唇腺活检）送检涎腺组织，导管及腺泡周围散在淋巴细胞、浆细胞浸润，符合慢性涎腺炎（Ⅱ级）。	2	其他	3
梁志秀	1	65岁	0009697442	2021-07-19	干燥综合征 0	2021-07-10	阳性 1:3200 颗粒 +++	(+)	(+)	(+)	抗U1-nRNP/Sm 阳性、抗CENP强阳性	67	3.13	36.7	4.55	30.04	1.45	1.19	0.29	2021-07-21	5	10	0.58	阳性	右：4s，左：3s	0	1	0	0	0	0	0	7.98	119	196	0	0	A2138845	（唇腺活检）腺泡萎缩，小叶结构存在，小叶内导管周围见淋巴细胞浸润灶（>50个淋巴细胞），请结合临床。	3	脑力工作	1
余凤霞	1	39岁	0010564834	2021-08-03	干燥综合征 白细胞减少 自身免疫性甲状腺炎 0 贫血	2021-07-25	阳性 1:1000 均质，颗粒 ++	(+)	(+)	(+)	抗细胞浆抗体阳性	36	3.13	9.19	2.77	24.1	1.99	0.96	0.15	2021-07-27	30	8	6.273	/	/	口干	0	0	0	0	0	1	3.38	113	187	1	0	A2139835	（唇腺活检）送检少量涎腺组织，腺泡略萎缩，间质少量淋巴细胞小灶性浸润（1灶，约50个淋巴细胞）。	3	体力工作	2
李芙蓉	1	55岁	0010932663	2021-07-30	干燥综合征 白细胞减少 0 肺部感染	2021-07-31	阳性 1:3200 颗粒 +++	(+)	(+)	(+)	抗U1-nRNP/Sm 阳性、抗细胞浆抗体阳性	45	3.13	3.33	3.32	23.76	1.31	0.96	0.34	2021-08-03	3	3	0.44	阳性	右：3s，左：3s	口干、眼干，龋齿	0	0	0	0	0	1	6.14	105	106	0	0	A2141588	（唇腺活检）送检涎腺组织，导管及腺泡周围淋巴细胞、浆细胞聚集成片，超过1灶，每灶超过50个/灶，符合慢性涎腺炎（Ⅳ级）。	4	其他	1
梁琳琳	1	28岁	0009763049	2021-08-21	干燥综合征 胸腔积液	2021-08-19	阳性 1:320 颗粒+	(+)	(+)	(+)	0	41	3.13	16.6	3.27	20.19	1.11	1.24	0.39	2021-08-23	12	6	1.46	阴性	左：＞10s 右：＞10s	0	0	0	0	1	0	0	5.48	115	223	0	0	A2145869	（唇腺活检）送检涎腺组织，导管及腺泡周围淋巴细胞、浆细胞聚集成片，每灶超过50个/灶，符合慢性涎腺炎（Ⅳ级）。	4	其他	1
蒋玉芳	1	52岁	0011167551	2021-09-14	干燥综合征 潜伏性结核感染 脂肪肝	2021-09-14	阳性 1:3200 颗粒 +++	(+)	(+)	（-）	0	75	15.1	9.2	3.12	20.77	1.87	1.63	0.24	2021-09-17	5	5	2.03	阳性	右：4s，左：5s	0	0	1	0	0	0	0	7.92	113	328	0	0	A2149633	（唇腺活检）送检涎腺组织，导管及腺泡周围见3灶淋巴细胞、浆细胞浸润，超过50个/灶，符合慢性涎腺炎（Ⅳ级）。	4	体力工作	1
朱守凤	1	73岁	0009097458	2021-09-27	干燥综合征 间质性肺炎	2021-09-16	阳性 1:3200 着丝点 +++	（-）	（-）	（-）	抗CENP强阳性、ANCA可疑阳性	26	3.13	9.19	3.22	12.58	3.44	1.08	0.24	2021-09-24	13	9	2.56	/	/	龋齿	0	0	0	1	0	0	9.37	122	268	0	0	A2150269	（唇腺活检）腺泡小叶结构存在，略萎缩，小叶内导管周围见淋巴细胞浸润灶（约5灶，＞50个淋巴细胞）。	4	体力工作	1
蔡薇	1	34岁	0000131519	2021-09-26	干燥综合征 原发性胆汁性肝硬化 肝功能不全	2021-09-20	阳性 1:320 周边，核仁 +	（-）	(+)	（-）	0	45	10	9.19	2.59	13.9	4	1.2	0.18	/	/	/	/	/	/	0	0	0	0	0	1	0	4.4	106	233	0	0	A2151154	（唇腺活检）送检涎腺组织，导管周及腺泡间灶性及散在淋巴细胞浸润，符合慢性涎腺炎（Ⅲ级）。	3	其他	1
王晓蓉	1	35岁	0011030852	2021-10-11	干燥综合征 甲状腺癌术后 0	2021-10-13	阳性 1:3200 颗粒+++	(+)	(+)	（-）	抗U1-nRNP/Sm 强阳性、抗双链DNA 升高	44	3.13	13.9	4.23	20.5	2.65	0.8	0.08	/	/	/	/	/	/	0	1	0	0	0	0	0	3.77	107	106	1	0	A2153551	（唇腺活检）送检涎腺组织，导管周围淋巴细胞、浆细胞聚集成片，符合慢性涎腺炎（Ⅲ级）。	3	其他	2
吉秀霞	1	43岁	0011287246	2021-10-11	干燥综合征 贫血 0 肾结石	2021-10-12	阳性 1:1000 颗粒 +	(+)	(+)	（-）	抗RNP临界阳性	32	3.13	63.3	3.7	20.22	1.53	1.03	0.22	2021-10-12	3	3	0.4	阳性	右：2s，左：2s	龋齿	0	1	0	0	0	1	3.95	88	175	0	0	A2153584	（唇腺活检）送检涎腺组织，导管及腺泡周围淋巴细胞、浆细胞聚集成片，超过1灶，每灶超过50个/灶，符合慢性涎腺炎（Ⅳ级）。	4	脑力工作	2
陶玲	1	43岁	0011323681	2021-10-21	干燥综合征 冠状动脉粥样硬化性心脏病	2021-10-23	阳性 1:1000 颗粒 ++	(+)	(+)	(+)	0	36	3.13	16.7	4.07	17.5	1.63	0.98	0.19	2021-10-21	12	3	2.892	阴性	右：3s，左：3s	口干、龋齿	0	0	0	0	0	0	5.62	122	278	0	0	A2156019	（唇腺活检）涎腺小叶结构存在，腺泡轻度萎缩，小叶内导管周围见淋巴细胞、浆细胞浸润（＜50个淋巴细胞、浆细胞），请结合临床。	2	脑力工作	0
李翠	1	52岁	0011168110	2021-10-28	干燥综合征 间质性肺炎	2021-09-24	阳性 1:10000 颗粒 ++++	(+)	(+)	（-）	抗U1-nRNP/Sm 强阳性	16	3.13	9.19	3	12.2	0.34	1.31	0.27	2021-10-29	4	5	0.62	/	/	口干	0	0	0	1	0	0	5.16	128	306	0	0	A2157549	（唇腺活检）送检为涎腺组织，腺泡小叶结构存在，腺泡轻度萎缩，小叶内导管周围见少许淋巴细胞浸润（＜50个淋巴细胞），请结合临床。	2	体力工作	1
陈本珍	1	66岁	0011424183	2021-11-25	干燥综合征 血小板减少	2021-11-20	阳性 1:3200 颗粒 +++	(+)	(+)	(+)	0	52	3.13	114	2.6	33.25	1.31	1.2	0.1	2021-11-24	3	8	0.42	/	/	口干	0	0	0	0	0	1	3.88	114	85	0	0	A2163444	（唇腺活检）送检涎腺组织，涎腺组织萎缩，内见多量淋巴细胞、浆细胞聚集成片，符合慢性涎腺炎（Ⅲ级）。	3	脑力工作	1
马玉芳	1	56岁	0011550408	2021-12-13	干燥综合征 肺部感染	2021-12-14	阳性 1:1000 颗粒 ++	(+)	(+)	（-）	抗细胞浆抗体阳性	25	3.13	9.19	2.35	17.56	1.35	1.33	0.42	2021-12-15	3	3	1.29	阳性	右：4s，左：6s	0	1	0	0	0	0	0	15.03	125	441	0	0	A2167549	（唇腺活检）送检为涎腺组织，腺泡小叶结构存在，腺泡轻度萎缩，小叶内导管周围见少许淋巴细胞浸润（＜50个淋巴细胞），请结合临床。	2	其他	1
杨亚丽	1	49岁	0005352950	2021-12-23	干燥综合征 白细胞减少 0 甲状腺功能减退	2021-12-20	阳性 1:320 颗粒，核仁 +	(+)	(+)	(+)	0	24	3.13	23.3	2.37	19.29	1.42	0.86	0.18	2021-12-20	5	7	2.01	阳性	右：6s，左：5s	0	0	0	0	0	0	1	3.68	107	159	1	0	A2167550	（唇腺活检）送检为涎腺组织，腺泡小叶结构存在，腺泡中度萎缩，小叶内导管周围见淋巴细胞浸润（其中3灶＜50个淋巴细胞），请结合临床。	2	其他	2
吴伟	0	61岁	0010262237	2022-01-08	干燥综合征 间质性肺炎 高血压 陈旧性脑梗死	2021-12-24	阳性 1:10000 颗粒 ++++	（-）	（-）	（-）	抗U1-nRNP/Sm 强阳性	53	3.13	9.19	0.49	29.49	0.17	0.86	0.22	2021-12-31	15	12	2.76	阳性	右：5s，左：6s	0	0	0	0	1	0	0	4.31	127	115	0	0	A2170455	（唇腺活检）送检涎腺组织，导管及腺泡周围淋巴细胞、浆细胞聚集成片，超过50个/灶，符合慢性涎腺炎（Ⅲ级）。	3	其他	1
花敏	1	51岁	0003194805	2021-12-29	干燥综合征 0	2022-01-01	阳性 1:1000 颗粒 ++	（-）	(+)	（-）	0	21	3.13	9.19	2.26	14.5	2.03	0.86	0.17	2021-12-30	22	23	1.32	/	/	0	0	1	0	0	0	0	5.2	125	223	0	0	A2170462	（唇腺活检）送检涎腺组织，导管及腺泡周围淋巴细胞、浆细胞聚集成片，超过1灶，每灶超过50个/灶，符合慢性涎腺炎（Ⅳ级）。	4	其他	1
施继梅	1	44岁	0010999051	2021-12-30	干燥综合征 原发性胆汁性肝硬化 血小板减少 胆囊术后 肝功能不全	2021-12-11	阳性 1:1000 周边 ++；1:320 颗粒 +	(+)	(+)	（-）	抗细胞浆抗体阳性	8	3.13	9.19	0.91	14.2	3.25	0.99	0.15	2022-01-04	5	5	5.4	阳性	右：＜1s，左：＜1s	0	0	1	0	0	1	1	4.69	121	68	0	0	A2200503	（唇腺活检）送检涎腺组织，腺泡轻度萎缩，导管及腺泡周围淋巴细胞、浆细胞聚集成片，超过1灶，每灶超过50个/灶，符合慢性涎腺炎（Ⅳ级）。	4	体力工作	3
鲍士义	0	50岁	0000009587	2022-01-11	干燥综合征 间质性肺炎 脂肪肝 脾大 胆囊结石	2022-01-12	阳性 1:10000 颗粒 ++++	（-）	（-）	（-）	抗U1-nRNP/Sm 强阳性	17	2.97	17.6	4.03	14.64	0.18	1.23	0.27	2022-01-17	3	3	1.27	阳性	右：＜10s，左：＜10s	0	0	1	0	1	0	0	4.89	153	179	0	0	A2202679	（唇腺活检）送检涎腺组织，导管及腺泡周围可见涎腺内炎症细胞聚集成片，超过1灶，每灶超过50个/灶（4级）。	4	其他	2
曹敏	1	34岁	0002109698	2022-01-26	干燥综合征 0	2022-01-12	阳性 1:3200 颗粒 +++	(+)	(+)	(+)	0	13	3.13	18	2.96	18	0.74	0.96	0.19	2022-01-24	20	16	1.76	阴性	右：＜10s，左：＜10s	口干、龋齿	0	0	0	0	0	0	5.77	115	156	0	0	A2204955	（唇腺）送检涎腺组织，导管及腺泡周围淋巴细胞、浆细胞聚集成片，1灶，超过50个/灶，符合慢性涎腺炎（Ⅲ级）。	3	脑力工作	0
陈文珍	1	68岁	0011793322	2022-02-28	干燥综合征 肝功能不全 自身免疫性肝炎	2022-02-17	阳性 1:1000 颗粒 ++	(+)	(+)	(+)	抗组蛋白阳性	48	3.13	28.6	3.03	16.66	0,85	1.13	0.36	2022-02-19	5	4	2	阳性	右：4s，左：3s	龋齿	0	1	0	0	1	0	7.45	112	212	0	0	A2209225	（唇腺组织）送检少量涎腺组织，腺泡略萎缩，间质淋巴细胞小灶性浸润（7灶，>50个淋巴细胞/灶）。唇腺活检阳性。	4	体力工作	2
王素华	1	52岁	0002113109	2022-03-22	干燥综合征 间质性肺炎	2022-03-07	阳性 1:1000 核仁 ++；1:320 颗粒 +	(+)	（-）	（-）	0	2	3.13	9.19	1.98	13.2	1.17	0.93	0.17	2022-03-08	5	6	13.8	/	/	口干、眼干	1	0	0	1	0	0	4.32	134	204	0	0	A2213386	（唇腺活检）唇腺腺泡略萎缩，间质灶性（3小灶）淋巴细胞浸润。请结合临床。	4	脑力工作	2
吴永耀	0	39岁	0011877029	2022-03-21	干燥综合征 全血细胞减少 肝功能不全 巨幼细胞性贫血 0 心包积液	2022-03-14	阳性 1:1000 颗粒 ++	(+)	(+)	(+)	抗组蛋白阳性	15	3.3	13.9	2.89	18.62	0.69	0.65	0.09	2022-03-15	3	2	1.26	阳性	右：＜5s，左：5s	口干、眼干	1	0	0	0	1	1	4.67	74	160	0	心包积液	A2214465	（唇腺活检）送检涎腺组织，导管及腺泡周围可见涎腺内炎症细胞聚集成片，超过1灶，每灶超过50个/灶，符合慢性涎腺炎（4级）。	4	体力工作	4
梁晨晨	1	25岁	0011804415	2022-03-15	干燥综合征 右下肢静脉血栓形成 抗磷脂抗体综合征 0	2022-03-16	阳性 1:1000 颗粒 ++	(+)	(+)	(+)	0	40	3.3	10.6	2.15	17.31	1.81	0.84	0.19	2022-03-16	25	30	0.96	阴性	右：＜10s，左：＜10s	右下肢肿胀	0	0	0	0	0	0	3.56	107	161	0	抗磷脂抗体综合征	A2214466	（唇腺活检）送检涎腺组织，导管及腺泡周围可见涎腺内炎症细胞聚集成片，超过1灶，每灶超过50个/灶，符合慢性涎腺炎（4级）。	4	脑力工作	1
洪雅雯	1	28岁	0011881285	2022-03-22	干燥综合征 脂肪肝 0	2022-03-12	阳性 1:10000 颗粒 ++++	(+)	(+)	(+)	0	34	10	13.4	2.08	31.93	1.47	1.12	0.13	2022-03-17	13	10	3.03	/	/	0	0	1	0	0	0	0	5.37	119	219	0	0	A2214795	（唇腺）送检少量涎腺组织，腺泡略萎缩，间质淋巴细胞小灶性浸润（3灶，>50个淋巴细胞/灶）。	4	脑力工作	1
贾萍	1	43岁	0011293247	2022-03-17	干燥综合征	2022-03-11	阳性 1:320 颗粒 +	（-）	(+)	（-）	0	79	3.13	131	7.97	15.75	0.94	1.05	0.27	2022-03-17	2	3	5.05	/	/	口干	0	0	0	0	0	0	2.98	109	173	0	0	A2215401	（唇腺活检）小块涎腺组织，唇腺腺泡轻度萎缩，可见多灶淋巴细胞浸润（2灶，＞50个淋巴细胞），需结合临床。	4	脑力工作	0
孔艳	1	30岁	0011903054	2022/03/24	干燥综合征 白细胞减少 0	2022-03-22	阳性 1:1000 着丝点 ，颗粒 ++	(+)	(+)	（-）	抗CENP B 阳性	5	0.5	47.4	2.06	12.5	1.34	0.94	0.17	2022-03-24	7	5	0/872	/	/	0	1	0	0	0	0	1	4.39	116	156	0	0	A2216316	（唇腺活检）送检少量涎腺组织，腺泡未见明显萎缩，间质少量淋巴细胞小灶性（<50个/灶）浸润。	2	体力工作	2
范凤菊	1	53岁	0010206619	2022/4/5	干燥综合征 雷诺现象 甲状腺切除术后状态 0 脂肪肝	2022-03-31	阳性 1:3200 周边 +++	（-）	（-）	（-）	抗中性粒抗体阳性	11	3.13	9.19	1.37	9.82	1.47	0.97	0.2	2022-03-31	5	5	2.13	阴性	右：＜10s，左：＜10s	口干、眼干	1	0	0	0	0	1	2.94	127	164	1	0	A2217798	（唇腺活检）唇腺腺泡略萎缩，间质纤维、脂肪组织增生，小导管扩张，灶性（3灶）淋巴细胞浸润。请结合临床。	4	其他	3
范凤菊	1	53岁	0010206619	2022/4/8	干燥综合征 高血压 0 下肢静脉血栓形成	2022-03-26	阳性 1:320 颗粒 +	（-）	(+)	（-）	0	11	3.13	9.19	1.37	12	1.47	0.97	0.2	2022-04-01	4	10	3.614	阳性	右：6s，左：7s	口干、眼干	0	1	0	0	0	1	2.62	118	132	0	0	A2217955	（唇腺活检）送检少量涎腺组织，腺泡略萎缩，间质少量淋巴细胞小灶性（<50个/HPF）浸润。	2	其他	2
叶霞	1	58岁	0011964714	2022/4/5	干燥综合征 原发性胆汁性肝硬化 脾大	2022/03/30	阳性 1:10000 着丝点 ++++，1:100 颗粒 +/-	（-）	（-）	（-）	抗细胞浆抗体阳性	52	3.13	9.19	3.47	20.9	3.22	0.93	0.1	2022-04-08	5	10	0.199	阴性	右：10s，左：10s	口干、眼干	0	0	0	0	1	1	2.82	110	100	0	0	A2218410	（唇腺活检）送检涎腺组织，导管及腺泡周围可见涎腺组织内炎症细胞聚集成片，超过1灶，每灶超过50个/灶)，符合慢性涎腺炎（4级）。	4	脑力工作	2
陈俊荣	1	41岁	0010791186	2022/4/6	干燥综合征 0	2022-04-07	阳性 1:320 颗粒 +	(+)	(+)	(+)	0	8	3.3	352	1.85	17.33	1.16	0.87	0.19	2022-04-08	7	8	1.23	阳性	右：1s，左：1s	0	1	0	0	0	0	0	3.68	126	191	0	0	A2218905	（唇腺活检）送检少量涎腺组织，腺泡及导管周围见多灶淋巴细胞浸润（＞50个淋巴细胞/灶）。	3	脑力工作	0
俞宗琴	1	55岁	0011879728	2022/4/11	干燥综合征 高血压 卵圆孔未闭	2022-03-10	阳性 1:1000 颗粒 ++	(+)	(+)	(+)	抗核糖体P-蛋白阳性	10.6	3.3	10.6	2.76	17.54	0.81	1.08	0.26	2022-04-13	22	20	0.42	阳性	右：3s，左：3s	口干、眼干	0	1	0	0	0	0	3.5	122	101	0	0	A2219641	（唇腺）送检涎腺组织，导管及腺泡周围多灶淋巴细胞聚集（＞50个/灶），符合慢性涎腺炎。	3	体力工作	1
刘惠琴	1	47岁	0011518747	2022/4/19	干燥综合征 0 角膜炎	2022-04-04	阳性 1:1000 颗粒 ++	(+)	(+)	(+)	抗核糖体P-蛋白阳性、抗细胞浆抗体阳性	31	3.3	21.8	3.41	23.31	0.91	0.99	0.22	2022-04-12	3	7	0.8	阳性	/	眼痛	0	0	0	0	0	0	8.37	104	155	0	角膜炎	A2220417	（唇腺组织）送检少量涎腺组织，腺泡略萎缩，导管及腺泡周围见多灶性淋巴细胞浸润（＞50个淋巴细胞/灶）。请结合临床。	3	体力工作	1
吴凡英	1	47岁	0009059515	2022/4/13	干燥综合征 肺大疱 慢性萎缩性胃炎	2022-03-25	阳性 1:3200 着丝点 +++	（-）	（-）	（-）	抗CENP B 阳性	10	3.13	9.19	2.05	12	2.02	0.83	0.2	2022-04-14	5	6	3.409	阴性	右：＞12s，左：＞12s	0	0	1	0	0	1	0	6.06	114	235	0	0	A2220928	（唇腺活检）送检涎腺组织，小叶结构存在，腺泡轻度萎缩，导管及腺泡周围淋巴细胞、浆细胞聚集成片，超过1灶，每灶超过50个/灶，符合慢性涎腺炎（Ⅳ级）。	4	其他	2
汪洪	1	47岁	0003274015	2022/4/14	干燥综合征 过敏性肺炎 支气管哮喘加重	2022-04-15	阳性 1:1000 颗粒 ++	(+)	(+)	（-）	0	60	3.41	114	3.1	23.48	1.23	1.13	0.27	2022-04-18	7	4	0.96	/	/	0	0	0	0	0	0	0	4.26	138	182	0	0	A2221062	（唇腺活检）腺泡小叶结构存在，间质仅见1灶淋巴细胞、浆细胞浸润（>50个淋巴细胞/灶），周围间质散在少量淋巴细胞浸润。	3	体力工作	1
刘明兰	1	54岁	0012042576	2022/4/25	干燥综合征 白细胞减少	2022-04-27	阳性 1:320 颗粒 +	(+)	(+)	（-）	0	26	48.3	27	1.8	11.7	2.22	1.04	0.23	2022-04-25	1	1	1.109	/	/	0	1	0	0	0	0	1	3.44	99	202	0	0	A2222748	（唇腺活检）送检涎腺组织，导管及腺泡周围少量淋巴细胞、浆细胞浸润。	1	其他	2
孙艳	1	33岁	0011993117	2022/5/4	干燥综合征 干燥综合征性中枢神经损害	2022-04-30	阳性 1:3200 颗粒 ++++	（-）	（-）	（-）	抗U1-nRNP/Sm 强阳性	8	3.13	9.19	1.42	14	1.45	0.73	0.15	/	/	/	/	阴性	右：＞15s，左：＞15s	口干、眼干	1	0	0	0	0	0	5.2	109	198	0	中枢神经系统损害	A2223342	（唇腺活检）送检涎腺组织，导管及腺泡周围淋巴细胞、浆细胞聚集成片，1灶，＜50个/灶，符合慢性涎腺炎（Ⅱ级）。	2	其他	2
刘从松	0	45岁	0010135916	2022/5/3	干燥综合征 腰椎间盘突出	2022-05-03	阳性 1:10000着丝点，均质 ++++	(+)	(+)	（-）	抗CENP B 阳性	18	3.3	13.6	4.29	13.56	1	1.01	0.33	2022-05-05	5	6	0.89	/	/	0	1	0	0	0	0	0	4.74	112	120	0	0	A2223474	（唇腺活检）送检小块涎腺组织，腺泡结构尚正常，数量轻度减少，间质多灶性及散在淋巴细胞浸润（＞50个淋巴细胞/灶）。	4	体力工作	1
丁志刚	0	29岁	0012006237	2022/5/5	干燥综合征 高脂血症 肝功能不全	2022-05-09	阳性 1:10000 颗粒 ++++	（-）	(+)	（-）	抗U1-nRNP/Sm 强阳性	34	3.77	13	3.2	15.1	0.53	1.31	0.26	/	/	/	/	/	/	0	1	0	0	0	1	0	9.16	128	232	0	0	A2223643	（唇腺活检）送检少量涎腺组织，腺泡略萎缩，间质淋巴细胞小灶性浸润（1灶，>50个淋巴细胞/灶）。请结合临床。	3	脑力工作	2
许慧林	1	26岁	0005028617	2022/5/5	干燥综合征	2022-04-22	阳性 1:320 颗粒 +	(+)	(+)	(+)	0	15	3.6	9.38	2.53	9.94	0.92	0.86	0.21	2022-05-05	5	9	2.407	/	/	0	0	0	0	0	0	0	3.79	133	123	0	0	A2223644	（唇腺活检）送检涎腺组织，导管及腺泡周围局灶淋巴细胞、浆细胞聚集成片，1灶，超过50个，符合慢性涎腺炎（Ⅲ级）。	3	其他	0
孙针珠	1	63岁	0012063997	2022/5/19	干燥综合征 巩膜炎 0	2022-05-06	阳性 1:3200 着丝点 +++	（-）	（-）	（-）	抗U1-nRNP/Sm 阳性、抗CENP强阳性	68	5.04	9.19	2.92	19.5	1.45	1.19	0.29	2022-05-06	3	5	0.387	阴性	右：7s，左：8s	0	0	1	0	0	0	0	9.62	78	502	0	巩膜炎	A2223891	（唇腺活检）送检少量涎腺组织，腺泡略萎缩，间质淋巴细胞小灶性浸润（1灶，>50个淋巴细胞/灶）。请结合临床。	3	体力工作	2
齐莉莉	1	45岁	0001738499	2022/5/11	干燥综合征 白细胞减少 卵巢术后	2022-04-09	阳性 1:1000 均质，颗粒 ++	(+)	(+)	（-）	0	50	3.19	97.6	4.88	15.2	4.37	0.98	0.38	2022-04-11	1	1	0.54	阳性	右：4s，左：4s	口干、龋齿	1	0	0	0	0	1	3.47	127	237	0	0	A2225180	（唇腺活检）唇腺腺泡略萎缩，可见淋巴细胞聚集灶（3灶，＞50个淋巴细胞）。本次唇腺活检（+）。	4	脑力工作	2
汪娟	1	46岁	0012115824	2022/5/22	干燥综合征 间质性肺炎 肺动脉高压	2022-05-23	阳性 1:320 颗粒 +	(+)	(+)	（-）	0	20	3.3	125	3.32	20	0.61	0.8	0.19	2022-05-31	5	10	1.74	/	/	龋齿	0	0	0	1	0	0	10.15	140	199	0	0	A2229216	（唇腺活检）送检涎腺组织，导管及腺泡周围淋巴细胞、浆细胞聚集成片，超过1灶，每灶超过50个/灶，符合慢性涎腺炎（Ⅳ级）。	4	其他	1
龚浩	0	33岁	0004357017	2022/5/30	干燥综合征 间质性肺炎	2022-06-01	阳性 1:1000 颗粒，核仁 ++	(+)	(+)	（-）	抗Scl-70、抗RO-52抗体阳性	15	1.43	9.19	2.24	13.2	1.49	1.04	0.16	/	/	/	/	/	/	0	0	0	0	1	0	0	12.51	133	274	0	0	A2229217	（唇腺活检）送检涎腺组织，导管及腺泡周围淋巴细胞、浆细胞聚集成片，1灶，超过50个/灶，符合慢性涎腺炎（Ⅲ级）。	3	其他	1
周良妹	1	49岁	0012166195	2022/6/10	干燥综合征 白细胞减少	2022-06-10	阳性 1:1000 颗粒 ++	(+)	(+)	(+)	0	10	3.13	22.6	3.21	20.37	1.19	0.84	0.17	2022-06-02	3	0	1.88	/	/	口干、眼干	0	0	0	0	0	1	2.66	112	153	0	0	A2231447	（唇腺活检）涎腺小叶结构存在，腺泡轻度萎缩，小叶内见个别淋巴细胞、浆细胞浸润（＜50个淋巴细胞、浆细胞），请结合临床。	2	其他	1
凌培侠	1	49岁	0012176928	2022/6/7	干燥综合征 肺部感染 间质性肺炎 全血细胞减少 低钾血症 胆囊结石	2022-06-10	阳性 1:1000 颗粒，核仁 ++	(+)	(+)	(+)	0	64	4.78	53.9	2.74	19.65	1.64	1.03	0.32	2022-06-13	6	5	0.7	阳性	右：4s，左：2s	龋齿	0	0	0	1	0	1	3.69	96	206	0	0	A2231923	（唇腺）送检小块涎腺组织，个别导管周围灶性淋巴细胞浸润。（Ⅲ级）。	3	其他	2
张应兰	1	59岁	0012172241	2022/6/15	干燥综合征 带状疱疹	2022-06-17	阳性 1:1000 均质，颗粒，核仁 ++	（-）	（-）	（-）	0	24	22.2	9.19	1.54	13.1	1.03	1.14	0.14	2022-06-16	5	6	0.513	/	/	0	1	1	0	0	0	0	5.1	102	238	0	0	A2233066	（唇腺活检）送检涎腺组织，腺泡萎缩，间质多灶性淋巴细胞、浆细胞浸润（＞50个淋巴细胞/灶）。	4	体力工作	2
李玉荣	1	78岁	0007463057	2022/6/17	干燥综合征 间质性肺炎 白癜风 盆腔包块 脂肪肝 二尖瓣反流	2022-06-20	阳性 1:3200 颗粒 +++	（-）	(+)	（-）	抗Ro-52抗体阳性、抗细胞浆抗体阳性	36	1	8.38	1.54	14.06	1.2	1.23	0.23	2022-06-27	1	1	1.56	阴性	右：4s，左：4s	龋齿	0	0	0	1	0	0	7.46	130	205	0	0	A2233494	（唇腺活检）唇腺腺泡略萎缩，小叶间纤维、脂肪组织增生，间质多灶性淋巴细胞浸润。请结合临床。	4	脑力工作	1
丁桂琴	1	58岁	0008875285	2022/6/17	干燥综合征 高脂血症 陈旧性脑梗死 继发性肺结核	2022-06-17	阳性 1:3200 着丝点 +++	（-）	（-）	（-）	抗CENP B 阳性	2	3.19	8.38	1.97	12.45	1.31	0.92	0.17	2022-06-20	6	5	1.44	阳性	右：3s，左：4s	0	1	0	0	0	0	0	5.25	116	171	0	0	A2234026	（唇腺活检）送检涎腺组织，导管及腺泡周围少量淋巴细胞、浆细胞浸润符合慢性涎腺炎（Ⅱ级）。	2	其他	1
李凤姣	1	45岁	0012176405	2022/6/26	干燥综合征 免疫性血小板减少	2022-06-28	阳性1:1000 颗粒 ++	(+)	(+)	（-）	0	43	3.13	13.9	1.97	23.7	1.05	0.85	0.18	2022-06-27	5	6	0.492	/	/	口干、龋齿	0	0	0	0	0	1	11.2	126	115	0	0	A2234487	（唇腺活检）小唾腺慢性炎，腺泡小叶结构存在，间质多灶性浆细胞、淋巴细胞浸润（＞50个/灶）。	4	体力工作	1
王功英	1	50岁	0010827067	2022/6/23	干燥综合征 白细胞减少 0	2022-06-25	阳性 1:1000 颗粒 ++	(+)	(+)	(+)	0	7	3.13	33.2	1.68	16.49	1.41	0.7	0.16	2022-06-25	1	2	1.112	/	/	口干、龋齿	1	0	0	0	0	1	2.4	120	130	0	0	A2234488	（唇腺活检）小唾腺慢性炎，腺泡小叶结构存在，间质灶性浆细胞、淋巴细胞浸润（＞50个/灶）。	4	其他	2
李淑兰	1	54岁	0012259439	2022/7/1	干燥综合征 间质性肺炎 支气管扩张伴感染 冠心病 肺大疱	2022-07-04	阳性 1:1000 颗粒 ++	(+)	(+)	(+)	0	42	6.3	8.38	1.99	24.5	0.37	0.95	0.14	2022-07-01	3	7	0.205	/	/	口干、龋齿	0	0	0	1	0	0	4.26	106	193	0	0	A2236062	（唇腺活检）小块涎腺组织，腺泡小叶结构存在，部分腺泡扩张，间质淋巴细胞浸润（3灶，＞50个/灶）。	4	其他	1
李宗梅	1	57岁	0011258842	2022/7/4	干燥综合征	2022-07-06	阳性 1:1000 颗粒 ++	(+)	(+)	(+)	抗U1-nRNP/Sm 强阳性	12	3.3	9.38	1.79	15.7	0.99	0.79	0.21	2022-07-06	5	4	0.972	/	/	龋齿	0	0	0	0	0	1	2.51	109	111	0	0	A2236539	（唇腺活检）送检涎腺组织，导管及腺泡周围淋巴细胞、浆细胞聚集成片，超过1灶，每灶超过50个/灶。	4	体力工作	1
高红艳	1	55岁	0008874500	2022/7/7	干燥综合征 原发性胆汁性胆管炎 胆囊切除术后 房性早搏 室性早搏 慢性胃炎 0	2022-06-27	阳性 1:1000 着丝点++	（-）	（-）	（-）	抗CENP B 阳性	35	3.3	9.38	1.76	13.4	2.14	1	0.23	2022-07-07	14	10	0.91	/	/	口干、眼干	0	1	0	0	0	0	4.72	125	207	0	0	A2237143	（唇腺活检）送检涎腺组织，导管及腺泡周围见局灶淋巴细胞、浆细胞片状浸润（超过50个）。	3	其他	1
张友凤	1	59岁	0004957529	2022/7/10	干燥综合征 冠心病 不稳定性心绞痛 冠状动脉支架植入术后 高血压 脑梗死 肝功能不全 脂肪肝 0	2022-07-07	阳性 1:320 颗粒 +	(+)	(+)	(+)	0	17	3.3	9.38	2.77	11.52	1.92	1.53	0.37	2022-07-11	5	3	0.928	/	/	口干	0	0	0	0	1	1	4.19	114	94	0	0	A2238035	（唇腺活检）少量涎腺组织，腺泡略萎缩，间质少量淋巴细胞灶性浸润（1灶，>50个/灶）	4	其他	2
张永侠	1	50岁	0012315067	2022/7/10	干燥综合征 结核性结节性红斑	2022-07-12	阳性 1:1000 核仁 ++	(+)	(+)	（-）	0	19	3.3	26.4	2.71	17	2.38	1.03	0.18	2022-07-12	5	3	0.748	阴性	右8s，左：8s	口干、眼干	1	0	0	1	0	0	5.32	82	156	0	0	A2238037	（唇腺活检）少量涎腺组织，腺泡略萎缩，间质少量淋巴细胞灶性浸润（>50个/灶）。	4	其他	2
段红霞	1	48岁	0002198242	2022/7/16	干燥综合征 间质性肺炎 原发性胆汁性胆管炎 甲状腺结节 乳腺结节	2022-07-12	阳性 1:320 颗粒 +	（-）	（-）	（-）	抗U1-nRNP/Sm 阳性，抗SCL-70 阳性 、抗细胞浆抗体 阳性	14	3.93	9.38	1.9	13.5	3.22	1.01	0.12	/	/	/	/	/	/	0	0	0	0	1	1	0	14.76	129	252	1	0	A2239184	（唇腺活检）送检涎腺组织，导管及腺泡周围可见涎腺组织内炎症细胞浸润，符合慢性涎腺炎（4级）。	4	其他	3
张喻玲	1	54岁	0002258756	2022/7/15	干燥综合征 白细胞减少 脾大 潜伏期结合	2022-06-29	阳性 1:10000 着丝点 ++++	（-）	(+)	（-）	抗CENP B 阳性	32	3.3	9.38	2.62	16.4	6.8	0.89	0.14	2022-07-15	4	3	1.37	/	/	口干	0	0	0	0	0	1	2.26	115	98	0	0	A2239185	（唇腺活检）送检涎腺组织，导管及腺泡周围可见涎腺组织内炎症细胞浸润，符合慢性涎腺炎（4级）。	4	脑力工作	1
杨红	1	48岁	0012188786	2022/7/12	干燥综合征 肺动脉高压 中度贫血 白细胞减少 缺铁性贫血	2022-07-12	阳性 1:1000 颗粒 +++	(+)	(+)	（-）	0	7	3.3	17	2.84	18.75	1.18	0.77	0.18	2022-07-22	7	22	0.962	/	/	0	0	0	0	0	0	1	7.89	88	169	0	肺动脉高压	A2240442	（唇腺活检组织）送检为涎腺组织，腺泡轻度萎缩，部分导管轻度扩张，灶性淋巴细胞浸润(2灶，＞50个淋巴细胞/灶)。请结合临床及相关检查。	4	其他	2
安海明	1	46岁	0011208135	2022/7/22	干燥综合征 肾小管酸中毒	2022-07-16	阳性 1:320 颗粒 +	(+)	(+)	（-）	0	47	3.3	18.1	7.68	20.5	3.53	1.04	0.13	2022-08-01	4	5	0.274	/	/	口腔溃疡 口干 眼干	0	0	1	0	0	0	9.17	106	132	0	0	A2240644	（唇腺）送检涎腺组织，导管及腺泡周围多量淋巴细胞、浆细胞浸润，符合慢性涎腺炎（Ⅳ级）。	4	其他	1
刘曲枝	1	68岁	0012394600	2022/7/26	干燥综合征 机化性肺炎	2022-07-28	阳性 1:3200 颗粒 +++	(+)	(+)	(+)	抗U1-nRNP/Sm 阳性	120	3.3	36.4	5.42	23.9	1.93	0.9	0.22	2022-07-27	2	1	0.333	/	/	口干、眼干，龋齿	0	0	0	0	0	0	3.25	106	174	0	0	A2241219	（唇腺活检）送检涎腺组织，导管及腺泡周围淋巴细胞、浆细胞聚集成片，超过1灶，每灶超过50个/灶，符合慢性涎腺炎（Ⅳ级）。	4	其他	0
刘红梅	1	37岁	0012316001	2022/7/21	干燥综合征 间质性肺炎 乳房结节	2022-07-24	阳性 1:1000 颗粒 ++	（-）	(+)	（-）	核周型 ANCA 阳性	47	3.3	9.38	3.28	23.5	1.18	1.67	0.38	2022-07-26	36	26	2.768	阴性	右：5s，左：＞10s	0	0	0	0	1	0	0	8.7	122	431	0	0	A2241574	（唇腺）送检涎腺组织，导管及腺泡周围淋巴细胞、浆细胞聚集成片，超过1灶，每灶超过50个/灶，符合慢性涎腺炎（Ⅳ级）。	4	其他	1
毕如珍	1	59岁	0012382360	2022/8/5	干燥综合征 血小板计数 胆囊结石	2022-07-24	阳性 1:10000 着丝点 ++++	(+)	(+)	（-）	抗CENP B 阳性	62	3.19	36.9	4.52	22.69	1.85	1.67	0.38	2022-08-11	2	1	2.13	/	/	口干、眼干，龋齿	0	0	0	0	0	1	4.31	111	74	0	0	A2243715	（唇腺活检）送检为涎腺组织，腺泡小叶结构存在，腺泡轻度萎缩，小叶内导管周围见淋巴细胞浸润（其中1灶>50个淋巴细胞），请结合临床。	3	其他	1
单荣平	1	60岁	0006295043	2022/8/9	干燥综合征 血小板计数	2022-08-02	阳性 1:1000 颗粒 ++	(+)	(+)	(+)	抗U1-nRNP/Sm 阳性	28	0.74	9.38	3.14	21.7	0.93	0.76	0.15	2022-08-11	0	0	1.79	/	/	口干	0	0	0	0	0	1	6.37	114	100	0	0	A2244922	（唇腺组织检查）送检涎腺组织，导管囊状扩张伴嗜酸细胞化生，灶性多量淋巴细胞、浆细胞及中性粒细胞浸润。请结合临床。	3	其他	1
周家秀	1	55岁	0011380746	2022/8/15	干燥综合征 全血细胞减少 2型糖尿病 脾大 肺结合	2022-08-10	阳性 1:1000 颗粒 ++	(+)	(+)	(+)	抗组蛋白临界阳性	21	3.3	9.38	3.52	17.2	0.57	0.86	0.24	2022-08-16	2	4	0.627	/	/	0	0	0	0	0	0	1	4.47	106	118	0	0	A2245542	（唇腺活检）送检小块涎腺组织，腺泡及导管周围见淋巴细胞浸润灶（多灶性，＞50个淋巴细胞/灶）。	4	其他	1
程结爱	1	58岁	0000086676	2022/8/15	干燥综合征 高血压 糖尿病 脑梗死 蛋白尿 肾功能不全	2022-08-13	阳性 1:3200 着丝点 +++	（-）	（-）	（-）	0	13	3.19	10.6	2.35	9.82	2.16	1.2	0.4	2022-08-16	5	5	0.93	/	/	口干、眼干、口腔溃疡	0	0	0	0	0	0	3.47	116	90	0	肾功能不全	A2245824	（唇腺活检）送检涎腺组织，导管及腺泡周围见多灶淋巴细胞浸润（>50个/灶），符合慢性涎腺炎。	4	其他	1
李祥枝	1	65岁	0012450907	2022/8/17	干燥综合征 中度贫血 肺动脉高压 低蛋白血症	2022-08-10	阳性 1:1000 颗粒，着丝点 ++	(+)	(+)	(+)	抗CENP B 阳性	102	6.05	68.1	5.3	25.7	0.64	0.93	0.21	2022-08-18	2	1	0.13	/	/	口干、眼干	0	1	0	0	0	1	6.67	93	184	0	肺动脉高压	A2246355	（唇腺活检）送检涎腺组织，导管及腺泡周围淋巴细胞、浆细胞聚集成片，3灶，超过50个/灶，符合慢性涎腺炎（Ⅳ级）。	4	其他	3
宫霞	1	56岁	0012424507	2022/8/17	干燥综合征 间质性肺炎 2型糖尿病 甲状腺功能减退症 骨关节病	2022-08-19	阳性 1:10000 颗粒 ++++	（-）	(+)	（-）	抗U1-nRNP/Sm 强阳性	32	6.25	67.1	2.53	17.9	0.98	1.06	0.23	2022-08-17	1	0	0.85	/	/	口干、眼干，龋齿	0	0	0	0	0	0	4.52	129	360	1	0	A2246358	（唇腺活检）送检涎腺组织，导管及腺泡周围可见涎腺内炎症细胞聚集成片，超过1灶，每灶超过50个/灶，符合慢性涎腺炎（Ⅳ级）。	4	脑力工作	1
陈少军	1	55岁	0009299160	2022/8/22	干燥综合征 胆囊结石 脂肪肝 0	2022-08-23	阳性 1:10000 颗粒 ++++	（-）	（-）	（-）	抗U1-nRNP/Sm 强阳性	24	3.19	10.6	2.47	14.97	0.81	1.03	0.14	2022-08-23	8	11	3.87	阴性	右：＞10s，左：＞10s	0	1	0	0	0	0	0	5.8	133	265	0	0	A2247268	（唇腺活检）送检涎腺组织，涎腺组织内见灶性慢性炎细胞浸润，2灶，符合IV级。	4	其他	1
方寅洁	1	24岁	0012499425	2022/8/25	干燥综合征	2022-08-27	阳性 1:1000 颗粒 ++	(+)	(+)	（-）	0	14	0.6	26.3	2.48	16.1	1.35	0.99	0.24	2022-08-26	11	12	2.642	阴性	右：5s，左：5s	0	1	0	0	0	0	1	4.73	121	208	0	0	A2248283	（唇腺活检）送检涎腺组织，涎腺组织内见灶性慢性炎细胞浸润，3灶，符合Ⅳ级。	4	脑力工作	2
杨焕	1	38岁	0010110802	2022/9/1	干燥综合征 缺铁性贫血	2022-09-03	阳性 1:1000 颗粒 ++	(+)	(+)	（-）	0	29	3.3	10.6	3.71	25.7	1.51	0.8	0.07	2022-09-02	8	2	1.639	/	/	口干、腮腺肿大	0	0	0	0	0	1	8.98	78	253	0	0	A2249823	（唇腺组织活检）送检少量涎腺组织，腺泡轻度萎缩，小叶内淋巴细胞灶性浸润（2灶，＞50个淋巴细胞）。请结合临床。	4	脑力工作	1
秦传琼	1	53岁	0010301298	2022/9/4	干燥综合征 脂膜炎 肺腺癌术后	2022/9/2	阳性 1:3200 颗粒 +++	(+)	(+)	(+)	0	40	3.19	17.6	2.29	24.55	1.07	1.03	0.29	/	/	/	/	/	/	0	1	0	0	0	0	0	4.02	128	188	0	脂膜炎	A2250387	（唇腺活检）送检涎腺组织，导管及腺泡周围淋巴细胞、浆细胞聚集成片，超过1灶，每灶超过50个/灶，符合慢性涎腺炎（Ⅳ级）。	4	其他	2
张海君	1	60岁	0010543520	2022/9/7	干燥综合征 二尖瓣返流 房性早搏 高血压	2022-09-07	阳性 1:3200 颗粒 +++	(+)	（-）	（-）	核周型 ANCA 可疑阳性、抗髓过氧化物酶 临界阳性	2	0.72	9.38	2.05	12.2	0.52	0.7	0.25	2022-09-09	2	3	2.21	阴性	右：4s，左：4s	0	0	1	0	1	0	0	4.84	99	177	0	0	A2250720	（唇腺活检）送检涎腺组织，涎腺内炎症细胞聚集成片，镜下见3灶，每灶超过50个/灶，符合IV级。	4	其他	2
张登玲	1	54岁	0010036033	2022/9/15	干燥综合征 肝损害	2022-09-19	阳性 1:3200 着丝点 +++	（-）	（-）	（-）	抗CENP阳性	29	7.35	9.38	3.85	13.9	1.07	1.19	0.26	2022-09-16	17	10	0.669	/	/	口干、眼干	0	0	0	0	1	0	11.53	122	250	0	0	A2252848	（唇腺活检）唇腺腺泡轻度萎缩，小叶间隔脂肪组织增生，导管周围伴淋巴细胞、浆细胞灶性浸润（2灶，＞50个炎细胞）。请结合临床及实验室检查。	4	其他	1
余玉琴	1	52岁	0011886960	2022/9/21	干燥综合征 原发性胆汁性肝硬化 肺部感染 0	2022-09-23	阳性 1:1000 颗粒 ++	（-）	(+)	（-）	抗细胞浆抗体阳性	36	3.3	9.38	2.11	16	0.93	1.22	0.15	2022-09-22	2	1	1.046	/	/	口干、眼干	0	0	0	0	1	0	6.15	110	155	0	0	A2253801	（唇腺活检）送检涎腺组织，导管及腺泡周围淋巴细胞、浆细胞聚集成片，超过1灶，每灶超过50个/灶，符合慢性涎腺炎（Ⅳ级）。	4	其他	1
杨卫敏	1	51岁	0010774615	2022/9/18	干燥综合征 0 潜伏期结核感染	2022-09-21	阳性 1:1000 颗粒、核仁 ++	(+)	(+)	（-）	0	24	3.3	9.38	4	17.8	0.92	0.86	0.23	2022-09-21	3	8	1.82	/	/	口干	1	0	0	0	0	0	6.59	106	91	0	0	A2253802	（唇腺活检）送检涎腺组织，导管及腺泡周围淋巴细胞、浆细胞聚集成片，超过1灶，每灶超过50个/灶，符合慢性涎腺炎（Ⅳ级）。	4	脑力工作	0
戴兢	1	51岁	0009539936	2022/9/27	干燥综合征 0 肺大疱	2022-08-27	阳性 1:1000 颗粒 ++	(+)	(+)	（-）	0	11	0.59	11.3	3.18	18.5	1.06	0.78	0.17	2022-09-28	4	6	0.335	/	/	0	0	0	0	1	0	1	3.9	110	176	0	0	A2255014	（唇腺活检）送检涎腺组织，导管及腺泡周围多量淋巴细胞、浆细胞浸润，符合慢性涎腺炎（Ⅳ级）。	4	脑力工作	2
杨修艳	1	27岁	0012579962	2022/10/11	干燥综合征 肝功能不全 缺铁性贫血 甲状腺结节 0 脂肪肝	2022-09-09	阳性 1:3200 颗粒 +++	（-）	（-）	（-）	0	34	1.58	28.7	4.4	19.78	1.61	1.17	0.21	2022-10-13	16	15	1.93	阴性	右：＞10s，左：＞10s	0	0	0	0	0	0	1	7.2	89	229	1	0	A2257217	（唇腺活检）送检涎腺组织，导管及腺泡周围多量淋巴细胞、浆细胞浸润，符合慢性涎腺炎（Ⅳ级）。	4	脑力工作	2
王德凤	1	61岁	0012711873	2022/10/14	干燥综合征 免疫性血小板减少 硬皮病可能	2022-10-19	阳性 1:3200 着丝点 +++	（-）	（-）	（-）	抗CENP B 阳性	91	3.47	9.38	0.87	19.8	2	1.13	0.13	2022-10-14	3	4	0.807	/	/	口干、眼干，龋齿	1	0	0	0	0	1	8.26	123	128	0	0	A2258872	（唇腺）小块涎腺组织，腺泡小叶结构存在，间质见6灶及散在淋巴细胞浸润（＞50个淋巴细胞/灶）。	4	其他	2
王彩荣	1	48岁	0012733448	2022/10/22	干燥综合征 系统性红斑狼疮可能 肾小管酸中毒 肝功能不全 贫血 低钾血症 甲状腺功能减退症 0 肺大疱	2022-10-27	阳性 1:3200 颗粒 +++	(+)	(+)	(+)	0	47	3.3	43	2.72	42.35	1.06	0.84	0.14	2022-10-25	14	10	0.68	阴性	右：＞10s，左：＞10s	口干、眼干	0	0	1	1	1	1	5.06	80	288	1	0	A2259977	（唇腺活检）唇腺腺泡形态尚正常，数量略减少，间质淋巴细胞增生，灶状分布（多灶，＞50个淋巴细胞），请结合临床。	4	其他	4
王仁丽	1	53岁	0003821016	2022/10/25	干燥综合征 血小板减少 甲状腺功能减退症	2022-10-25	阳性 1:1000 颗粒 ++	(+)	(+)	（-）	0	14	0.39	75.1	3.92	17.67	1.28	0.84	0.14	2022-10-20	0	1	1.5	阴性	右：7s，左：8s	眼干	0	0	0	0	1	1	8.4	99	104	1	0	A2260390	（唇腺活检）送检涎腺组织，导管及腺泡周围淋巴细胞、浆细胞散在浸润，符合慢性涎腺炎（Ⅱ级）。	2	其他	3
张国英	1	66岁	0002002798	2022/10/26	干燥综合征 玻璃体切除术后 0 髋关节积液 高血压病 双肾囊肿	2022-10-17	阳性 1:1000 纺锤体、颗粒、核仁 ++	(+)	(+)	(+)	抗细胞浆抗体阳性	57	13.3	14	1.93	19.66	0.66	0.99	0.27	2022-10-28	23	24	0.67	阳性	右：2s，左：8s	口干、龋齿	0	0	0	0	0	0	5.21	108	271	0	0	A2260391	（唇腺活检）送检涎腺组织，导管及腺泡周围多灶性淋巴细胞、浆细胞浸润，符合慢性涎腺炎（Ⅳ级）。	4	其他	0
朱海燕	1	34岁	0009755848	2022/11/3	干燥综合征 间质性肺炎 甲状腺功能减退症 脂肪肝 肝功能不全	2022-10-15	阳性 1:32000 颗粒 ++++++	（-）	(+)	（-）	抗U1-nRNP/Sm 强阳性	34	5.45	65.3	1.13	22.41	1.01	1.13	0.2	/	/	/	/	阴性	右：＞10s，左：＞10s	眼干	1	1	0	1	1	0	7.02	126	252	1	0	A2261482	（唇腺活检）送检涎腺组织，导管及腺泡周围多量淋巴细胞、浆细胞浸润，符合慢性涎腺炎（Ⅳ级）。	4	脑力工作	5
彭凤	1	44岁	0003732633	2022/11/2	干燥综合征 间质性肺炎 甲状腺乳头状癌术后	2022-11-01	阳性 1:1000 颗粒 ++	(+)	(+)	（-）	0	60	3.34	245	4.21	22.69	1.25	0.79	0.17	2022-11-03	2	1	0.33	阳性	右：2s，左：2s	口干、眼干	0	0	0	1	0	0	5.49	131	199	1	0	A2261483	（唇腺活检）送检涎腺组织，导管及腺泡周围多量淋巴细胞、浆细胞浸润，符合慢性涎腺炎（Ⅳ级）。	4	脑力工作	2
陈红	1	48岁	0012748617	202211/4	干燥综合征 间质性肺炎 脂肪肝 0 胸腔积液 肺动脉高压	2022-10-29	阳性 1:10000 颗粒 ++++	（-）	(+)	（-）	抗U1-nRNP/Sm 阳性	30	3.3	17.2	7.75	17.55	0.98	0.94	0.24	2022-11-07	5	6	0.71	阴性	右：5s，左：6s	口干、眼干、腮腺肿大	0	1	0	1	0	0	4.22	122	203	0	肺动脉高压	A2261917	（唇腺活检）送检涎腺组织，导管及腺泡周围淋巴细胞、浆细胞聚集成片，超过1灶，每灶超过50个，符合慢性涎腺炎（Ⅳ级）。	4	其他	3
盛业秀	1	75岁	0012721243	2022/11/11	干燥综合征 白细胞减少 骨质疏松 陈旧性颅骨骨折 0	2022-11-04	阳性 1:1000 颗粒 ++	(+)	(+)	(+)	0	33	5.36	11.3	2.31	19.9	0.4	0.82	0.27	2022-11-16	4	8	1.322	/	/	0	0	0	0	0	0	1	2.14	104	199	0	0	A2263213	（唇腺活检）唇腺腺泡萎缩，小叶间纤维、脂肪组织增生，间质多量淋巴细胞浸润。请结合临床。	3	其他	1
李德娟	1	25岁	0002581033	2022/11/12	干燥综合征 0	2022-11-12	阳性 1:1000 颗粒 ++	(+)	(+)	(+)	0	21	3.34	39.2	3.87	24.5	1.05	0.62	0.11	2022-11-14	2	3	0.6	阴性	右：＞10s，左：＞10s	口干、眼干	0	0	0	0	0	0	5.58	111	180	0	0	A2263454	（唇腺活检）送检涎腺组织，腺泡小叶结构存在，导管及腺泡周围灶性淋巴细胞浸润（2灶，＞50个淋巴细胞/灶）。	4	脑力工作	0
戚德美	1	52岁	0005233870	2022/11/14	干燥综合征 甲状腺结节 心包囊肿可能 0 肝囊肿	2022-10-18	阳性 1:1000 颗粒 ++	(+)	(+)	（-）	抗组蛋白阳性	13	3.3	35	1.98	12.2	1.06	0.92	0.29	2022-11-14	10	5	0.463	/	/	口干、眼干、口腔溃疡	0	0	0	0	0	1	2.67	137	94	0	0	A2263774	（唇腺活检）涎腺腺泡萎缩，小叶间纤维、脂肪组织增生，多量淋巴细胞浸润。请结合临床。	2	其他	1
倪英	1	53岁	0003381789	2022/11/15	干燥综合征 原发性胆汁性肝硬化 肝血管瘤 单纯性肾囊肿 慢性胃炎	2022-11-11	阳性 1:3200 周边 ++	（-）	（-）	（-）	抗细胞浆抗体阳性	21	3.3	11.3	0.76	17.01	4.12	0.95	0.18	2022-11-16	17	55	1.45	/	/	0	0	0	0	0	1	0	4.61	131	221	0	0	A2263775	（唇腺活检）唇腺腺泡略萎缩，间质灶性（4小灶）淋巴细胞浸润。请结合临床。	4	脑力工作	1
姚祝英	1	54岁	0012745878	2022/11/22	干燥综合征 右侧腮腺切除术后 甲状腺结节 0 脂肪肝	2022-11-07	阳性 1:320 着丝点 +	（-）	（-）	（-）	抗CENP B 阳性	4	3.3	11.3	1.19	8.48	2.3	0.97	0.25	2022-11-14	10	10	1	阴性	右：＞10s，左：＞10s	口干	1	1	0	0	0	0	3.9	115	189	1	0	A2264159	（唇腺活检）腺泡小叶结构存在，间质见小灶性淋巴细胞、浆细胞浸润（1灶，＞50个/HPF，病理分级：3级），请结合临床及相关检查。	3	其他	3
吴琴	1	25岁	0009928121	2022/11/9	干燥综合征 甲状腺功能减退症	2022-11-08	阳性 1:1000 颗粒 ，核仁 ++	(+)	(+)	（-）	0	17	4.61	11.3	0.82	18.1	1.38	0.67	0.14	2022-11-16	10	8	1.7	/	/	0	0	1	0	0	0	0	9.16	131	450	1	0	A2265012	（左侧唇腺活检）送检涎腺组织慢性炎，腺泡小叶结构存在，见灶性淋巴细胞浸润（1灶＞50个淋巴细胞）。请结合临床。	3	其他	2
汪香园	1	35岁	0001635523	2022/11/29	干燥综合征 甲状腺结节 脂肪肝	2022-11-28	阳性 1:3200 颗粒 +++	(+)	(+)	(+)	0	28	3.34	22.8	2.07	28.6	1.33	1.06	0.23	2022-11-30	4	4	0.43	阳性	右：3s，左：4s	口干、眼干，龋齿	0	0	0	0	0	0	4.53	124		0	0	A2266547	（唇腺活检）送检涎腺组织，导管及腺泡周围见散在少许淋巴细胞、浆细胞浸润。符合慢性涎腺炎（Ⅲ级）。	3	脑力工作	0
胡妹	1	46岁	0008431087	2023/1/30	干燥综合征 白细胞减少 0 子宫肌瘤	2023-01-30	阳性 1:320 颗粒 +	(+)	(+)	（-）	0	21	3.34	9.38	3.57	12.65	2.32	0.8	0.27	2023-02-01	1	1	3.63	/	/	口干	0	0	0	0	0	1	3.54	125	147	0	0	A2303669	（唇腺活检）送检涎腺组织，涎腺小叶内及小叶间隔可见多量淋巴细胞、少许浆细胞聚集成片，每灶超过50个/灶（超过1灶）。请结合临床及相关检查。	4	脑力工作	0
陈田梅	1	14岁9月	0012848937	2023/1/31	干燥综合征 肝功能不全 白细胞减少	2023-01-18	阳性 1:3200 颗粒 +++	(+)	(+)	(+)	0	17	3.34	9.38	1.93	23.3	2.19	0.87	0.2	2023-02-01	22	22	1.54	/	/	0	1	0	0	0	1	1	3.39	120	283	0	0	A2304311	（唇腺活检）小块涎腺组织，唇腺腺泡轻度萎缩，可见淋巴细胞浸润（2灶，＞50个淋巴细胞），需结合临床及实验室检查。	4	其他	3
邱林林	1	69岁	0002968928	2023/3/2	干燥综合征 冠心病 脑梗死 0 甲状腺结节	2023/2/24	阳性 1:3200 着丝点 +++	（-）	（-）	（-）	抗CENP B强阳性	12	3.41	11.6	3.24	16.43	3.52	1.42	0.32	/	/	/	/	/	/	0	0	1	0	0	0	0	4.39	128	152	1	0	A2310785	（唇腺活检）少量涎腺组织，腺泡轻度萎缩，间质少量淋巴细胞灶性浸润。	2	其他	2
何小娇	1	55岁	0012798623	2023/3/8	干燥综合征 失眠 肾囊肿 胆囊结石 0	2023-03-10	阳性 1:3200 着丝点 +++	（-）	（-）	（-）	抗CENP B强阳性	10	3.22	9.38	2	11.3	1.28	1.03	0.28	2023-03-10	4	6	1.25	/	/	0	1	1	0	0	0	0	3.43	130	125	0	0	A2312771	（唇腺活检）送检涎腺组织，腺泡间可见淋巴细胞灶性浸润（1灶，＞50个淋巴细胞）。请结合临床及实验室检查。	3	其他	2
沈彩霞	1	71岁	0001956921	2023/3/11	干燥综合征 高血压 甲状腺功能减退症 房性早搏 0 二尖瓣反流 焦虑状态	2023-03-07	阳性 1:320 均质、颗粒 +	（-）	(+)	（-）	抗细胞浆抗体阳性	30	3.41	87.1	4.24	18.55	1.2	1.1	0.29	2023-03-14	10	10	1.72	/	/	口干、眼干	0	0	0	0	0	0	5.21	96	258	1	焦虑状态	A2313258	（唇腺活检）唇腺腺泡略萎缩，小叶间纤维、脂肪组织增生，多灶性淋巴细胞浸润。请结合临床。	4	其他	1
邹多淑	1	44岁	0010282787	2023/3/13	干燥综合征 0 二尖瓣返流 脑膜瘤 甲状腺结节 甲状腺囊腺瘤	2023-03-08	阳性 1:320 颗粒，周边 +	(+)	(+)	（-）	0	13	3.41	9.38	1.75	10.72	1.19	0.96	0.28	2023-03-14	32	31	2.48	/	/	0	0	0	0	0	0	0	4.58	124	280	1	0	A2313259	（唇腺活检）唇腺腺泡萎缩，小叶间纤维、脂肪组织增生，灶性（1灶，＞50个）淋巴细胞浸润。请结合临床。	3	其他	1
阚培国	1	70岁	0007400651	2023/3/15	干燥综合征 原发性胆汁性肝硬化 肝功能不全 脑梗死 0	2023-03-17	阳性 1:1000 颗粒，着丝点++	(+)	(+)	（-）	0	55	3.22	49.1	4.53	17.9	6.21	0.98	0.32	2023-03-16	3	2	0.535	/	/	口干、眼干，龋齿	0	0	0	0	1	0	4.6	119	139	0	0	A2313708	（唇腺活检）送检涎腺组织，导管及腺泡周围多量淋巴细胞、浆细胞浸润，符合慢性涎腺炎（Ⅳ级）。	4	其他	1
张圣群	1	53岁	0009514310	2023/3/21	干燥综合征 白细胞减少 肾囊肿 慢性胃炎 肝囊肿	2023-03-21	阳性 1:10000 颗粒 ++++	(+)	(+)	(+)	0	13	3.41	46.9	2.41	19.15	0.84	0.86	0.31	2022-12-15	22	18	2.73	阴性	右：＜10s，左：＜10s	0	0	1	0	0	1	1	4.32	131	201	0	0	A2315636	（唇腺）唇腺腺泡萎缩，小叶间纤维组织增生，间质灶性淋巴细胞浸润（2灶，＞50个/HPF）。请结合临床。	4	其他	3
张红刚	1	67岁	0013121339	2023/3/27	干燥综合征 免疫性血小板减少 高血压 糖尿病 轻度肺动脉高压 肝内胆管扩张 胆总管结石可能 甲状腺功能减退症 膝骨关节炎	2023-03-18	阳性 1:320 颗粒，核仁 +	(+)	(+)	（-）	0	40	3.22	21.6	3.35	24.67	2.16	0.79	0.18	/	/	/	/	/	/	口干	0	1	0	1	0	1	8.62	113	72	0	肺动脉高压	A2316786	（唇腺活检）送检小块涎腺组织，腺泡及导管周围见淋巴细胞浸润灶（多灶性，＞50个淋巴细胞/灶）。	4	其他	4
陈云香	1	81岁	0000342796	2023/3/28	干燥综合征 间质性肺炎 结核性胸膜炎 肾功能不全 高血压病 0	2023-04-03	阳性 1:320 着丝点 +	（-）	(+)	（-）	抗CENP B 阳性	6	3.41	21.1	1.31	10.57	1.66	1.15	0.3	2023-03-30	5	12	1.23	阴性	右：＜10s，左：＜10s	口干	0	1	0	1	0	0	5.52	124	141	0	肾功能不全	A2317522	（下唇腺活检）唇腺腺泡略萎缩，可见少量散在淋巴细胞浸润。请结合临床。	2	其他	3
高子兰	1	60岁	0013176142	2023/4/4	干燥综合征 肝功能不全 白细胞减少	2023-04-17	阳性 1:320 颗粒 +	(+)	(+)	（-）	抗Ro-52抗体阳性	7	3.13	9.38	2.77	9.79	1.26	0.97	0.15	/	/	/	/	/	/	0	0	0	0	0	1	1	2.96	133	123	1	0	A2320333	（唇腺活检）送检小块涎腺组织，腺泡及导管周围见淋巴细胞浸润灶（1灶，＞50个淋巴细胞/灶）。	3	其他	3
高代姐	1	57岁	0012986110	2023/4/12	干燥综合征	2023-04-12	阳性 1:3200 颗粒、着丝点 +++	(+)	(+)	(+)	0	31	3.22	14.6	3.61	21.6	1.46	0.9	0.25	2023-04-20	0	0	0.135	/	/	口干	0	1	0	0	0	1	2.72	112	90	0	0	A2320700	（唇腺活检）小块涎腺组织，局部腺泡萎缩，间质灶性淋巴细胞浸润（约5灶，＞50个淋巴细胞/灶）。	4	其他	2
黄永霞	1	50岁	0003005375	2023/4/14	干燥综合征 免疫性血小板减少 脂肪肝 0 颌下腺肿大 腮腺肿大 缺铁性贫血 肝功能不全	2023-04-12	阳性 1:3200 颗粒 +++	(+)	(+)	（-）	0	73	0.39	14.6	2.93	19.93	1.84	1.2	0.29	2023-04-21	7	4	0.65	阳性	右：4s，左：4s	口干、眼干	1	1	0	0	1	1	4.07	102	191	0	0	A2321820	（唇腺活检）送检涎腺组织，腺泡轻度萎缩，导管及腺泡周围较多淋巴细胞灶性浸润，符合慢性涎腺炎（Ⅲ级）。	3	其他	4
操爱花	1	46岁	0013213644	2023/4/21	干燥综合征 带状疱疹 0	2023-04-24	阳性 1:320 颗粒 +	(+)	（-）	（-）	0	66	8.7	9.38	2.64	25.4	1.78	1.12	0.25	2023-04-25	12	4	21.495	/	/	0	1	0	0	0	0	0	18.2	95	317	0	0	A2323389	（唇腺）涎腺组织，可见腺泡及导管，间质见淋巴细胞浸润（2灶，＞50个/灶）。	4	其他	1
储成芳	1	72岁	0012297100	2023/5/9	干燥综合征 原发性胆汁性胆管炎	2023-05-05	阳性 1:1000 颗粒 ++	(+)	(+)	(+)	0	33	1	53.5	2.59	24.4	1.01	0.93	0.18	2023-05-04	0	9	1.5	/	/	0	0	1	0	0	1	0	3.39	110	235	0	0	A2326733	（唇腺活检）送检涎腺组织，导管及腺泡周围多量淋巴细胞、浆细胞浸润，超过1灶，每灶超过50个/灶。符合慢性涎腺炎（Ⅳ级）。	4	其他	2
张玉喆	1	34岁	0013291334	2023/5/15	干燥综合征	2023-05-15	阳性 1:10000 细颗粒 ++++	(+)	(+)	(+)	0	120	3.13	219	7.03	28.3	1.44	0.93	0.18	2023-05-11	2	5	3.505	/	/	口干、眼干	1	0	0	1	0	0	3.66	118	300	0	0	A2328368	（唇腺活检）唇腺腺泡萎缩，间质纤维、脂肪组织增生，多量淋巴细胞、少量浆细胞浸润。请结合临床。	2	其他	2
王爱群	1	55岁	0013168196	2023/5/23	干燥综合征 高血压	2023-05-12	阳性 1:3200 颗粒 ++++	(+)	(+)	（-）	抗U1-nRNP/Sm 强阳性、抗α-胞衬蛋白抗体 阳性	33	5.1	19.9	3.66	19.1	0.77	1.15	0.26	2023-05-11	0	0	0.56	/	/	口干、眼干	0	0	0	0	0	0	6.38	120	130	0	0	A2329815	（唇腺活检）涎腺组织，腺泡轻度萎缩，个别导管扩张，间质淋巴细胞浸润（3灶，＞50个/灶）。	4	其他	0
金志	1	33岁	0010212454	2023/5/26	干燥综合征	2023-05-12	阳性 1:1000 颗粒 ++	(+)	(+)	(+)	0	11	3.13	11.1	2.62	17.98	1.97	0.96	0.15	2023-05-24	0	5	1.68	/	/	口腔溃疡	0	0	0	0	0	0	3.83	122	181	0	0	A2330785	（唇腺活检）涎腺腺泡及导管组织，间质见多灶淋巴细胞浸润（＞3灶，＞50个/灶）。	4	其他	0
葛道英	1	73岁	0013334507	2023/5/25	干燥综合征	2023-05-27	阳性 1:10000 细颗粒 ++++	(+)	(+)	(+)	0	86	3.13	11.1	3.15	36.5	2.15	0.96	0.13	2023-05-25	0	0	1.25	/	/	口干、眼干	0	0	0	1	0	1	5.05	88	128	0	0	A2330786	（唇腺活检）涎腺腺泡及导管组织，局部腺泡萎缩，间质纤维组织增生伴淋巴细胞、浆细胞浸润，局部淋巴细胞浸润＞50个/灶。	4	其他	2
刘桂林	1	56岁	0003405230	2023/6/2	干燥综合征 免疫性血小板减少	2023-05-27	阳性 1:1000 核仁 ++;1:320 均质 +	（-）	（-）	（-）	抗双链DNA抗体临界阳性	2	3.13	11.1	2.72	8.72	0.95	0.63	0.07	2023-06-03	1	4	1.696	/	/	口干、眼干	0	0	0	0	0	1	24.12	121	162	0	0	A2333180	（唇腺活检）送检少许涎腺组织，导管及腺泡周围见淋巴细胞、浆细胞浸润(＞1灶，超过50个/灶），请结合临床。	4	其他	1
葛永菊	1	51岁	0011855355	2023/6/7	干燥综合征 左下肢静脉曲张术后 颈椎椎间盘突出	2023-06-09	阳性 1:1000 颗粒 ++	(+)	(+)	（-）	抗Ro-52抗体强阳性	17	1.65	21.8	3.29	16.3	1.45	1.03	0.27	2022-12-02	2	1	3.19	/	/	口干、眼干、口腔溃疡	0	0	0	0	0	0	4.02	108	185	0	0	A2334093	（下颌唇腺活检）送检小块涎腺组织，腺泡及导管周围见淋巴细胞浸润灶（多灶性，＞50个淋巴细胞/灶）。请结合临床及相关检查。	4	其他	0
林翠芳	1	40岁	0000553568	2021/7/14	干燥综合征 原发性胆汁性肝硬化	2021-07-07	阳新 1:320 颗粒，核少点 +	（-）	(+)	（-）	抗细胞浆抗体阳性	116	3.13	11.1	3.19	24.5	3.88	1.5	0.16	2021-07-15	3	5	1.667	/	/	口干	0	0	0	0	1	0	6.49	105	166	0	0	B2135165	（唇腺活检）唇腺腺泡略萎缩，小叶间纤维、脂肪组织增生，灶性淋巴细胞浸润（＞50个/HPF）。	3	其他	1
余明华	1	74岁	0000795470	2022/11/28	干燥综合征 肝功能不全 2型糖尿病 高血压 0 间质性肺炎	2022/11/30	阳性 1:3200 着丝点 +++	（-）	(+)	（-）	抗CENP B 阳性	4	3.3	9.38	0.81	7.91	0.48	1.24	0.38	2022-11-28	1	0	0.211	/	/	口干、眼干，龋齿	0	0	0	1	1	0	5.22	117	225	0	0	B2261531	（唇腺活检）送检涎腺组织，导管及腺泡周围灶性淋巴细胞及少量浆细胞浸润灶性浸润，2灶，符合慢性涎腺炎（Ⅳ级）。请结合临床。	4	其他	2
刘传燕	1	34岁	0012972814	2023/2/3	干燥综合征 白细胞减少 免疫性血小板减少 0 抗磷脂抗体阳性	2023-02-06	阳性 1:1000 颗粒 ++	(+)	(+)	（-）	0	20	6.7	17.4	1.58	14.8	1.39	1.08	0.16	/	/	/	/	/	/	0	0	0	0	0	0	1	5.24	112	160	0	抗磷脂抗体阳性	B2304478	（唇腺活检）唇腺腺泡结构尚完整，导管轻度扩张，小叶内纤维组织增生，间质散在淋巴细胞浸润（1灶，＞50个炎细胞）。	3	其他	1
杨秀	1	44岁	0002496395	2023/2/20	干燥综合征 肾结石	2023-02-18	阳性 1:320 颗粒 +	(+)	(+)	（-）	0	6	3.13	45.9	1.07	22.82	0.66	0.9	0.11	2023-02-20	4	8	0.21	/	/	口干、眼干、龋齿	0	0	0	0	0	0	3.7	113	144	0	0	B2307734	（唇腺活检）唇腺腺泡萎缩，间质纤维、脂肪组织增生，多量淋巴细胞浸润。请结合临床。	2	脑力工作	0
裴清	1	50岁	0012644674	2023/2/26	干燥综合征、原发性胆汁性胆管炎	2023-02-03	阳性 1:320 颗粒 +	(+)	(+)	(+)	抗线粒体抗体、抗线粒体-M2型抗体阳性	56	3.13	21.7	2.71	40.96	1.97	1.15	0.19	2023-02-03	11	12	0.42	/	/	口干、眼干、龋齿	0	0	0	0	0	0	5.88	107	237	0	0	B2309384	（唇腺活检）送检涎腺组织，导管及腺泡周围淋巴细胞、浆细胞灶性浸润（超过1灶，每灶超过50个/灶）。请结合临床。	4	其他	0
郑艳	1	52岁	0013179294	2023/4/7	干燥综合征 高血压病 白细胞减少	2023-04-10	阳性 1:320 颗粒 +	(+)	(+)	(+)	0	14	3.13	10.4	2.01	14.5	0.59	1.33	0.33	2023-04-08	10	5	2.626	/	/	0	0	0	0	0	0	0	3.36	128	134	0	0	B2317953	（唇腺活检）送检涎腺组织，导管及腺泡周围淋巴细胞、浆细胞散在浸润，符合慢性涎腺炎（Ⅱ级）。	2	其他	0
王俊皊	1	60岁	0011814826	2023/5/5	干燥综合征 甲状腺功能减退症 肝功能不全 白细胞减少 高血压 肾功能不全 0 甲状腺结节 腔隙性脑梗塞 肝脏弥漫性病变	2023-05-05	阳性 1:1000 颗粒 ++	(+)	(+)	（-）	0	42	3.13	0.5	3.63	20.31	0.87	1.33	0.33	2023-05-06	0	0	16.095	/	/	龋齿	0	1	0	0	0	1	4.58	113	153	1	0	B2322760	（唇腺活检）送检涎腺组织，导管及腺泡周围淋巴细胞、浆细胞聚集成片，超过50个/灶，符合慢性涎腺炎（Ⅲ级）。	3	其他	3
张高姐	1	60岁	0013186302	2023/5/4	干燥综合征 肝功能不全	2021-04-11	阳性 1:1000 着丝点	（-）	（-）	（-）	0	9	3.13	9.38	1.75	21	3.2	1.33	0.33	2023-05-05	1	1	10.355	/	/	龋齿	0	1	0	0	1	1	5.44	108	75	0	0	B2322762	（唇腺活检）送检涎腺组织，导管及腺泡周围淋巴细胞、浆细胞聚集成片，超过1灶，每灶超过50个/灶，符合慢性涎腺炎（Ⅳ级）。	4	其他	3
黄梅	1	46岁	02987977	2019/10/14	干燥综合征 间质性肺炎 胆汁性胆管炎 高血压 肝功能不全 脂肪肝	2019-10-07	阳性 1:320 核点 +	（-）	(+)	（-）	抗细胞浆抗体阳性	9	3.13	9.38	1.75	17.76	3.2	1.33	0.33	2019-10-15	7	5	3.02	阴性	右：9s，左：12s	口干、眼干，龋齿	0	0	0	0	1	1	5.44	108	75	0	0	S19003931	（唇腺活检）送检小块涎腺组织，伴极少量淋巴细胞浸润（1灶＜50个淋巴细胞）。	2	其他	2
司婷苇	1	22岁	16265433	2019/11/17	干燥综合征 白细胞减少 甲状腺功能减退 贫血	2019-11-05	阳性 1:1000 颗粒 ++	(+)	(+)	（-）	0	40	3.02	251	2.5	26.97	1.22	0.89	0.21	/	/	/	/	阴性	右：＞10s，左：＞10s	口干、眼干	0	0	0	0	0	1	2.45	82	160	1	0	S19010057	（唇腺活检）腺泡及导管周围见灶性淋巴细胞浸润（＞50个/HPF）。	4	脑力工作	2
李纯萍	1	40岁	30349171	2020/2/21	干燥综合征 免疫性血小板减少 胆囊结石 肝囊肿 筛窦炎	2020-02-18	阳性 1:3200 着丝点 +++	(+)	(+)	（-）	抗RNP临界阳性、抗CENP B强阳性	13	3.02	13.2	2.99	16.05	2.11	0.84	0.13	2010-02-26	4	12	4.88	/	/	口干、龋齿	0	0	0	0	0	1	7.65	132	32	0	0	S20002927	（唇腺活检）唇腺腺泡轻度萎缩，小叶间血管增生、充血，小叶内见淋巴细胞浸润灶（＞50个淋巴细胞）。请结合临床及实验室检查。	4	其他	1
蒋琼	1	57岁	0008741457	2021-02-19	干燥综合征 0 骨关节炎	2022-09-30	阳性 1:3200 着丝点 +++	（-）	（-）	（-）	抗CENP B强阳性	2	3.3.	11.3	1.04	11.1	0.42	0.66	0.11	2022-09-29	1	2	0.44	/	/	口干、眼干	0	1	0	0	0	0	4.41	116	182	0	0	A2107640	（唇腺活检）送检少许汗腺及脂肪组织。	2		1
倪和珍	1	56岁	0009675095	2021-07-20	干燥综合征 甲状腺结节 高血压 室性早搏 房性早搏	2021-07-02	阳性 1:1000 颗粒 ++	(+)	(+)	（-）	0	25	3.13	9.19	2.18	20.8	0.24	0.67	0.15	2021-07-21	6	2	1.759	/	/	0	1	1	0	0	0	0	3.78	132	127	1	0	A2135851	（唇腺活检）腺泡小叶结构存在，腺泡轻度萎缩，小叶内导管周围见淋巴细胞浸润（其中2灶>50个淋巴细胞），请结合临床。	4		2
汪娇	1	29岁	0011015850	2021-08-16	干燥综合征 肝损害 溶血性贫血	2022-12-29	阳性 1:1000 颗粒 ++	（-）	（-）	（-）	0	7	3.22	9.38	1.28	13.7	2.96	0.7	0.07	/	/	/	/	/	/	口干	0	1	0	0	0	1	7.51	75	252	0	心包积液	A2143544	（唇腺活检）送检少量涎腺组织，腺泡略萎缩，间质少量淋巴细胞小灶性浸润（1灶，>50个淋巴细胞）。	3		3
潘万萍	1	24岁	0011505416	2022-06-01	干燥综合征 甲状腺结节 白细胞减少	2022-06-04	阳性 1:10000 颗粒	（-）	（-）	（-）	0	79	87.1	9.19	3.33	25.5	0.91	1.41	0.26	2022-06-02	6	12	1.215	/	/	口干	0	1	0	0	0	0	15.61	87	494	1	0	A2166016	（唇腺活检）唇腺腺泡略萎缩，小叶间纤维、脂肪组织增生，小导管扩张，灶性（4灶）淋巴细胞浸润。请结合临床。	4		2
杨宗梅	1	43岁	0011902870	2022-03-25	干燥综合征 间质性肺炎 桥本甲状腺炎 0 肾囊肿	2022-03-12	阳性 1：3200 颗粒，核仁 +++	（-）	(+)	（-）	0	16	3.3	8.38	2	14.82	1.36	0.9	0.3	2022-03-11	1	1	0.55	/	/	口干、眼干	0	0	0	1	0	0	5.28	121	163	1	0	A2215563	（唇腺活检）送检少量涎腺组织，多量淋巴细胞多灶性浸润（>50个淋巴细胞/灶）。	3		2
张国香	1	62岁	0012063022	2022-05-25	干燥综合征 间质性肺炎	2022-05-25	阳性 1:1000 周边 ++	（-）	(+)	（-）	0	31	3.52	9.19	4.43	17.1	0.87	1.12	0.27	2022-05-31	2	2	2.031	/	/	口干、眼干	0	0	0	1	0	0	5.72	122	223	0	0	A2225900	（唇腺活检）送检少量涎腺组织，小叶结构存在，散在淋巴细胞、浆细胞浸润。	2		1
曹筱华	1	48岁	0003286285	2022-07-18	干燥综合征 中度贫血 白细胞减少 肾小管酸中毒 肝功能不全	2022-07-19	阳性 1:1000 颗粒 ++	(+)	(+)	（-）	0	37	3.19	/	1.92	13.12	1.03	1.15	0.27	2022-07-20	3	2	0.88	/	/	口干	0	0	1	0	1	1	3.02	75	280	0	0	A2243124	（唇腺活检）送检涎腺组织，导管及腺泡炎症细胞聚集成片，3灶，每灶超过50个/灶，符合慢性涎腺炎（Ⅳ级）。	4		3
余美红	1	28岁	0011039696	2023-01-30	干燥综合征 0 淋巴结肿大 二尖瓣反流	2022-11-07	阳性 1:10000 颗粒 ++++	(+)	(+)	（-）	抗U1-nRNP/Sm 强阳性	37	3.57	93.3	4.78	19.18	0.84	1.13	0.16	/	/	/	/	/	/	口干	0	1	0	0	0	0	6.58	122	302	0	0	A2262728	（唇腺活检）送检涎腺组织，导管及腺泡周围淋巴细胞、浆细胞聚集成片，超过1灶，每灶超过50个，符合慢性涎腺炎（Ⅳ级）。	4		1
唐艺	1	52岁	0007036740	2023-03-23	干燥综合征 原发性胆汁型肝硬化 肝功能不全 甲状腺功能减退 甲状腺结节	2023-03-22	阳性 1:320 颗粒，核仁 +	(+)	(+)	（-）	抗细胞浆抗体	27	0.06	9.38	3.42	16.9	0.55	1.13	0.16	/	/	/	/	/	/	口干	1	0	0	0	1	0	5	117	200	1	0	A2315627	（唇腺）唇腺腺泡萎缩，小叶间纤维组织增生，间质灶性淋巴细胞浸润（3灶，＞50个/HPF）。请结合临床。	4		3
王红英	1	57岁	0009276412	2023-05-31	干燥综合征 脂肪肝 0	2023-06-10	阳性1:1000颗粒，均质 ++	(+)	(+)	（-）	0	52	38.05	48.2	1.73	15.87	3.55	1.19	0.47	2023-05-31	3	3	0.18	/	/	口干、腮腺肿大	0	0	0	0	0	0	5.47	110	109	0	0	A2331251	（唇腺活检）送检涎腺组织，腺泡结构尚正常，数目明显减少，导管及腺泡周围淋巴细胞、浆细胞聚集成片，4灶，每灶超过50个/灶，淋巴滤泡形成趋势。	4	其他	0
黄建映	1	65岁	0000546258	2020-06-30	干燥综合征 2型糖尿病 免疫性血小板减少 脂肪肝 肝囊肿 0 乳腺结节 甲状腺结节	2020-06-30	阳性 1:3200 着丝点 +++	（-）	（-）	（-）	抗CENP B阳性	2	3.14	/	1.47	9.85	0.66	1.21	0.26	/	/	/	/	/	/	口干、眼干	0	0	0	0	0	1	4.54	129	55	1	0	A20019593	（唇腺活检）唇腺腺泡萎缩，间质纤维组织增生，灶性淋巴细胞浸润。	3		2
方媛媛	1	36岁	0009290429	2020-08-10	干燥综合征 间质性肺炎	2020-08-10	阳性 1:3200 颗粒，核仁 +++	(+)	(+)	(+)	抗JO-1临界阳性	11	3.14	11.3	2.19	13.24	0.92	0.91	0.19	/	/	/	/	/	/	0	0	1	0	1	0	0	3.32	97	169	0	0	A20026194	（唇腺）唾腺腺泡轻度萎缩，小叶内及小叶间可见灶性浆细胞浸润及少数淋巴细胞散在浸润。请结合临床。	3		2
袁同荣	1	57岁	0009570274	2020-08-11	干燥综合征 蛋白尿	2020-08-11	阳性 1:1000 着丝点 ++	（-）	（-）	（-）	抗CENP B强阳性	28	3.14	9.5	2.03	13.17	1.24	1.38	0.37	/	/	/	/	/	/	口干、眼干	0	0	0	0	0	0	6.81	128	247	0	0	0009570274	（唇腺）送检为涎腺组织，腺泡略萎缩，间质散在个别淋巴细胞浸润（<50个/灶）。	2		0
刘叶霞	1	42岁	0001142739	2020-07-07	干燥综合征 血小板减少	2020-06-18	阳性 1:1000 颗粒 ++	(+)	(+)	（-）	0	44	3.13	94.8	3.36	21.56	2.44	1.13	0.19	2020-09-29	9	10	1.43	/	/	口干、眼干	0	0	0	0	0	1	4.09	111	85	0	0	A20035092	（唇腺活检）小块涎腺组织，腺泡略萎缩，小叶内导管周围见淋巴细胞浸润灶（4灶，＞50个淋巴细胞/灶）。唇腺活检（+）。	4		1
张静	1	39岁	0009739948	2020-09-30	干燥综合征	2020-09-30	阳性 1:320 颗粒，核仁 +	(+)	(+)	（-）	0	9	/	/	2.73	16.89	0.83	1.32	0.39	/	/	/	/	/	/	口干	0	0	0	0	1	0	3.97	124	192	0	0	A20036492	（唇腺）腺泡小叶结构存在，间质多灶淋巴细胞浸润（每灶＞50个/HPF）。	4		1
王竹君	1	72岁	0009792079	2020-10-08	干燥综合征 肺大疱	2020-10-09	阳性 1:10000 颗粒 ++++	（-）	(+)	（-）	0	36	/	/	1.55	16.01	1.5	1.24	0.3	/	/	/	/	/	/	口干	0	0	0	1	0	0	6.16	123	128	0	0	A20037130	（唇腺活检）唇腺腺泡轻度萎缩，小叶间血管增生、充血，小叶内见淋巴细胞浸润灶（＜50个淋巴细胞）。请结合临床及实验室检查。	2		1
朱秀丽	1	50岁	0004098087	2020-10-27	干燥综合征 慢性结膜炎 0	2020-10-27	阳性 1:1000 颗粒 ++	(+)	(+)	（-）	0	22	3.96	11.5	2.09	15.83	2.09	/	/	2017-05-15	1	3	1.7	/	/	眼干	0	0	0	0	0	0	4.87	125	159	0	慢性结膜炎	A20039733	（唇腺）小块涎腺组织，腺泡小叶结构存在，间质散在个别淋巴细胞、浆细胞浸润。请结合临床。	2		1
郑书荣	1	46岁	0009866369	2020-10-30	干燥综合征 慢性非萎缩性胃炎	2020-10-30	阳性 1:1000 颗粒 ++	(+)	(+)	(+)	0	22	3.11	24.4	1.65	17.65	1.48	0.89	0.31	/	/	/	/	/	/	口干、眼干	0	0	0	0	1	0	3.7	121	165	0	0	A20040880	（唇腺活检）送检涎腺组织慢性炎，可见灶性淋巴细胞及少量浆细胞浸润(其中5灶>50个淋巴细胞）。请结合临床。	4		1
靳成玲	1	59岁	0009873912	2020-10-30	干燥综合征	2020-10-30	阳性 1:320 颗粒 +	（-）	(+)	（-）	抗细胞浆抗体阳性	84	3.11	/	1.68	33.15	5.62	1.29	0.04	/	/	/	/	/	/	口干、眼干，龋齿	0	0	0	0	0	0	4.58	138	137	0	0	A20042345	（唇腺活检）送检小涎腺轻度萎缩，可见灶性淋巴细胞及少量浆细胞浸润(其中2灶>50个淋巴细胞）。请结合临床。	4		0
徐莉	1	52岁	0009367064	2020-12-15	干燥综合征	2020-10-19	阳性 1:1000 周边，颗粒 ++	(+)	(+)	(+)	抗U1-nRNP/Sm 阳性	9.5	3.11	9.5202	1.68	17.29	0.42	0.94	0.18	/	/	/	/	/	/	口干、眼干、口腔溃疡	0	0	0	0	0	0	3.05	133	159	0	0	A20049528	（唇腺活检）小块涎腺组织，腺泡及导管周围见淋巴细胞浸润灶（4灶，＞50个淋巴细胞/灶）。唇腺活检（+）。	4		0
李海玉	1	41岁	0003064196	2020-12-17	干燥综合征 桥本氏甲状腺炎	2020-12-17	阳性 1:320 颗粒 +	(+)	(+)	（-）	抗细胞浆抗体阳性	76	3.3	9.38	6.27	27.26	1.31	/	/	/	/	/	/	/	/	口干、眼干	0	1	0	0	0	0	4.75	115	132	1	0	A20050558	（唇腺活检）唇腺腺泡轻度萎缩，小叶间血管增生、充血，小叶内见淋巴细胞浸润（>50个/灶）。请结合临床及实验室检查。	4		2
夏菊兰	1	51岁	0004613715	2020-12-30	干燥综合征 白细胞减少 冠心病 甲状腺功能减退症	2020-12-30	阳性 1:320 颗粒 +	(+)	(+)	（-）	抗细胞浆抗体阳性	30	3.3	22.8	3.32	15.11	1.69	0.88	0.2	2020-12-30	16	7	2.07	/	/	口干、龋齿	0	0	0	0	1	1	2.97	133	185	1	0	A20052666	（唇腺活检）送检小块组织，镜下见黏液腺组织，腺泡小叶结构存在，部分腺泡萎缩，黏液分泌亢进，小导管增生，小叶间导管扩张，间质散在及灶性淋巴细胞浸润。请结合临床。	3		3
华银芝	1	51岁	0010129585	2021-03-17	干燥综合征 点状角膜炎	2021-01-07	阳性 1:3200 着丝点 +++	（-）	（-）	（-）	抗CENP B强阳性	11	/	/	2.12.	14.9	0.82	1.16	0.42	/	/	/	/	阳性	右：4s，左：4s	口干、眼干，龋齿	0	0	0	0	0	0	4.94	139	226	0	0	A2105511	（唇腺活检）唇腺腺泡轻度萎缩，小叶间血管增生、充血，小叶内见淋巴细胞浸润（＜50个/灶）。请结合临床及实验室检查。	2		0
王婷婷	1	25岁	0010282300	2021-02-19	干燥综合征 白细胞减少	2021-02-19	阳性 1:320 颗粒 +	(+)	(+)	(+)	0	12	3.13	29.4	1.13	17	0.64	1.17	0.23	2021-02-26	25	20	0.94	/	/	0	0	0	0	0	0	1	1.71	125	163	0	0	A2109457	（唇腺活检）镜下见腺泡小叶结构存在，间质纤维组织增生伴灶性淋巴细胞浸润（＞50个/HPF）。请结合临床。	3		1
刘万翔	0	38岁	0006561313	2021-03-08	干燥综合征	2022-01-17	阳性 1:3200 颗粒 +++	(+)	(+)	(+)	0	15	/	10.6	3.8	18.68	0.94	/	/	2021-02-24	19	14	0.9	/	/	0	0	0	0	0	0	1	5.66	148	76	0	0	A2109571	（唇腺）腺泡及导管周围见灶性淋巴细胞浸润（＞50个/HPF）。	3		1
刘云云	1	32岁	0000054560	2021/34	干燥综合征 慢性胃炎	2021-02-26	阳性 1:320 颗粒 +	(+)	（-）	（-）	0	12	3.19	8.38	2.77	18.35	1.48	0.94	0.14	/	/	/	/	/	/	0	0	1	0	0	1	0	5.95	129	265	0	0	A2110540	（唇腺活检）送检涎腺组织，导管及腺泡周围散在个别淋巴细胞。	1		2
姜伟伟	1	38岁	0001912399	2021-02-24	干燥综合征 结膜炎	2021-03-04	阳性 1:1000 均质，颗粒 ++	(+)	(+)	（-）	抗核小体阳性	6	0.53	9.19	3.2	13.4	0.97	0.96	0.17	/	/	/	/	阴性	右：3s，左：3s	口干、眼干	1	0	0	0	0	0	4.85	136	186	0	结膜炎	A2110742	（唇腺活检）唇腺腺泡略萎缩，局部可见淋巴细胞聚集灶（＞50个淋巴细胞），间质纤维脂肪组织轻度增生。请结合临床。	3		2
吴英	1	50岁	0003499893	2021-01-27	干燥综合征 血小板减少	2021-01-15	阳性 1:1000 颗粒 ++	(+)	(+)	（-）	0	28	3.3	9.38	3.55	18.45	0.68	1.08	0.26	/	/	/	/	阳性	右：＜10s，左：＜10s	眼干、口干	0	0	0	0	0	0	2.74	143	117	0	结膜炎	A2114534	（唇腺活检）送检少量涎腺组织，腺泡略萎缩，导管周淋巴细胞灶性浸润（<50个/灶）。	2		1
张璐	1	28岁	0000045110	2021-04-29	干燥综合征	2021-01-27	阳性 1:320 颗粒 +	(+)	(+)	（-）	抗U1-nRNP/Sm 强阳性	13	3.13	9.38	3.19	17.76	0.94	1.08	0.23	/	/	/	/	/	/	0	0	0	0	0	0	0	6.83	140	222	0	0	A2120192	（唇腺活检）唇腺腺泡轻度萎缩，小叶间血管增生、充血，小叶内见淋巴细胞浸润（＜50个/灶）。请结合临床及实验室检查。	2		0
吴志红	1	56岁	0002095737	2021-05-05	干燥综合征	2021-09-15	阳性 1:1000 颗粒 ++	(+)	(+)	(+)	0	48	3.13	29.6	3.62	17.19	1.08	1.14	0.24	/	/	/	/	/	/	口干、眼干	1	1	0	0	0	0	3.84	131	165	0	0	A2122571	（唇腺活检）腺泡略萎缩，小叶结构存在，小叶内导管周围见多灶淋巴细胞浸润（其中1灶>50个淋巴细胞），请结合临床。	4		1
崔利萍	1	56岁	0010583126	2021-05-13	干燥综合征 白细胞减少 甲状腺结节 胆囊结石	2021-05-15	阳性 1:3200 颗粒，核仁 +++	(+)	(+)	(+)	0	41	3.13	/	3.23	38	1.38	/	/	/	/	/	/	/	/	口干、眼干、龋齿	0	0	0	0	0	1	3.06	97	131	1	0	A2125801	（唇腺活检）送检少量涎腺组织，腺体轻度萎缩，小叶间导管轻度扩张，间质内见灶性淋巴细胞浸润（＜50个/HPF）。	2		2
陆和凤	1	51岁	0007419000	2021-06-08	干燥综合征 肝功能不全 慢性浅表性胃炎	2021-05-21	阳性 1:10000 着丝点 ++++	(+)	（-）	（-）	抗CENP B强阳性	26	3.13	9.19	2.75	14.01	3.29	1.28	0.35	2021-06-09	0	0	1.11	/	/	口干	1	0	0	0	1	0	7.11	136	187	1	0	A2130089	（唇腺活检）唇腺腺泡萎缩，间质纤维组织增生，灶性多量淋巴细胞浸润。请结合临床。	3		3
程丹	1	44岁	0010827211	2021-11-04	干燥综合征	2022-03-04	阳性 1:320 颗粒，核仁 +	(+)	（-）	（-）	0	7	3.13	9.75	2.01	15.7	1.1	1.22	0.23	/	/	/	/	/	/	口干、眼干，龋齿	0	1	0	0	0	0	4.79	140	326	0	0	A2136966	（唇腺活检）腺泡小叶结构存在，腺泡轻度萎缩，小叶内导管周围见淋巴细胞浸润（其中1灶>50个淋巴细胞），请结合临床。	4		1
杜庆	1	57岁	0008635702	2015-11-18	干燥综合征 慢性非萎缩性胃炎 骨关节炎	2015-11-18	阳性 1:1000 颗粒 ++	（-）	（-）	（-）	0	23	3.19	9.75	2.01	14.62	1.08	1.31	0.19	2016-02-15	3	2	2.48	/	/	口干、眼干	0	0	0	0	1	0	4.36	125.9	208	0	0	A2138801	（唇腺活检）送检涎腺组织，导管及腺泡周围淋巴细胞聚集成片，1灶，超过50个/灶，符合慢性涎腺炎（Ⅲ级）。	3		1
储仕荣	1	54岁	0010886815	2021-07-19	干燥综合征 血小板减少	2021-07-20	阳性 1:3200 细颗粒 +++	(+)	(+)	(+)	0	63	3.13	9.57	3.45	22.33	0.87	0.87	0.23	2021-07-20	3	7	0.66	/	/	口干、眼干	0	1	0	0	0	1	4.14	111	163	0	0	A2139199	（唇腺活检）送检涎腺组织，导管及腺泡周围多灶性淋巴细胞、浆细胞浸润，符合慢性涎腺炎（Ⅳ级）。	4		2
欧阳娜	1	40岁	0000344772	2021-07-29	干燥综合征 原发性胆汁性肝硬化	2021-07-29	阳性 1:1000 颗粒 ++	(+)	(+)	（-）	抗U1-nRNP/Sm 强阳性	11	/	/	2.37	13.52	1.15	/	/	2021-07-28	17	14	1.52	/	/	口干	0	0	0	0	1	0	5.19	136	236	0	0	A2140356	（唇腺活检）送检涎腺组织，导管及腺泡周围多灶性片状淋巴细胞、浆细胞浸润，符合慢性涎腺炎（Ⅳ级）。	4		1
侯玉林	1	55岁	0010914717	2021-07-30	干燥综合征 肝功能不全	2021-07-28	阳性 1:10000 着丝点 ++++，1:100 颗粒 +/-	（-）	(+)	（-）	抗CENP B强阳性	8	5.37	9.19	0.79	7.89	1.71	1.1	0.26	2021-08-02	9	13	1.88	/	/	口干、眼干	0	1	0	0	11	0	7.09	136	139	0	角膜炎	A2142274	（唇腺活检）送检涎腺组织内见灶性淋巴细胞浸润（＞50个淋巴细胞/灶）。	3		3
欧阳亚平	1	40岁	0009336487	2020-06-09	干燥综合征 白细胞减少	2020-06-09	阳性 1:320 颗粒 +	(+)	(+)	（-）	0	15	3.02	9.5	2.87	13.09	1.73	1.1	0.25	/	/	/	/	/	/	口干、龋齿	0	0	0	0	0	1	6.32	114	164	0	0	A2143090	（唇腺活检）送检涎腺组织，间质见灶性淋巴细胞浸润（1灶＞50个淋巴细胞）。	3		1
吴萌	1	32岁	0003388908	2021-08-13	干燥综合征 甲状腺功能减退症 银屑病 高球蛋白血症性紫癜 焦虑状态	2021-08-13	阳性 1:3200 颗粒 +++	(+)	(+)	(+)	0	33	3.13	18.2	3.62	23.67	1.59	1.13	0.35	2021-08-19	11	16	1.89	/	/	口干	1	1	0	0	0	0	5.31	117	305	1	焦虑状态	A2144208	（唇腺活检）送检涎腺组织，导管及腺泡周围淋巴细胞、浆细胞聚集成片，超过1灶，每灶超过50个/灶，符合慢性涎腺炎（Ⅳ级）。	4		3
何玲	1	49岁	0011068424	2021-08-30	干燥综合征 甲状腺结节 贫血	2022-02-24	阳性 1:3200 颗粒 +++	(+)	(+)	(+)	0	58	3.13	/	3.71	34.36	2.27	1.01	0.12	/	/	/	/	/	/	口干、眼干	0	0	0	0	0	1	3.33	75	165	0	0	A2145044	（唇腺活检）送检涎腺组织，导管及腺泡周围淋巴细胞、浆细胞聚集成片，超过1灶，每灶超过50个/灶，符合慢性涎腺炎（Ⅳ级）。	4		1
王萍	1	50岁	0011100874	2021-09-03	干燥综合征 焦虑状态	2021-09-03	阳性 1:3200 均质，颗粒+++	（-）	（-）	（-）	抗双链DNA、抗Jo-1临界阳性	59	28	9.19	2.97	16.54	1.81	1.26	0.28	2021-09-02	＞10s	＞10s	2.11	/	/	口干、眼干	0	1	0	0	0	0	8.93	122	298	0	焦虑状态	A2148367	（唇腺活检）送检少量涎腺组织，腺泡略萎缩，少量淋巴细胞灶性浸润（1灶，>50个淋巴细胞）。	3		1
李可一	1	14岁	0011117900	2021-09-08	干燥综合征	2021-09-08	阳性 1:1000 颗粒 ++	(+)	(+)	（-）	抗CENP B 阳性、抗细胞浆抗体 阳性	14	3.13	/	2.56	34.02	2.17	1.1	0.18	2021-09-09	18	19	2.35	/	/	0	0	0	0	0	0	0	6.29	122	244	0	心肌炎	A2150512	（唇腺活检）送检涎腺组织，导管及腺泡周围淋巴细胞聚集成片，2灶，超过50个/灶，符合慢性涎腺炎（Ⅳ级）。	4		0
丁琼	1	53岁	0010390133	2021-09-18	干燥综合征	2021-09-18	阳性 1:1000 颗粒 ++	(+)	(+)	(+)	0	28	/	9.19	2.94	19.03	1.02	/	/	/	/	/	/	/	/	口干、眼干	0	1	0	0	0	0	4.71	122	231	0	0	A2150514	（唇腺活检）送检腺泡小叶结构存在，个别导管扩张，间质散在少许淋巴细胞及浆细胞浸润。	2		1
许晓丽	1	29岁	0010280536	2021-02-27	干燥综合征	2021-02-27	阳性 1:1000 颗粒 ++	(+)	(+)	（-）	0	23	6.38	10.6	1.53	11.99	1.37	1.94	0.44	2021-09-27	18	20	1.04	/	/	口干	0	0	0	0	0	0	6.64	139	272	0	0	A2151448	（唇腺活检）涎腺组织腺泡小叶结构存在，间质多灶性淋巴细胞浸润（3灶，>50个淋巴细胞），请结合临床。	4		0
王燕	1	34岁	0002131015	2021-10-14	干燥综合征 慢性胃炎 慢性肾功能不全 甲状腺功能减退症	2021-09-20	阳性 1:10000 颗粒 ++++	(+)	（-）	（-）	抗核糖体P-蛋白 阳性、抗细胞浆抗体阳性	52	9.15	9.19	2.9	21.9	1.88	1.08	0.32	2021-09-27	＞20	＞20	4.67	/	/	口干	0	1	0	0	0	0	5.86	121	281	0	0	A2151459	（唇腺活检）涎腺腺泡小叶结构存在，部分腺泡轻度萎缩，间质多灶性淋巴细胞浸润（3灶，>50个/HPF）。	4		1
谢士珍	1	59岁	0011234003	2021-10-09	干燥综合征 0	2021-10-09	阳性 1:3200 均质，颗粒+++	(+)	(+)	(+)	抗核糖体P-蛋白阳性	74	/	/	8.52	20.71	0.94	/	/	/	/	/	/	/	/	口干	0	1	0	0	0	0	4.56	125	274	0	0	A2152510	（右侧唇腺活检）送检涎腺组织，导管及腺泡周围见多灶性淋巴细胞浸润（每灶＞50个淋巴细胞）。	4		1
范晓璐	1	31岁	0010838135	2021-10-05	干燥综合征	2021-10-05	阳性 1:1000 颗粒 ++	(+)	(+)	(+)	0	42	3.13	27.5	3.02	23.51	2.07	1.57	0.37	2021-10-11	1	2	0.92	/	/	0	0	0	0	0	0	0	5.86	131	197	0	0	A2153571	（唇腺活检）唇腺腺泡结构及数目尚正常，可见淋巴细胞聚集灶（3灶，＞50个淋巴细胞），间质纤维脂肪组织轻度增生。请结合临床。	4		0
王贤	1	37岁	0009055314	2021-06-22	干燥综合征	2021-06-22	阳性 1:10000 颗粒 ++++	(+)	(+)	（-）	抗U1-nRNP/Sm 强阳性、抗组蛋白 临界阳性	105	8.87	9.19	2.27	27.28	1.01	1.34	0.29	2021-10-13	15	22	2	/	/	0	1	1	0	0	0	0	3.9	119	203	0	0	A2154445	（唇腺活检）送检小块涎腺组织，腺泡及导管周围见淋巴细胞浸润灶（2灶，＞50个淋巴细胞/灶）。	4		2
张兄琴	1	45岁	0001175569	2021-08-07	干燥综合征 白细胞减少 间质性肺炎	2021-08-07	阳性 1:000 颗粒 ++	(+)	(+)	（-）	抗U1-nRNP/Sm 阳性	6	3.13	9.19	1.15	25.69	0.42	1.07	0.18	/	/	/	/	/	/	0	1	1	0	1	0	1	2.56	126	153	0	0	A2154447	（唇腺活检）送检小块涎腺组织，腺泡及导管周围见淋巴细胞浸润灶（2灶，＞50个淋巴细胞/灶）。	4		4
鲍有芳	1	74岁	0010212379	2021-01-29	干燥综合征 高血压 骨关节炎 慢性非萎缩性胃炎	2021-01-29	阳性 1:1000 颗粒 ++	(+)	(+)	（-）	0	8	3.13	12.9	1.84	18.94	0.73	1.3	0.32	2021-10-19	5	7	0.33	/	/	口干、眼干	0	1	0	0	1	0	3.3	131	186	0	0	A2155112	（唇腺）送检涎腺组织，腺泡小叶结构存在，部分导管扩张，间质灶性淋巴细胞浸润（＞50个/灶）。	4		2
王金凤	1	28岁	0009083469	2021-03-31	干燥综合征 免疫性血小板减少性紫癜	2021-03-20	阳性 1:1000 颗粒 ++	(+)	(+)	(+)	0	53	3.3	31.1	4.11	26.86	0.99	1.14	0.26	/	/	/	/	/	/	0	0	1	0	0	0	1	9.66	91	45	0	0	A2155115	（唇腺）送检腺泡小叶结构存在，部分导管扩张，导管旁灶性淋巴细胞浸润（＞50个/灶）。	3		2
胡慧	1	35岁	0011310077	2021-10-18	干燥综合征	2021-10-18	阳性 1:3200 颗粒 +++	(+)	(+)	(+)	0	61	3.14	/	3.73	31.39	0.69	1.28	0.24	2021-10-19	6	7	2.95	/	/	0	1	1	0	0	0	0	3.85	115	221	0	0	A2155124	（唇腺）送检腺泡小叶结构存在，部分导管扩张，导管旁及小叶间见灶性淋巴细胞浸润（＞50个/灶）。	3		2
胡鸿英	1	63岁	0010192447	2021-10-26	干燥综合征	2021-10-26	阳性 1:10000 颗粒 ++++	（-）	(+)	（-）	0	37	3.16	9.19	1.41	14.7	0.79	1.2	0.39	/	/	/	/	/	/	0	0	1	0	0	0	0	5.17	133	177	0	0	A2155520	（唇腺）送检涎腺组织内散在淋巴细胞浸润，血管旁可见一灶淋巴细胞（>50个/灶）。	3		1
卫修荣	1	54岁	0011274820	2021-10-19	干燥综合征	2021-10-19	阳性 1:10000 着丝点 ++++	（-）	（-）	（-）	抗双链DNA抗体、抗CENP B 阳性	21	3.16	/	2.16	12.93	1.09	0.94	0.33	2021-10-22	0	5	2.81	/	/	口干、龋齿	0	0	0	0	0	0	5.57	132	359	0	0	A2156830	（唇腺活检）腺泡腺泡略萎缩，小叶见纤维、脂肪组织增生，小血管扩张、充血，灶性淋巴细胞（3灶）浸润。请结合临床。	3		0
李义翠	1	50岁	0000244968	2021-08-15	干燥综合征 免疫性血小板减少 重度贫血	2021-08-15	阳性 1:320 均质、颗粒 +	(+)	(+)	（-）	抗细胞浆抗体阳性	24	2.46	9.19	2.2	16.07	1.43	0.96	0.26	/	/	/	/	/	/	0	0	0	1	0	0	1	4.78	58	21	0	0	A2158557	（唇腺活检）小块涎腺组织，腺泡结构及数量尚正常，间质多灶性及散在淋巴细胞浸润（1灶＞50个淋巴细胞）。	3		2
胡志莺	1	44岁	0009372804	2021-10-29	干燥综合征 甲状腺结节 0	2021-10-29	阳性 1:320 颗粒 +++	(+)	(+)	（-）	抗U1-nRNP/Sm 强阳性	62	3.13	9.19	5.74	26.28	1.1.3	/	/	/	/	/	/	/	/	0	0	0	0	0	0	1	10.12	130	229	0	0	A2158564	（唇腺活检）小块涎腺组织，腺泡结构及数量尚正常，间质多灶性及散在淋巴细胞浸润（＞50个淋巴细胞/灶）。	4		0
夏玉玲	1	52岁	0011409394	2021-11-08	干燥综合征	2021-11-08	阳性 1:1000	（-）	（-）	（-）	抗CENP B阳性	10	3.13	9.19	2.46	14.8	1.3	1.06	0.33	2021-11-08	3	3	0.9	/	/	口干	0	0	0	0	0	0	4.01	151	198	0	0	A2160074	（唇腺活检）腺泡小叶结构存在，小叶间血管充血，小叶内导管周围见淋巴细胞浸润灶（2灶，>50个淋巴细胞），请结合临床。	4		0
费金燕	1	33岁	0009756803	2021-11-24	干燥综合征	2021-10-02	阳性 1:1000 着丝点 ++	（-）	（-）	（-）	抗CENP B强阳性	12	3.13	9.19	2.92	11.62	2.25	1.24	0.29	2021-10-18	30	23	4.04	/	/	0	0	0	0	0	0	0	6.32	117	231	0	0	A2160096	（唇腺活检）送检涎腺组织，导管及腺泡周围灶性淋巴细胞浸润，符合慢性涎腺炎（Ⅲ级）。镜检：涎腺组织内炎症细胞聚集成片，超过50个/灶。	3		0
刘倩	1	50岁	0011420812	2021-11-19	干燥综合征	2023-07-11	阳性 1:10000 着丝点 ++++	（-）	（-）	(+)	抗CENP B阳性	2	3.19	/	0.9	7.74	1.78	0.72	0.21	/	/	/	/	/	/	口干	0	0	0	0	0	0	4.83	136	219	0	0	A2161491	（唇腺）送检涎腺组织，导管及腺泡周围灶性淋巴细胞浸润（＞50个/灶）。	3		0
桂敏	1	57岁	0001166836	2021-12-10	干燥综合征 0 肝功能异常	2021-11-30	阳性 1：:300 核少点+++;1:320 颗粒 +	（-）	(+)	（-）	0	22	3.13	9.19	2.32	14.7	1.4	1.1	0.22	2021-12-03	3	2	4.5	/	/	口干、眼干，龋齿	0	1	0	0	1	0	6.93	124	166	0	0	A2165186	（唇腺）唇腺腺泡略萎缩，小叶间纤维、脂肪组织增生，小导管扩张，多灶性淋巴细胞浸润。请结合临床。	3		2
张为勤	1	53岁	0011500875	2021-12-09	干燥综合征	2021-12-09	阳性 1:3200 着丝点 +++	(+)	(+)	(+)	抗核小体 临界阳性	17	3.13	8.38	2.48	11.25	2.5	0.85	0.28	2021-12-08	0	0	0.85	阳性	右：5s，左：5s	口干、眼干	0	0	0	0	0	0	4.21	145	178	0	0	A2166669	（右侧唇腺活检）送检小块涎腺组织，导管及腺泡周围灶性（2灶，约50个淋巴细胞/灶）及散在淋巴细胞浸润。	4		0
邹护梅	1	58岁	0009257988	2021-12-12	干燥综合征 慢性萎缩性胃炎 焦虑状态 0	2022-11-17	阳性 1:1000 颗粒 ++	(+)	(+)	(+)	0	1	3.13	24.3	4.83	15.43	0.78	0.9	0.32	/	/	/	/	/	/	口干、眼干	0	0	0	0	1	0	3.38	129	152	0	焦虑状态	A2168088	（唇腺活检）唇腺腺泡萎缩，小叶间血管充血，小叶内导管周围见淋巴细胞浸润灶（3灶，＞50个淋巴细胞）。请结合临床及实验室检查。	4		1
杜丽平	1	48岁	0000920550	2021-12-09	干燥综合征 甲状腺功能减退症 浅表性胃炎	2021-12-09	阳性 1:3200 颗粒 +++	(+)	（-）	（-）	抗U1-nRNP/Sm 强阳性	8	4.12	/	2.73	13.9	0.9	1.04	0.2	/	/	/	/	/	/	0	1	0	0	0	1	0	5.2	124	229	1	0	A2168214	（唇腺）小块涎腺组织，腺泡略萎缩，间质多灶性及散在淋巴细胞浸润（＞50个淋巴细胞/灶）。	3		3
尹清莲	1	55岁	0000540058	2021-12-29	干燥综合征 甲状腺功能减退症 肺动脉高压	2021-12-09	阳性 1:32000 颗粒 +++++	(+)	（-）	（-）	抗Scl-70阳性	38	3.13	/	2.2	25.76	1.37	0.89	0.23	2021-12-08	1	1	1.36	/	/	口干	1	1	0	0	0	0	4.86	137	175	1	肺动脉高压	A2168938	（右侧唇腺活检）送检小块涎腺组织，腺泡及导管周围见淋巴细胞浸润灶（＞50个淋巴细胞/灶）。	3		4
郑家全	0	59岁	0007813925	2022-11-07	干燥综合征 肝损害	2021-12-22	阳性 1:320 颗粒 +	(+)	(+)	（-）	0	4	2.37	/	2.35	11.6	0.34	0.93	0.26	2021-12-23	12	6	6.9	/	/	龋齿	0	1	0	0	1	0	6.82	166	194	0	0	A2169547	（唇腺活检）送检涎腺组织，腺泡轻度萎缩，间质少量淋巴细胞散在浸润（<50个/灶）。	2		2
苏之红	1	41岁	0011104532	2021-08-31	干燥综合征 白细胞减少	2021-08-31	阳性 1:1000 颗粒 ++	(+)	(+)	(+)	0	12	3.3	/	3.82	18.51	1.63	0.81	0.2	2021-12-28	10	3	3.25	/	/	0	0	0	0	0	0	1	2.75	130	153	0	0	A2170375	（唇腺活检）送检涎腺组织，腺体略萎缩，小导管轻度扩张，灶性淋巴细胞、浆细胞浸润。	3		1
叶应梅	1	51岁	0007410662	2021-12-29	干燥综合征 萎缩性胃炎	2021-12-16	阳性 1:3200 着丝点 +++	（-）	（-）	（-）	抗CENP B强阳性、抗细胞浆抗体阳性	19	3.13	9.19	4.09	15.04	2.32	1.04	0.31	2021-12-16	4	5	1.65	/	/	口干、眼干，龋齿	0	0	0	0	0	0	4.87	138	91	0	0	A2170385	（唇腺活检）唇腺腺泡萎缩，间质纤维、脂肪组织增生，小导管扩张，多量淋巴细胞浸润。请结合临床。	2		0
刘建平	1	33岁	0002401455	2021-12-29	干燥综合征	2020-09-17	阳性 1:1000 颗粒 ++	(+)	(+)	（-）	0	25	3.11	22.6	4.03	18.37	0.88	0.94	0.14	2022-01-12	2	5	1.21	/	/	0	0	1	0	0	0	0	3.13	107	209	0	0	A2204281	（唇腺活检）送检涎腺组织，导管及腺泡周围淋巴细胞、浆细胞聚集成片，超过1灶，每灶超过50个/灶，符合慢性涎腺炎（Ⅳ级）。	4		1
方圆圆	1	30岁	0011622529	2022-02-16	干燥综合征 甲状腺 乳头状癌 0	2022-01-21	阳性 1:10000 颗粒 ++++	(+)	(+)	(+)	抗U1-nRNP/Sm 阳性	35	/	/	2.45	25.2	0.65	1.08	0.24	/	/	/	/	/	/	口干、龋齿	0	0	0	0	0	0	6.76	109	305	1	0	A2204492	（唇腺活检）腺泡小叶结构存在，腺泡及导管周围见淋巴细胞、浆细胞浸润（7灶，＞50个淋巴细胞/灶）。	4		1
张开琴	1	49岁	0002649535	2022-01-14	干燥综合征	2022-01-14	阳性 1:3200 着丝点 +++	(+)	（-）	（-）	抗CENP B 阳性	34	0.97	9.19	3.26	14.9	1.96	0.9	0.23	/	/	/	/	/	/	口干、眼干	0	0	0	0	0	0	4.92	129	259	0	0	A2205347	（唇腺活检）送检涎腺组织，导管及腺泡周围散在淋巴细胞浸润。	2		0
叶洪芬	1	55岁	0001232818	2021-01-19	干燥综合征 肺动脉高压 心律失常 0 萎缩性胃炎	2021-01-19	阳性 1:1000 颗粒 ++	(+)	(+)	（-）	抗U1-nRNP/Sm 强阳性	29	3.3	9.38	3.06	14.83	0.89	1.23	0.89	/	/	/	/	/	/	口干	0	0	0	0	1	0	4.51	130	228	0	肺动脉高压	A2207273	（唇腺）送检少量涎腺组织，腺泡略萎缩，间质少量淋巴细胞小灶性浸润（2灶，>50个淋巴细胞）。	4		2
李梅	1	46岁	0002435820	2022-01-24	干燥综合征 肝功能异常 皮疹	2022-01-19	阳性 1:3200 颗粒 +++	（-）	(+)	（-）	抗细胞浆抗体阳性	18	3.13	/	3.24	13.7	1.45	0.95	0.43	/	/	/	/	/	/	0	1	0	0	0	1	0	7.38	142	141	0	0	A2207276	（唇腺）送检少量涎腺组织，腺泡略萎缩，间质少量淋巴细胞小灶性浸润（4灶，>50个淋巴细胞）。	4		2
王和倩	1	33岁	0011632808	2022-02-10	干燥综合征 甲状腺癌 淋巴细胞性甲状腺炎 0 肝功能异常	2022-02-10	阳性 1:1000 颗粒 ++	(+)	(+)	（-）	0	18	3.13	/	2.91	19.35	1.63	0.85	0.15	/	/	/	/	/	/	口干、眼干	0	0	0	0	1	0	3.68	126	199	1	0	A2208531	（唇腺活检）送检为涎腺组织，腺泡小叶结构存在，腺泡轻度萎缩，间质水肿，小叶内导管周围见少许淋巴细胞浸润（＜20个淋巴细胞），请结合临床。	2		2
周思磊	0	36岁	0011761384	2022-02-14	干燥综合征	2022-02-14	阳性 1:320 颗粒 +	(+)	（-）	（-）	抗双链DNA阳性	11	3.13	9.19	2.98	15.67	0.96	1.29	0.28	2022-02-14	2	3	1.54	/	/	腮腺肿痛、口干、眼干	0	1	0	0	0	0	5.84	168	184	0	0	A2209386	（唇腺活检）送检为涎腺组织，腺泡小叶结构存在，腺泡轻度萎缩，间质水肿，小叶内导管周围见2灶淋巴细胞浸润（＜50个淋巴细胞），请结合临床。	2		1
陈爱琴	1	52岁	0009455861	2022-02-21	干燥综合征	2022-02-21	阳性 1:1000 颗粒 ++	(+)	(+)	(+)	0	23	3.13	20.2	4.08	22	0.45	1.35	0.42	2022-03-08	0	0	0.37	/	/	口干、龋齿	0	0	0	0	0	0	3.02	106	209	0	0	A2209388	（唇腺活检）小块涎腺组织，腺泡萎缩，间质多灶性淋巴细胞浸润（＞50个淋巴细胞/灶）。请结合临床及实验室检查。	4		0
杨静	1	42岁	0000922615	2022-02-14	干燥综合征 甲状腺结节 0 肺大疱	2022-02-14	阳性 1:320 颗粒 +	(+)	（-）	（-）	抗核糖体P-蛋白阳性	10	3.13	9.19	1.75	17.7	1.57	0.94	0.27	/	/	/	/	/	/	口干	1	1	0	1	0	0	4.81	134	341	0	0	A2210131	（唇腺活检）送检涎腺组织，导管及腺泡周围灶性淋巴细胞浸润，考虑慢性涎腺炎（Ⅱ级）。	2		2
徐婷婷	1	33岁	0010516260	2022-01-05	干燥综合征 淋巴细胞性甲状腺炎 血小板减少症	2022-01-05	阳性 1:1000 颗粒，着丝点 ++	(+)	(+)	（-）	抗CENP B 阳性	8	3.19	10.6	1.48	16.95	2.14	0.96	0.15	/	/	/	/	/	/	口干、眼干	0	0	0	0	0	1	6.92	135	56	1	0	A2210221	（唇腺活检）送检涎腺组织，导管及腺泡周围淋巴细胞、浆细胞聚集成片，超过1灶，每灶超过50个/灶，符合慢性涎腺炎（Ⅳ级）。	4		2
张珍珍	1	29岁	0010503898	2022-01-19	干燥综合征 慢性腮腺炎	2022-03-03	阳性 1:1000 颗粒 ++	(+)	(+)	（-）	0	25	3.3	11.27	3.09	22.08	1.33	0.96	0.15	2022-01-19	0	0	1.4	/	/	口干、腮腺肿大	0	0	0	0	0	0	5.38	126	302	0	0	A2211845	（唇腺）送检少量涎腺组织，腺泡略萎缩，间质淋巴细胞小灶性浸润（3灶，>50个淋巴细胞/灶）。唇腺活检阳性。	4		0
李玲丽	1	38岁	0000658383	2022-03-01	干燥综合征 白细胞减少	2022-03-03	阳性 1:1000 颗粒 ++	(+)	(+)	（-）	0	14	3.22	10.6	1.59	18.1	0.98	1.02	0.25	/	/	/	/	/	/	口干、腮腺肿大	0	0	0	0	0	1	3.13	128	92	0	0	A2213258	（唇腺活检）唇腺腺泡略萎缩，可见淋巴细胞聚集灶（2灶，＞50个淋巴细胞），请结合临床。	4		1
谭会侠	1	52岁	0002256607	2021-04-01	干燥综合征 甲状腺功能减退症 白细胞减少	2021-07-30	阳性 1:3200 颗粒 +++	(+)	(+)	(+)	抗组蛋白阳性	38	3.3	10.6	2.71	17.7	1.23	1.02	0.25	/	/	/	/	/	/	口干、眼干	0	0	0	0	0	1	2.94	130	120	1	0	A2213260	（唇腺活检）唇腺腺泡略萎缩，可见淋巴细胞聚集灶（3灶，＞50个淋巴细胞），请结合临床。	4		2
李冉	1	29岁	0011040064	2022-03-24	干燥综合征	2022-03-24	阳性 1：:3200 颗粒 +++	(+)	(+)	（-）	0	28	3.3	10.6	3.61	22.61	1.32	0.95	0.19	2022-03-23	5	8	0.66	/	/	眼干	0	1	0	0	0	0	4.7	140	290	0	0	A2217278	（唇腺活检）腺泡略萎缩，可见淋巴细胞聚集灶（3灶，＞50个淋巴细胞），请结合临床。	4		1
刘克芹	1	50岁	0011004956	2021-08-19	干燥综合征 原发性胆汁性肝硬化 自身免疫性肝炎 紫癜 浅表性胃炎	2021-08-14	阳性 1:320 颗粒 +	(+)	(+)	（-）	0	20	3.13	/	4.49	14.81	2.31	0.96	0.28	/	/	/	/	/	/	口干、眼干，龋齿	1	0	0	0	1	0	5.85	134	175	0	0	A2217715	（唇腺活检）送检涎腺组织，腺泡轻度萎缩，见灶性淋巴细胞浸润（1灶＞50个淋巴细胞）。	3		2
梁帆	1	33岁	0000708440	2022-04-09	干燥综合征	2022-04-11	阳性 1:320 颗粒 +	(+)	（-）	(+)	0	8	/	/	1.73	15.9	3.04	0.9	0.21	2022-04-14	18	10	2.47	/	/	0	0	0	0	0	0	0	4.63	115	162	0	0	A2220399	（唇腺活检）送检小块涎腺组织，小叶及导管周围见淋巴细胞浸润灶（2灶，＞50个淋巴细胞/灶）。	4		0
陆红莉	1	40岁	0009951755	2022-04-18	干燥综合征	2022-04-14	阳性 1:1000 颗粒 ++	(+)	(+)	(+)	0	20	3.3	/	4.3	28.82	1.3	0.88	0.19	2022-04-12	3	5	1.25	/	/	腮腺肿痛	0	0	0	0	0	0	7.58	127	172	0	0	A2221530	（唇腺活检）唇腺腺泡略萎缩，可见淋巴细胞聚集灶（2灶，＞50个淋巴细胞），请结合临床。	4		0
郑理芸	1	44岁	0003236966	2022-05-06	干燥综合征 0 结膜炎 白细胞减少 荨麻疹	2022-03-14	阳性 1:1000 着丝点 ++	(+)	（-）	（-）	抗CENP B强阳性	4	3.3	/	2.76	12.61	1.87	0.7	0.21	2022-03-16	0	1	3.05	/	/	口干、腮腺肿大	0	0	0	0	0	0	3.35	136	154	0	0	A2222334	（唇腺活检）送检涎腺组织，导管及腺泡周围淋巴细胞、浆细胞聚集成片，超过1灶，每灶超过50个/灶，符合慢性涎腺炎（Ⅳ级），局灶见淋巴滤泡形成。	4		0
李秀琴	1	49岁	0011970294	2022-05-09	干燥综合征	2022-04-19	阳性 1:3200 着丝点 +++	（-）	（-）	（-）	抗CENP B强阳性	7	3.3	10.6	1.91	11.45	0.69	1.06	0.24	2022-04-21	2	3	1.73	/	/	口干、眼干	0	0	0	0	0	0	5.5	120	227	0	0	A2224439	（唇腺活检）小块涎腺组织，腺泡小叶结构存在，间质见2灶及散在淋巴细胞浸润（＞50个淋巴细胞/灶）。	4		0
高自芝	1	44岁	0012075501	2022-05-11	干燥综合征	2022-05-11	阳性 1:1000 颗粒，均质 ++	(+)	(+)	（-）	抗SM临界阳性、抗U1-nRNP强阳性	35	3.13	9.19	1.85	17.9	0.94	/	/	/	/	/	/	/	/	0	0	0	0	0	0	0	3.03	123	131	0	0	A2225456	（下唇唇腺活检）唇腺腺泡结构尚完整，导管轻度扩张，间质散在淋巴细胞浸润。	2		0
周月凤	1	54岁	0011945711	2022-03-28	干燥综合征	2022-03-29	阳性 1:1000 颗粒 ++	(+)	(+)	（-）	0	35	3.3	10.6	3.76	22.93	3.67	0.73	0.19	2022-03-28	1	1	0.69	/	/	0	0	1	0	0	0	0	3.49	125	138	0	0	A2225899	（唇腺活检）送检小块涎腺组织，腺泡及导管周围见淋巴细胞浸润灶（多灶性，＞50个淋巴细胞/灶）。	4		1
李思婷	1	25岁	0011577173	2022-05-27	干燥综合征	2022-05-19	阳性 1:3200 颗粒 +++	(+)	(+)	(+)	抗U1-nRNP/Sm 阳性	31	3.19	38.6	2.39	26.52	1.97	1.11	0.22	2022-05-27	2	2	1.7	/	/	口干	0	1	0	0	0	0	6.88	124	270	0	0	A2229035	（唇腺活检）腺泡小叶结构存在，数目尚正常，间质多灶淋巴细胞浸润（＞50个/HPF）。请结合临床。	4		1
蒋小娟	1	32岁	0009438647	2022-09-09	干燥综合征 0 皮疹	2022-06-03	阳性 1:3200 颗粒 +++	(+)	(+)	(+)	0	55	3.19	143	3.6	30.81	0.94	1.18	0.13	2022-08-05	5	3	0.85	/	/	0	1	0	0	0	0	0	4.77	121	222	0	0	A2230301	（唇腺活检）送检小块涎腺组织，腺泡及导管周围见淋巴细胞浸润灶（多灶性，＞50个淋巴细胞/灶）。	4		1
吴义华	1	47岁	0012089405	2022-05-13	干燥综合征 白细胞减少	2022-05-13	阳性 1:1000 颗粒 ++	(+)	(+)	（-）	抗细胞浆抗体阳性	86	3.19	95.1	5.71	24.42	4.84	0.9	0.14	2022-06-17	1	3	1.2	/	/	口干、眼干	0	1	0	0	0	1	5.31	112	271	0	0	A2232489	（唇腺）腺泡小叶结构存在，间质淋巴细胞、浆细胞浸润（5灶，＞50个淋巴细胞/灶）。	4		2
郝学玲	1	50岁	0012193843	2022-06-20	干燥综合征 淋巴细胞性甲状腺炎 白细胞减少 血小板减少	2022-06-16	阳性 1:1000 颗粒 ++	(+)	(+)	（-）	0	17	3.19	39.4	1.02	15.66	1.52	0.9	0.21	/	/	/	/	/	/	口干	0	0	0	0	0	1	2.71	125	97	1	0	A2233476	（唇腺活检）送检涎腺组织，导管及腺泡周围淋巴细胞、浆细胞聚集成片，5灶，超过50个/灶，符合慢性涎腺炎（Ⅳ级）。	4		2
邱佩茹	1	22岁	0011400651	2022-08-18	干燥综合征 蛋白尿	2022-06-18	阳性 1:1000 颗粒 ++	(+)	(+)	(+)	0	36	/	/	2.05	19.55	2.67	0.94	0.21	/	/	/	/	/	/	口干	0	0	0	0	0	0	4.33	122	309	0	蛋白尿	A2233477	（唇腺活检）送检涎腺组织，导管及腺泡周围淋巴细胞、浆细胞聚集成片，7灶，超过50个/灶，符合慢性涎腺炎（Ⅳ级）。	4		0
谢静	1	48岁	0005913400	2022-03-04	干燥综合征 肝功能不全 特应性皮炎	2022-03-16	阳性 1:320 颗粒，核仁 +	(+)	(+)	（-）	0	21	3.19	/	4.78	17.44	0.89	/	/	2022-03-17	1	7	1.77	/	/	0	1	0	0	0	1	0	3.48	21	175	0	0	A2233994	（唇腺活检）活检组织内见灶性淋巴细胞浸润（＞50个/HPF）。唇腺活检（+）。	4		2
吴群	1	51岁	0009701477	2022-07-22	干燥综合征	2022-06-24	阳性 1:1000 均质，颗粒 ++	（-）	（-）	（-）	0	2	3.19	8.38	0.78	8.56	0.84	/	/	2022-06-23	1	1	7.23	/	/	口干、眼干	0	1	0	0	0	0	3.91	121	202	0	0	A2235091	（唇腺活检）送检涎腺组织，导管及腺泡周围灶性淋巴细胞（3灶）及少量浆细胞浸润，符合慢性涎腺炎（Ⅳ级）。	4		1
周宝芹	1	41岁	0005534106	2022-06-13	干燥综合征	2022-06-13	阳性 1:320 颗粒 +	(+)	(+)	（-）	0	26	3.19	20.9	2.8	20.17	0.8	0.86	0.23	2022-07-13	0	0	1.4	/	/	0	0	0	0	0	0	0	4.29	135	149	0	0	A2238074	（唇腺活检）送检少量涎腺组织，腺泡及导管间见多灶性淋巴细胞浸润（5灶，每灶＞50个淋巴细胞）。	4		0
孟绘	1	34岁	0012332476	2022-07-29	干燥综合征	2022-07-19	阳性 1:3200 颗粒 +++	(+)	(+)	（-）	抗核糖体P-蛋白阳性	12	3.19	10.6	3	16.24	1.25	0.68	0.15	2022-07-10	17	18	1.37	/	/	0	0	1	0	0	0	1	2.8	121	171	0	0	A2241701	（唇腺活检）送检少量涎腺组织，腺泡及导管间见多灶性淋巴细胞浸润（每灶＞50个淋巴细胞）。	4		2
朱钦悦	1	20岁	0012380023	2022-07-25	干燥综合征 血小板减少 肝功能不全	2022-07-25	阳性 1:1000 颗粒 ++	(+)	(+)	（-）	0	25	3.19	10.6	2.33	11.09	2.44	1.03	0.28	/	/	/	/	/	/	0	0	0	0	0	1	1	6.15	124	58	0	0	A2243131	（唇腺活检）送检涎腺组织，导管及腺泡周围灶性炎细胞浸润，2灶，每灶超过50个/灶，符合慢性涎腺炎（Ⅳ级）。	4		2
沈承芝	1	54岁	0001989427	2022-08-10	干燥综合征 慢性胃炎 0 白细胞减少	2022-08-02	阳性 1:320 颗粒 +	(+)	(+)	（-）	抗U1-nRNP/Sm 阳性	20	3.19	199	1.88	20.87	2.2	1.06	0.2	2022-08-02	4	4	1.3	/	/	口干、龋齿	0	0	0	0	1	1	2.53	126	101	0	0	A2244618	（唇腺活检）小块涎腺组织，腺泡小叶结构存在，腺泡轻度萎缩，间质多量淋巴细胞浸润（3灶，每灶＞/50g个/HPF）。	4		2
燕远景	1	30岁	0009808712	2022-09-08	干燥综合征 淋巴细胞性甲状腺炎	2022-11-04	阳性 1:1000 颗粒 ++	(+)	(+)	（-）	0	28	/	/	2.73	21.17	2.36	0.84	0.24	2022-08-10	18	21	1.48	/	/	0	0	0	0	0	0	0	3.56	140	170	1	0	A2245677	（唇腺活检）唇腺腺泡轻度萎缩，小叶间隔脂肪组织增生，导管周围伴淋巴细胞、浆细胞灶性浸润（3灶，＞50个炎细胞）。请结合临床及实验室检查。	4		1
姚林	1	53岁	0012477908	2022-08-16	干燥综合征	2022-08-16	阳性 1:3200 着丝点 +++	（-）	（-）	（-）	抗CENP B强阳性	29	/	9.38	/	/	/	/	/	2022-08-19	1	2	0.8	/	/	口干	0	1	0	0	0	0	6.07	141	243	0	0	A2246284	（唇腺活检）送检涎腺组织，导管及腺泡周围淋巴细胞、浆细胞聚集成片，超过1灶，每灶超过50个/灶，符合慢性涎腺炎（Ⅳ级）。	4		1
韩名珍	1	60岁	0008953384	2022-08-23	干燥综合征 肝功能不全	2022-08-24	阳性 1:1000 着丝点 ++	（-）	(+)	（-）	抗CENP B强阳性	31	/	10.6	2.66	19.64	4.56	1.09	0.24	2022-08-30	4	8	1.32	/	/	口干	0	0	0	0	1	0	6.53	122	165	0	0	A2247168	（唇腺活检）送检涎腺组织，导管及腺泡周围淋巴细胞、浆细胞聚集成片，超过1灶，每灶超过50个/灶，符合慢性涎腺炎（Ⅳ级）。	4		1
杨云侠	1	59岁	0004209778	2022-08-24	干燥综合征 萎缩性胃炎 骨关节炎	2022-08-26	阳性 1:1000 核仁 ++	（-）	(+)	（-）	0	14	3.13	/	2.92	15.8	1.2	1.16	0.3	2022-08-26	1	2	7	/	/	口干	1	0	0	0	0	0	4.28	123	199	0	0	A2247823	（唇腺）小块涎腺组织，腺泡结构及数目正常，间质小灶性及散在淋巴细胞、浆细胞浸润（＜50个淋巴细胞/灶）。	2		1
邓华琴	1	42岁	0005083247	2022-08-31	干燥综合征	2022-08-18	阳性 1:1000 颗粒 ++	(+)	(+)	(+)	0	28	3.19	11.9	4.27	20.98	0.87	1.1	0.26	/	/	/	/	/	/	0	0	1	0	0	0	0	5.83	124	234	0	0	A2247979	（唇腺活检）唇腺腺泡轻度萎缩，小叶间血管充血，小叶内导管周围见多灶淋巴细胞浸润灶（＞50个淋巴细胞）。请结合临床及实验室检查。	4		1
陈杏云	1	61岁	0000715473	2022-08-31	干燥综合征 高血压 糖尿病 肾上腺占位性病变	2022-08-12	阳性 1:1000 颗粒 ++	(+)	(+)	(+)	0	38	/	/	7.32	13.5	0.8	0.78	0.22	2022-09-09	2	1	1.07	/	/	眼干、龋齿	0	0	0	0	0	0	5.19	137	199	0	0	A2250922	（唇腺活检）送检涎腺组织，导管及腺泡周围内见炎症细胞聚集成片，每灶超过50个/灶，符合慢性涎腺炎（Ⅲ级）。	3		0
高申东	0	51岁	0012582111	2022-09-17	干燥综合征 肺大疱	2022-09-08	阳性 1:320 颗粒 +	(+)	(+)	（-）	0	10	3.3	19.3	2.55	16.49	1.05	1.05	0.24	2019-07-19	5	3	0.38	/	/	口干、眼干	0	0	0	1	0	0	6.63	165	205	0	0	A2251633	（唇腺活检）送检涎腺组织，导管及腺泡周围少量淋巴细胞、浆细胞浸润，符合慢性涎腺炎（Ⅱ级）。	2		1
刘爱华	1	55岁	0002264732	2021-08-16	干燥综合征	2021-08-16	阳性 1:320 颗粒 +	(+)	（-）	（-）	0	17	3.13	/	2.01	10.2	1.05	1.04	0.32	/	/	/	/	/	/	口干、眼干	0	0	0	0	0	0	7.08	122	253	0	0	A2252728	（唇腺活检）送检涎腺组织，导管及腺泡周围淋巴细胞、浆细胞散在浸润，符合慢性涎腺炎（Ⅱ级）。	2		0
方运纯	1	53岁	0003086665	2022-09-29	干燥综合征 焦虑状态	2022-10-04	阳性 1:3200 颗粒 +++	(+)	(+)	(+)	0	59	3.34	/	1.57	16.14	1.53	/	/	/	/	/	/	/	/	口干、腮腺炎	0	0	0	0	0	0	3.53	116	235	0	0	A2259218	（唇腺活检）送检涎腺组织，导管及腺泡周围可见涎腺组织内炎症细胞聚集成片，符合慢性涎腺炎（4级）。	4		0
沈明芳	1	59岁	0012728247	2022-10-19	干燥综合征	2022-11-02	阳性 1:1000 颗粒，核仁 ++	(+)	(+)	(+)	抗细胞浆抗体阳性	69	3.3	/	2.92	25.4	1.53	0.91	0.18	2022-10-20	1	1	0.31	/	/	口干、龋齿	0	0	0	0	0	0	4.87	118	228	0	0	A2261471	（唇腺活检）送检小块涎腺组织，腺泡及导管周围见淋巴细胞浸润灶（多灶性，＞50个淋巴细胞/灶）。	4		0
孙建梅	1	34岁	0012729653	2022-10-19	干燥综合征	2022-10-19	阳性 1:320 颗粒 +	(+)	(+)	（-）	0	23	/	/	0.62	16.94	1.56	0.87	0.21	2022-10-18	12	7	4.23	/	/	口干	0	0	0	0	0	0	7.91	126	204	0	0	A2264143	（唇腺活检）送检涎腺组织，导管及腺泡周围灶性淋巴细胞及少量浆细胞浸润灶性浸润，约2灶，符合慢性涎腺炎（Ⅳ级）。	4		0
郑婷婷	1	29岁	0011499009	2022-11-28	干燥综合征 淋巴细胞性甲状腺炎	2022-10-15	阳性 1:1000 核仁，颗粒 ++	(+)	(+)	(+)	0	24	/	/	2.82	21.65	1.03	0.51	0.07	2022-10-26	14	4	2.73	/	/	口干	0	0	0	0	0	0	4.04	126	209	1	0	A2265116	（唇腺活检）送检涎腺组织，可见腺泡萎缩，导管扩张，间质多灶性淋巴细胞及浆细胞浸润（其中1灶>50个淋巴细胞/灶），请结合临床。	4		1
杨光英	1	69岁	0001787310	2022-12-09	干燥综合征	2022-11-21	阳性 1:1000 着丝点 ++	（-）	（-）	（-）	抗CENP B强阳性	6	3.11	11	2.46	12.42	2.05	1.1	0.32	2017-07-04	16	15	1.58	/	/	口干	0	1	0	0	0	0	5.18	125	107	0	0	A2268527	（唇腺活检）送检涎腺组织，导管及腺泡周围可见涎腺组织内灶性片状炎症细胞浸润，符合慢性涎腺炎（3级）。	3		1
何冰冰	1	32岁	0012888922	2012-02-23	干燥综合征 间质性肺炎	2023-01-05	阳性 1:3200 颗粒 +++	（-）	(+)	（-）	抗核糖体P-蛋白 强阳性、抗U1-nRNP/Sm 强阳性	71	3.3	/	0.03	39.63	0.81	0.78	0.14	/	/	/	/	/	/	口干、眼干，龋齿	1	0	0	1	0	0	5.26	111	193	0	0	A2301705	（唇腺）唇腺腺泡萎缩，小叶间纤维组织增生，间质灶性淋巴细胞浸润（4灶，＞50个/HPF）。请结合临床。	4		2
徐洪玲	1	51岁	0004516046	2021-08-12	干燥综合征 0 甲状腺癌根治术后	2021-08-13	阳性 1:10000 颗粒 ++++	(+)	(+)	(+)	0	25	3.13	9.19	2.89	18.38	0.84	1.1	0.3	2021-08-13	6	5	0.77	阳性	右：4s 左：5s	口干	0	1	0	0	0	0	3.63	116	147	1	0	A2303583	（唇腺活检）唇腺腺泡结构及数目尚正常，小叶内导管周围见淋巴细胞浸润灶（1灶，＞50个淋巴细胞）。请结合临床及实验室检查。	4		2
张静	1	54岁	0009928753	2023-02-07	干燥综合征	2022-10-14	阳性 1:3200 着丝点 +++	（-）	(+)	（-）	抗CENP B强阳性	44	10	11.3	1.81	16.9	1.75	1.04	0.11	/	/	/	/	/	/	口干	0	1	0	0	0	0	6.38	122	265	0	0	A2303974	（唇腺活检）少量涎腺腺泡及导管组织，间质灶性淋巴细胞浸润（＜50个/灶）。	2		1
朱红梅	1	50岁	0000496447	2023-02-09	干燥综合征 淋巴细胞性甲状腺炎	2022-12-10	阳性 1:1000 颗粒 ++	(+)	(+)	（-）	0	16	0.57	9.38	2.87	17.69	0.79	0.85	0.18	/	/	/	/	/	/	口干、眼干，龋齿	0	0	0	0	0	0	5.55	153	185	0	0	A2305626	（唇腺活检）唇腺腺泡轻度萎缩，小叶内可见少量淋巴细胞浸润，符合慢性涎腺炎（Ⅱ级）。	2		0
王润	1	22岁	0003222177	2020-07-03	干燥综合征	2020-05-06	阳性 1:3200 颗粒 +++	(+)	(+)	（-）	0	63	3.34	/	4.04	32.87	2.07	1.02	0.15	/	/	/	/	/	/	口干	0	0	0	0	0	0	3.57	131	168	0	0	A2306561	（唇腺）唇腺腺泡萎缩，小叶间纤维组织增生，间质灶性淋巴细胞浸润（3灶，＞50个/HPF）。请结合临床。	4		0
贺思锐	1	26岁	0012742196	2023-03-08	干燥综合征	2023-02-11	阳性 1:1000 颗粒 ++	(+)	(+)	（-）	0	25	3.34	9.38	2.89	22.67	1.98	0.99	0.25	2023-03-08	18	20	2.95	/	/	0	0	0	0	0	0	0	3.64	120	164	0	0	A2306734	（唇腺活检）送检为涎腺组织，腺泡小叶结构存在，腺泡中度萎缩，小叶内导管周围见淋巴细胞浸润（2灶，＞50个淋巴细胞），考虑慢性涎腺炎（Ⅳ级），请结合临床。	4		0
吴敬萍	1	52岁	0013028946	2023-03-17	干燥综合征	2023-02-25	阳性 1：1000 颗粒 ++	(+)	(+)	（-）	0	25	3.34	9.38	1.88	15.33	1.75	1.08	0.35	2023-02-24	2	0	0.65	/	/	口干	0	0	0	0	0	0	5.44	139	265	0	0	A2309958	（唇腺活检）送检涎腺组织，腺泡轻度萎缩，可见淋巴细胞、浆细胞灶性浸润（2灶，＞50个/HPF）。请结合临床及实验室检查。	4		0
张中华	1	64岁	0000052066	2023-03-03	干燥综合征	2023-02-25	阳性 1:3200 着丝点 +++	（-）	（-）	（-）	抗CENP B强阳性	23	3.41	11.6	3.09	16.25	1.18	/	/	/	/	/	/	/	/	口干、龋齿	0	0	0	0	0	0	3.64	119	141	0	0	A2311640	（唇腺）唇腺腺泡萎缩，小叶间导管轻度扩张，间质纤维脂肪组织轻度增生，可见淋巴细胞聚集灶（＞50个淋巴细胞）、浆细胞浸润，请结合临床。	3		0
朱冬琴	1	54岁	0000173306	2023-03-15	干燥综合征 抑郁状态 焦虑状态	2023-02-28	阳性 1:3200 着丝点 +++	（-）	（-）	（-）	抗CENP B强阳性	3	5	/	1.04	8.67	0.47	/	/	2023-03-08	2	3	0.8	/	/	0	1	1	0	0	0	0	6.15	130	135	0	0	A2311652	（唇腺活检）送检涎腺组织，导管及腺泡周围淋巴细胞、浆细胞聚集成片，超过50个/灶，符合慢性涎腺炎（Ⅲ级）。	3		2
江薇	1	43岁	0013076345	2023-03-21	干燥综合征	2023-03-07	阳性 1:1000 颗粒 ++	(+)	(+)	（-）	0	24	3.22	13	4.06	17.7	0.86	1.08	0.2	/	/	/	/	/	/	龋齿	0	1	0	0	0	0	5.47	114	200	0	0	A2313402	（唇腺活检）送检涎腺组织，导管及腺泡周围见淋巴细胞、浆细胞聚集成片（1灶，＞50个）。请结合临床及实验室检查。	4		1
李红	1	44岁	0012639069	2022-09-28	干燥综合征	2022-09-28	阳性 1:3200 着丝点 +++	（-）	（-）	（-）	抗CENP B强阳性	11	/	/	1.85	14.04	2.65	1.2	0.28	2022-10-11	6	12	3.49	/	/	口干	0	0	0	0	0	0	6.41	122	218	0	0	A2313992	（唇腺）唇腺腺泡萎缩，小叶间纤维、脂肪组织增生，灶性（约2灶，＞50个）淋巴细胞及少数浆细胞浸润。请结合临床。	4		0
宋亚茹	1	26岁	0011949488	2022-08-20	干燥综合征 白细胞减少	2022-03-25	阳性 1:000 颗粒 ++	(+)	(+)	(+)	0	9	3.3	23.4	1.97	14.14	0.76	1.03	0.28	2022-03-28	15	15	0.77	/	/	口干	0	1	0	0	0	1	2.99	138	225	0	0	A2314003	（唇腺）唇腺腺泡萎缩，小叶间纤维、脂肪组织增生，灶性（1灶，＞50个）淋巴细胞及少数浆细胞浸润。请结合临床。	3		2
马伊沙	1	59岁	0000775790	2023-03-15	干燥综合征 甲状腺结节 白细胞减少	2023-03-10	阳性 1：3200 颗粒 +++	(+)	（-）	（-）	0	37	3.13	9.19	3.27	17.7	0.77	1.11	0.29	/	/	/	/	/	/	0	0	1	0	0	0	1	3.04	123	173	1	0	A2314184	（唇腺活检）唇腺腺泡萎缩，间质多量淋巴细胞浸润。请结合临床。	3		2
颜立翠	1	54岁	0011512278	2023-04-03	干燥综合征 间质性肺炎	2023-03-14	阳性 1:3200 着丝点 +++	（-）	（-）	（-）	抗CENP B强阳性	8	3.13	9.19	1.68	11.48	1.21	1.32	0.39	2023-04-04	10	4	2.72	/	/	口干	0	0	0	0	0	0	6.24	141	154	0	0	A2318826	（唇腺活检）送检涎腺组织，腺泡结构及数目尚正常，间质纤维组织增生，导管及腺泡周围淋巴细胞、浆细胞散在浸润，局灶炎症细胞聚集成片，＞50个。	3		0
陈玉兰	1	53岁	0002358078	2023-04-17	干燥综合征	2020-03-13	阳性 1:1000 着丝点 ++	（-）	（-）	（-）	抗CENP B强阳性	7	3.02	9.5	1.53	13.45	1.42	1.32	0.39	2023-04-06	0	1	2.79	/	/	口干	0	1	0	0	0	0	6.56	133	285	0	0	A2321584	（唇腺活检）唇腺呈小叶状结构，灶性腺泡轻度萎缩，小叶间隔纤维脂肪组织增生，导管周围伴淋巴细胞、浆细胞灶性浸润（3灶，＞50个炎细胞）。请结合临床及实验室检查。	4		1
李鹤民	1	48岁	0013203369	2023-04-14	干燥综合征	2023-04-17	阳性 1:320 颗粒 +	(+)	(+)	（-）	0	10	3.02	14.1	2.81	21.06	0.76	0.91	0.27	/	/	/	/	/	/	口干	0	1	0	0	0	0	5.89	130	195	0	0	A2321586	（唇腺活检）送检涎腺组织，导管及腺泡周围涎腺组织内散在炎症细胞浸润，符合慢性涎腺炎（2级）。	2		1
徐厚华	1	59岁	0013204354	2023-04-12	干燥综合征 关节痛 白细胞减少	2023-04-14	阳性 1:3200 颗粒 +++	(+)	(+)	(+)	0	20	3.41	9.19	2.76	20.03	1.9	/	/	/	/	/	/	/	/	口干、龋齿	0	1	0	0	0	1	2.48	131	170	0	0	A2323445	（唇腺活检）送检涎腺组织，腺泡轻度萎缩，导管及腺泡周围灶性淋巴细胞浸润（>1灶），符合慢性涎腺炎（Ⅳ级）。	4		2
谢敏	1	38岁	0009018569	2023-05-01	干燥综合征	2023-04-19	阳性 1:1000 颗粒 ++	(+)	(+)	（-）	0	15	0.24	54.9	2.05	17.53	1.96	1.09	0.24	/	/	/	/	/	/	0	0	0	0	0	0	0	7.22	134	132	0	0	A2323472	（唇腺活检）唇腺腺泡萎缩，小叶间导管轻度扩张，间质纤维脂肪组织轻度增生，可见淋巴细胞、浆细胞聚集灶，请结合临床。	2		0
兰康	0	31岁	0003890633	2023-05-09	干燥综合征 关节痛 血小板减少	2019-08-22	阳性 1:320 颗粒 +	(+)	(+)	(+)	0	15	21	9.19	3.41	15.03	0.43	1.38	36	/	/	/	/	/	/	0	0	1	0	0	0	1	4.07	150	153	0	0	A2324225	（唇腺活检）送检涎腺组织，导管及腺泡周围淋巴细胞、浆细胞聚集成片，超过1灶，每灶超过50个/灶。	4		2
江晴	1	33岁	0004487236	2023-07-07	干燥综合征 腮腺炎	2022-05-23	阳性 1:320 颗粒 +	(+)	(+)	（-）	0	23	3.19	26.3	3.2	16.35	1.83	1.19	0.32	2023-05-12	29	31	1.26	/	/	口干、腮腺炎	0	0	0	0	0	0	4.53	124	240	0	0	A2326738	（唇腺活检）送检为涎腺组织，腺泡小叶结构存在，腺泡轻度萎缩，小叶内导管周围见少许淋巴细胞浸润，符合慢性涎腺炎（Ⅱ级）。	2		0
季曙芬	1	51岁	0012724154	2023-05-11	干燥综合征 关节痛 癫痫	2023-05-10	阳性 1:1000 颗粒 ++	(+)	(+)	（-）	0	11	3.13	60	2.2	19.11	1.02	1.19	0.32	/	/	/	/	/	/	口干	0	1	0	0	0	0	3.52	136	108	0	0	A2326971	（唇腺活检）唇腺呈小叶状结构，灶性腺泡轻度萎缩，小叶间隔纤维脂肪组织增生，导管周围伴淋巴细胞、浆细胞灶性浸润（3灶，＞50个炎细胞）。请结合临床及实验室检查。	4		1
刘平	1	34岁	0002102808	2023-05-17	干燥综合征 甲状腺功能减退症 桥本氏甲状腺炎	2023-03-29	阳性 1:3200 均质，颗粒+++	(+)	(+)	（-）	抗核小体阳性	19	3.41	9.19	4.47	15.64	1.69	0.89	0.18	2023-03-28	＞10s	＞10s	0.63	/	/	口干、眼干	0	1	0	0	0	0	4.38	140	185	1	0	A2326975	（唇腺活检）送检少量涎腺组织慢性炎，镜下见腺泡及导管周围见淋巴细胞浸润灶（1灶，＞50个淋巴细胞/灶）。请结合临床及相关检查。	4		2
张慧	1	31岁	0010235847	2023-07-06	干燥综合征	2022-02-12	阳性 1:320 颗粒 +	(+)	（-）	（-）	0	42	3.13	13.2	3.57	20.2	1.67	0.89	0.18	2023-05-11	16	32	21.78	/	/	0	0	1	0	0	0	0	4.7	111	189	0	0	A2327770	（唇腺活检）送检少许涎腺组织，腺泡轻度萎缩，内见灶性淋巴细胞浸润（1灶，＞50个淋巴细胞/灶）。请结合临床。	3		1
钱红梅	1	52岁	0013306525	2023-05-23	干燥综合征 支气管扩张	2023-05-20	阳性 1:10000 颗粒 ++++	(+)	(+)	(+)	0	47	3.41	58.1	4.16	22.91	1.4	0.9	0.3	/	/	/	/	/	/	口干、眼干	0	0	0	0	0	0	4.22	127	118	0	0	A2329644	（唇腺活检）送检涎腺组织，腺泡结构正常，腺泡数量略萎缩，间质慢性淋巴细胞浸润，灶性区域超过50个/灶。请结合临床。	3		0
赵永艳	1	52岁	0002352426	2023-05-30	干燥综合征 自身免疫性肝病 原发性胆汁性肝硬化	2023-02-13	阳性 1:1000 颗粒 +++	（-）	(+)	（-）	抗核糖体P-蛋白 阳性、抗细胞浆抗体阳性	33	3.64	13.2	4.02	18.37	2.39	1.03	0.39	2018-11-23	13	15	2.48	/	/	口干	0	0	0	0	1	0	4.14	118	158	0	0	A2329647	（唇腺活检）送检涎腺组织，腺泡及导管结构尚正常，数量略萎缩，间质灶性淋巴细胞浸润，灶性区域＞50个/灶。请结合临床。	3		1
杨磊	1	29岁	0010063389	2023-05-25	干燥综合征	2023-05-27	阳性 1:3200 细颗粒 +++	(+)	(+)	(+)	0	29	3.13	13.2	5.75	19.43	0.79	1.03	0.39	2023-05-25	10	13	7.37	/	/	口干、眼干	0	0	0	0	0	0	4.61	146	287	0	0	A2331062	（唇腺活检）唇腺腺泡略萎缩，小叶间纤维组织增生，灶性淋巴细胞、浆细胞浸润（4灶，＞50个淋巴细胞）。请结合临床。	4		0
罗念玲	1	67岁	0013340361	2023-05-29	干燥综合征	2023-05-31	阳性 1:3200 着丝点 +++，1:100 颗粒 +/-	（-）	（-）	（-）	抗CENP B 强阳性、抗细胞浆抗体	41	1.21	9.19	4.09	15.24	0.74	0.92	0.26	/	/	/	/	/	/	口干	0	0	0	0	0	0	8.12	126	256	0	0	A2331234	（唇腺活检）唇腺腺泡略萎缩，小叶间纤维组织增生，多灶性淋巴细胞浸润（5灶，＞50个淋巴细胞）。请结合临床。	4		0
祁书艾	1	54岁	0011876775	2021-05-17	干燥综合征	2023-05-18	阳性 1：320 核仁，颗粒 +	(+)	(+)	(+)	0	6	0.92	9.19	1.67	12.53	0.6	0.83	0.37	2023-05-17	5	1	0.49	/	/	口干、眼干，龋齿	0	0	0	0	0	0	3.97	145	217	0	0	A2331239	（唇腺活检）唇腺腺泡略萎缩，小叶间纤维组织增生，灶性淋巴细胞、浆细胞浸润（4灶，＞50个淋巴细胞）。请结合临床。	4		0
关宇珍	1	69岁	0004684739	2023-06-05	干燥综合征 血三系减少 糖尿病 脑梗塞 焦虑状态	2023-06-06	阳性 1：1000 颗粒 ++	(+)	(+)	（-）	0	6	0.92	9.19	1.67	12.53	0.6	0.83	0.37	2023-06-06	4	5	0.32	/	/	口干，龋齿，腮腺肿大	0	0	0	0	0	1	3.3	108	87	0	0	A2332907	（唇腺活检）送检少量涎腺组织，腺泡轻度萎缩，间质较多淋巴细胞灶性浸润。	4		1
陶琼	1	58岁	0002437066	2023-05-31	干燥综合征	2023-06-02	阳性 1：1000 颗粒 ++	(+)	(+)	（-）	0	20	3.13	67.5	5.6	14.72	2.04	0.83	0.37	2023-06-01	9	1	1.67	/	/	眼干、口干	0	0	0	0	0	0	6.3	130	219	0	0	A2334603	（唇腺活检）送检涎腺组织内炎症细胞聚集成片，超过50个/灶，符合慢性涎腺炎（Ⅲ级）。	3		0
王瑾	1	35岁	0009641941	2023-06-29	干燥综合征	2022-04-21	阳性 1:320 颗粒 +	(+)	(+)	（-）	0	28	3.13	196	1.78	16.66	1.52	0.87	0.27	2023-06-08	0	1	0.802	/	/	0	0	0	0	0	0	0	3.32	114	202	0	0	A2336057	（唇腺活检）送检涎腺组织，导管及腺泡周围淋巴细胞、浆细胞及灶性浸润，符合慢性涎腺炎（Ⅳ级）。	4		0
刘倩	1	34	0010042736	2020-12-22	干燥综合征、溶血性贫血、免疫性血小板减少、脾肿大	2020-12-16	阳性 1：1000颗粒++	(+)	(+)	(+)	0	2	2.98	9.19	1.61	11.3	0.37	0.65	0.1	2020-12-17	10	6	0.385	/	/	口干眼干	0	0	0	0	0	1	8.09	89	102	0	0	A20050202	（唇腺活检）送检涎腺组织，导管及腺泡周围灶区淋巴细胞、浆细胞聚集成片，超过50个/灶。	3	其他	1
王春芳	1	49	0010059739	2020-12-31	干燥综合征、0	2020-12-24	阳性 1：1000颗粒++	(+)	(+)	(+)	0	54	2.98	9.38	2.83	21..83	0.66	/	/	/	/	/	/	/	/	口干眼干	1	1	0	0	0	1	2.37	88	228	0	0	A20052064	（唇腺）唇腺腺泡轻度萎缩，小叶间血管增生、充血，小叶内见淋巴细胞浸润（>50个/灶）。请结合临床及实验室检查。	3	其他	3
袁成义	1	51	0010185804	2021-10-25	干燥综合征、白细胞减少	2021-01-26	阳性 1:3200 着丝点 +++	(-)	(-)	(-)	抗CENP B强阳性	2	3.13	9.19	1.75	9.15	1.26	0.77	0.19	2021-01-25	4	5	1.079	/	/	口干眼干、龋齿	0	0	0	0	0	1	2.81	137	149	0	0	A2104556	（唇腺活检）混合性腺泡组织，间质内散在淋巴细胞、浆细胞浸润。	2	体力劳动者	1
汪家云	1	56	0010251912	2021-02-24	干燥综合征、双0、肝囊肿、右肾囊肿、子宫左侧包块	2021-02-09	阳性 1：1000核仁++	（+）	（-）	（-）	抗核抗体P-蛋白 强阳性、抗双链DNA抗体临界阳性	52	15.6	23.9	3.26	13.8	1.44	0.8	0.17	/	/	/	/	/	/	0	0	1	0	0	0	0	5.28	110	195	0	0	A2108064	（唇腺活检）送检涎腺组织，导管及腺泡周围淋巴细胞、浆细胞聚集成片，超过1灶，每灶超过50个/灶，请结合临床及相关检查。	4	脑力劳动者	1
马发梅	1	67	0010288666	2021-03-03	干燥综合征、0、肺大疱	2021-02-26	阳性 1:320颗粒+	（+）	（+）	（+）	（-）	4	3.13	9.19	1.06	10.3	0.7	0.7	0.14	/	/	/	/	/	/	口干眼干	0	1	0	1	0	0	4.3	117	138	0	0	A2109644	（唇腺）腺泡小叶结构存在，可见淋巴细胞聚集灶（3灶，＞50个淋巴细胞）。请结合临床。	4	体力劳动者	2
胡国芳	1	69	0000315029	2021-03-26	干燥综合征、间质性肺炎、乙肝表面抗原携带者	2021-03-22	阳性 1：320颗粒+	(+)	(+)	(-)	抗核抗体P-蛋白 临界阳性	13	3.13	9.19	1.89	9.26	0.93	0.92	0.19	2021-03-19	12	14	1.346	阴性	3s	口干眼干	0	0	0	1	1	0	3.44	111	118	0	0	A2113907	（唇腺活检）小块涎腺组织，局灶腺泡轻度萎缩，小叶内导管周围见淋巴细胞浸润灶（2灶，＞50个淋巴细胞/灶）。	4	体力劳动者	2
朱春媛	1	49	0002338112	2021-04-05	干燥综合征、慢性浅表性胃炎、0、肺大疱	2021-03-26	阳性 1：1000颗粒++	(+)	(+)	(+)	0	42	3.13	21.3	4.3	19.8	1.6	0.67	0.12	2021-03-24	2	2	0.868	/	/	口干眼干、龋齿	1	0	0	1	1	0	4.95	135	234	0	双手指端血管炎样皮疹	A2114756	（唇腺活检）送检涎腺组织，导管及腺泡周围多灶性淋巴细胞、浆细胞聚集成片（每灶超过50个/灶）,间质灶性纤维组织增生伴胶原变性。请结合临床。	4	脑力劳动者	3
杨正娥	1	85	0004633774	2021-04-08	干燥综合征、自身免疫性肝病、肺动脉高压（中度）、慢性支气管炎、间质性肺炎、0、肺大疱、高血压、冠心病	2021-04-05	阳性 1：1000颗粒++	(+)	(+)	(+)	抗核抗体P-蛋白 阳性	65	3.3	11.5	3.83	18.08	1.88	0.89	0.25	2021-04-02	3	4	0.68	阳性	＜10s	口干	0	0	0	1	1	0	5.8	120	122	0	肺动脉高压（中度）	A2116588	（唇腺活检）送检组织镜下见涎腺小叶结构存在，腺泡轻度萎缩，小叶间血管充血，小叶内导管周围见淋巴细胞浸润灶（3灶，>50个淋巴细胞/灶）。请结合临床和实验室检查。	4	脑力劳动者	3
程环云	1	75	0010470506	2021-04-10	干燥综合征、胸腺恶性肿瘤、0（肺转移癌可能）、高血压病、阵发性心房颤动、心房膨出瘤	2021-04-08	阳性 1:320颗粒+	（+）	（+）	（-）	抗细胞浆抗体 阳性++	24	/	9.19	1.72	8.62	1.29	1.29	0.36	2021-04-09	7	10	2.56	阳性	3s	眼干、龋齿	0	1	0	0	0	0	4.22	126	403	0	0	A2117220	（唇腺活检）送检涎腺组织，导管及腺泡周围少量淋巴细胞、浆细胞浸润符合慢性涎腺炎（Ⅱ级）。	2	其他	1
陈腊梅	1	58	0010471718	2021-04-13	干燥综合征、原发性胆汁型肝硬化、慢性胃炎、0、血小板减少	2021-04-07	阳性 1：1000周边++，1：3200核点+++	（+）	（-）	（-）	（-）	94	3.3	9.19	7.51	19.39	2.32	1.13	0.25	2021-04-08	18	20	6.71	/	/	口干、眼干	0	0	0	0	1	1	3.67	110	75	0	0	A2117222	（唇腺活检）送检涎腺组织，导管及腺泡周围少量淋巴细胞、浆细胞浸润，符合慢性涎腺炎（Ⅱ级）。	2	体力劳动者	2
庞传珍	1	56	0010420052	2021-04-16	干燥综合征、药物性肝损、巨细胞病毒感染	2021-03-26	阳性 1：1000均质，颗粒++	（+）	（+）	（-）	抗细胞浆抗体 阳性（颗粒型）+	21	3.3	9.19	3.81	12.4	1.69	1.02	0.16	/	/	/	/	/	/	口干、眼干、龋齿	0	0	0	0	0	0	4.52	129	183	0	0	A2119287	（唇腺活检）唇腺腺泡轻度萎缩，小叶间血管充血，小叶内导管周围见淋巴细胞浸润灶（＞50个淋巴细胞）。请结合临床及实验室检查。	3	脑力劳动者	0
周益华	1	75	0010477095	2021-04-24	干燥综合征、免疫性血小板减少、颈椎椎间盘突出	2021-04-10	阳性 1：3200颗粒+++	(+)	(+)	(-)	0	25	3.13	20.3	2.41	13.2	0.73	0.88	0.18	2021-04-20	20	7	2.685	/	/	口干眼干	0	0	0	0	0	1	4.08	113	64	0	0	A2120119	（唇腺）唇腺腺泡轻度萎缩，小叶间血管增生、充血，小叶内见多灶性片状淋巴细胞浸润（＞50个淋巴细胞）。请结合临床及实验室检查。	4	其他	1
王芳	1	53	0008860543	2021-04-29	干燥综合征、肝损害、胆囊息肉、肝轻度弥漫性病变、0	2021-04-14	阳性 1：3200着丝点+++	（-）	（-）	（-）	抗CENP B强阳性	13	3.3	9.19	/	/	/	1.14	0.38	2021-04-25	14	9	1.81	阳性	＜10s	口干眼干	0	0	0	0	1	0	4.53	135	190	0	0	A2121134	（唇腺活检）送检涎腺组织，导管及腺泡周围灶性淋巴细胞、浆细胞聚集成片（2灶，每灶超过50个/灶）,间质灶性纤维组织增生伴胶原变性。请结合临床。	4	体力劳动者	1
吴义桂	1	60	0010577088	2021-05-11	干燥综合征、0	2021-05-08	阳性 1：1000均质，颗粒++	(+)	(+)	(-)	0	12	3.13	/	2.4	14.1	1.36	0.74	0.17	2021-05-07	3	6	1.906	/	/	口干	0	1	0	0	0	1	3.21	119	176	0	0	A2123264	（唇腺活检）唇腺腺泡萎缩，间质多量淋巴细胞浸润，淋巴滤泡形成。请结合临床。	2	脑力劳动者	2
谢红梅	1	61	0010594576	2021-05-28	干燥综合征、肝功能不全、肝血管瘤、胆囊结石、脾大、原发性胆汁性胆管炎、亚临床甲状腺功能减退症、甲状腺结节、0、肺大疱、间质性肺炎	2021-05-07	阳性 1：1000着丝点++	（-）	（+）	（-）	抗CENP B强阳性，抗细胞浆抗体 阳性	57	3.13	9.19	2.73	21.88	7.22	1.04	0.19	2021-05-17	2	5	0.39	阴性	右：5s，左：5s	口干、龋齿	0	1	0	1	1	1	3.16	126	177	1	0	A2126463	（唇腺活检）送检涎腺组织，局灶腺泡萎缩，导管及腺泡周围灶性淋巴细胞、浆细胞浸润（＞50个/灶）。请结合临床。	3	体力劳动者	5
宣恒珍	1	61	0002740125	2021-05-28	干燥综合征、胆汁性胆管炎、甲状腺功能减退症、白细胞减少、脑梗死、高血压、脂肪肝、心包积液、0	2021-05-22	阳性 1：1000周边，颗粒++	（+）	（+）	（+）	0	21	3.13	9.19	2.28	16.56	1.8	1.14	0.22	2021-05-24	15	5	4.6	阴性	右：5s，左：5s	口干眼干、龋齿	0	1	0	0	1	1	2.27	110	86	1	心包积液	A2126464	（唇腺活检）送检涎腺组织，局灶腺泡萎缩，导管扩张，导管及腺泡周围散在及灶性少量淋巴细胞、浆细胞浸润。请结合临床。	2	体力劳动者	6
杨飞	0	42	0010483948	2021-05-27	干燥综合征、肝功能不全、肝血管瘤、胆囊结石、脾大、原发性胆汁性胆管炎、亚临床甲状腺功能减退症、甲状腺结节、0、肺大疱、间质性肺炎	2021-05-17	阳性 1：1000颗粒++	(+)	(+)	(-)	0	13	3.13	9.19	3.02	15.41	0.92	0.76	0.16	2021-05-24	4	4	1.4	阴性	右：3s，左：3s	口干眼干	0	0	0	1	1	1	3.48	125	137	1	心包积液(少量）	A2126466	（唇腺活检）送检涎腺组织，局灶腺泡萎缩，导管扩张，导管及腺泡周围灶性淋巴细胞、浆细胞浸润（＞50个/灶）。请结合临床。	3	体力劳动者	5
王茹	1	54	0010689554	2021-06-10	干燥综合征、0、反流性食管炎	2021-06-07	阳性 1：3200着丝点+++	（-）	（-）	（-）	抗CENP B强阳性	13	3.13	9.19	2.34	11.4	1.29	1.12	0.18	2021-06-06	2	5	1.417	/	/	口干、龋齿	1	0	0	0	0	0	5.54	123	252	0	0	A2129469	（唇腺活检）送检少量涎腺组织，腺体轻度萎缩，小叶间导管轻度扩张，间质内见灶性淋巴细胞浸润（＞50个/HPF），唇腺活检（+）。	3	脑力劳动者	2
刘中东	0	54	0010360932	2021-06-11	干燥综合征、原发性胆汁型肝硬化、肝功能不全、血小板减少、阑尾术后	2021-03-11	阳性 1：3200颗粒+++	(-)	(+)	(-)	抗细胞浆抗体 阳性+++	21	3.13	16.7	2.75	18	2.1	0.81	0.12	/	/	/	/	/	/	口干眼干	0	0	0	0	1	1	5.2	115	59	0	0	A2129904	（唇腺）送检涎腺组织轻度慢性炎，少数导管轻度扩张，间质散在少量淋巴细胞浸润。	1	其他	2
郝美娥	1	70	0009018471	2021-06-18	干燥综合征、间质性肺炎、血小板减少、0、肺大疱	2021-06-09	阳性 1：3200着丝点+++	(+)	(+)	(+)	抗CENP B强阳性	11	3.13	27.1	2.68	16.24	.0.44	1.11	0.23	2021-06-12	5	6	2.4	/	/	口干眼干、口腔疱疹	0	0	0	1	0	1	3.63	114	80	0	0	A2130647	（唇腺活检）唇腺腺泡萎缩，小叶间纤维、脂肪组织增生，小导管扩张，多量淋巴细胞浸润。请结合临床。	2	其他	2
马贵菊	1	59	0002022034	2021-06-19	干燥综合征、间质性肺炎、周围神经病变、肺动脉高压	2021-06-04	阳性 1：32000颗粒+++++	（-）	（+）	（-）	抗U1-nRNP/Sm强阳性	40	/	44.1	2.58	19.4	0.72	0.9	0.23	2021-06-12	14	5	1.95	/	/	0	1	1	0	1	0	0	4.77	102	218	0	周围神经病变、肺动脉高压（轻度）	A2130648	（唇腺活检）唇腺腺泡萎缩，小叶间纤维增生，小导管扩张，多量淋巴细胞浸润。请结合临床。	2	体力劳动者	3
李萍	1	37	0001973534	2021-06-19	干燥综合征、0、胆囊息肉	2021-06-15	阳性 1：1000颗粒、纺锤体++	（+）	（+）	（-）	0	90	3.13	9.81	2.42	20.3	2.34	1.19	0.21	2021-06-15	11	4	1.398	/	/	口干眼干、龋齿、腮腺肿大	0	1	0	0	0	0	5.13	114	238	0	0	A2130935	（唇腺组织）送检小唾腺组织轻度萎缩，小叶间导管扩张，间质内见散在及灶性淋巴细胞、浆细胞浸润。	2	脑力劳动者	1
赵勤荣	1	53	0010779336	2021-06-26	干燥综合征、0、亚临床甲减、胆囊结石、肝囊肿	2021-06-22	阳性 1：320颗粒+	（+）	（+）	（-）	0	15	/	18	1.44	15.7	2.28	0.56	0.13	2021-06-21	3	5	2.207	/	/	口干眼干	0	0	0	0	0	0	4.14	122	154	1	0	A2132329	（唇腺活检）唇腺腺泡略萎缩，可见淋巴细胞聚集灶（4灶，＞50个淋巴细胞），间质纤维脂肪组织轻度增生。请结合临床。	4	体力劳动者	1
程荣芬	1	81	0003703087	2021-06-26	干燥综合征、原发性胆汁型胆管炎、间质性肺炎、心包积液、肝囊肿、单纯性肾囊肿、0	2021-06-17	阳性 1：1000着丝点++	(-)	(+)	(-)	抗CENP B强阳性、抗组蛋白 临界阳性	12	3.13	9.19	1.35	15	0.72	0.94	0.27	2021-06-18	2	2	0.93	阴性	右：2s，左：4s	口干眼干	0	0	0	1	1	0	6.89	113	192	0	心包积液	A2132424	（唇腺）唇腺腺泡轻度萎缩，小叶内见片状淋巴细胞浸润（＞50个）。请结合临床及实验室检查。	3	脑力劳动者	3
姜华莹	1	44	0000932088	2021-07-06	干燥综合征、肺动脉高压、血小板减少、0、宫颈癌个人史	2021-06-25	阳性 1：1000颗粒++	（+）	（+）	（+）	抗U1-nRNP/Sm强阳性、抗细胞浆抗体 阳性++	103	3.13	/	3.64	29.1	2.03	1.47	0.15	2021-07-02	5	6	0.353	/	/	口干眼干	0	0	0	0	0	1	3.66	129	80	0	肺动脉高压（轻度）	A2133441	（唇腺）唇腺腺泡略萎缩，导管周围可见淋巴细胞聚集（5灶，＞50个淋巴细胞/灶）。	4	其他	2
邵爱柳	1	26	0010804136	2021-07-15	干燥综合征、免疫性血小板减少、0、肝钙化灶、胸腺退化不全	2021-07-07	阳性 1：1000颗粒++	(+)	(+)	(-)	0	62	/	171	4.17	24.7	1.39	1.34	0.28	2021-07-07	10	10	0.177	/	/	口干眼干	0	0	0	0	0	1	7.69	125	42	0	0	A2135802	（唇腺活检）唇腺腺泡萎缩略萎缩，小叶间纤维组织增生，小导管扩张，多灶性淋巴细胞、浆细胞浸润。请结合临床。	2	其他	1
吴祚香	1	71	0010864922	2021-07-14	干燥综合征、腰椎间盘突出症、0	2021-07-12	阳性 1：1000颗粒++	(+)	(+)	(+)	0	120	/	10.6	4.92	16.4	0.74	1.07	0.41	2021-07-10	6	8	0.253	/	/	口干眼干	0	1	0	0	0	1	3.8	80	236	0	0	A2136273	（唇腺活检）送检少量涎腺组织，腺体部分萎缩，间质内见大量淋巴细胞、浆细胞浸润（＞50个/灶），唇腺活检（+）。	3	其他	2
苗少娥	1	70	0005417980	2021-07-23	干燥综合征、白细胞减少、免疫性血小板减少、贫血、轻度肺动脉高压、胆囊结石、0、肺大疱、脑梗死、子宫切除术后状态	2021-07-13	阳性 1：10000颗粒++++	(+)	(+)	(+)	抗U1-nRNP/Sm临界阳性	25	3.36	104	4.11	30.41	0.93	0.65	0.14	2021-07-19	6	5	3.63	/	/	口干眼干、龋齿、反复腮腺炎肿大	1	1	0	1	0	1	2.82	106	92	0	肺动脉高压（轻度）	A2137979	（唇腺活检）送检涎腺组织，导管及腺泡周围淋巴细胞、浆细胞聚集成片，超过1灶，每灶超过50个/灶，符合慢性涎腺炎（Ⅳ级）。	4	其他	5
刘绍珍	1	54	0010927498	2021-08-06	干燥综合征、颈部淋巴结肿大、间质性肺炎、慢性萎缩性胃炎	2021-08-02	阳性 1：320颗粒+	（+）	（+）	（-）	0	27	3.13	9.19	2.28	18.6	0.82	0.8	0.2	2021-07-30	10	6	1.396	/	/	口干眼干	1	0	0	1	1	1	3.19	129	166	0	0	A2140725	（唇腺活检）送检腺泡小叶结构存在，部分导管扩张，间质灶性淋巴细胞浸润（1灶，＞50个/HPF）。	3	脑力劳动者	4
黄雪	1	41	0010984825	2021-08-10	干燥综合征、0、肝血管瘤可能	2021-08-05	阳性 1：3200颗粒+++	(+)	(+)	(+)	抗细胞浆抗体 阳性+	99	3.13	/	5.08	31.6	1.78	0.98	0.14	2021-08-04	2	4	0.187	/	/	口干眼干	1	0	0	0	0	1	3.12	113	166	0	0	A2141510	（唇腺）涎腺腺泡萎缩，小叶间纤维、脂肪组织增生，间质多量淋巴细胞、浆细胞浸润，淋巴滤泡形成。请结合临床。	2	其他	2
唐义风	1	58	0001589982	2021-09-03	干燥综合征、原发性胆汁性肝硬化、血吸虫性肝硬化、脾大、胆囊结石、肾囊肿、肾结石	2021-08-25	阳性 1：3200周边，核少点+++	（-）	（-）	（-）	0	58	81.5	16.1	2.63	19	2.67	.99	0.19	2021-08-27	20	10	5	/	/	口干眼干	0	1	0	0	1	1	3.41	91	228	0	0	A2146701	（唇腺活检）送检涎腺组织，导管及腺泡周围少数散在淋巴细胞浸润，符合慢性涎腺炎（Ⅰ级）。	1	其他	4
余玲	1	50	0009777042	2021-09-06	干燥综合征、致密性骨炎、0、尿路感染	2021-08-31	阳性 1：1000颗粒++	（+）	（+）	（-）	抗核抗体P-蛋白 临界阳性	14	/	9.19	2.91	18.7	0.72	1.08	0.21	2021-08-28	1	1	3.869	/	/	0	0	1	0	0	0	0	4.91	132	158	0	0	A2146934	（唇腺活检）腺泡小叶结构存在，间质散在少量淋巴细胞浸润（＜50个淋巴细胞/灶）。	2	其他	1
蒋茂生	0	61	0011296504	2021-10-24	干燥综合征、脑梗死、高血压3级（极高危）、肝功能不全、高尿酸血症、甲状腺功能减退	2021-10-18	阳性 1：10000颗粒++++	（+）	（+）	（+）	0	24	3.13	21	2.06	18.1	1.25	1.06	0.3	2021-10-14	7	8	1.26	/	/	口干眼干、腮腺肿大	0	0	0	0	1	0	4.55	126	158	1	0	A2154573	（唇腺活检）送检涎腺组织，导管及腺泡周围可见涎腺内炎症细胞聚集成片，超过1灶，每灶超过50个/灶，符合慢性涎腺炎（Ⅳ级）。	4	脑力劳动者	2
丁传芝	1	61	0002460738	2021-11-03	干燥综合征、肺炎、甲状腺术后、肺部真菌感染	2021-10-19	阳性 1：32000颗粒+++++	（+）	（+）	（+）	抗U1-nRNP/Sm临界阳性、抗Sm临界阳性	94	8.78	71.5	4.96	45.92	1.92	1.19	0.12	2021-10-24	0	0.2	0.239	/	/	口干眼干	0	0	0	0	0	1	3.44	94	233	0	0	A2156907	（唇腺活检）送检小块涎腺组织，腺泡及导管周围见淋巴细胞浸润灶（＞50个淋巴细胞/灶）。	3	体力劳动者	1
秦玉新	0·	71	0011413893	2021-11-18	干燥综合征、间质性肺炎、慢性支气管炎、特发性震颤	2021-11-12	阳性 1：1000颗粒++	(+)	(+)	(+)	0	36	/	87.1	2.45	23.5	0.95	0.85	0.19	2021-11-10	6	10	1.493	阴性	右：2s，左：5s	口干眼干、龋齿	0	0	0	1	0	1	3.22	137	122	0	0	A2159995	（唇腺活检）送检少量涎腺组织，导管及腺泡周围多量淋巴细胞灶性（>50个/灶）浸润。	3	脑力劳动者	2
孙艳	1	46	0011418786	2021-11-26	干燥综合征、肺部感染、骨关节炎、颈椎病、肝功能不全	2021-11-12	阳性 1：320颗粒+	(+)	(+)	(-）	0	111	6.84	24.5	2.78	10.77	0.38	1.07	0.21	/	/	/	/	/	/	口干	0	1	0	0	1	0	8.29	107	321	0	0	A2161441	（唇腺活检）送检涎腺组织，导管及腺泡周围散在淋巴细胞浸润，符合慢性涎腺炎（Ⅱ级）。	2	体力劳动者	2
韦宗凤	1	55	0001065854	2021-11-22	干燥综合征、原发性胆汁型肝硬化	2020-05-11	阳性 1：3200颗粒，核点+++	（-）	（-）	（-）	抗细胞浆抗体 阳性+	12	3.11	11	3.83	18.4	2.79	/	/	/	/	/	/	/	/	口干眼干、龋齿	0	1	0	0	1	0	4.45	124	201	0	0	A2162324	（唇腺活检）送检涎腺组织，导管及腺泡周围少数散在淋巴细胞浸润，符合慢性涎腺炎（Ⅲ级）。Ⅲ级：涎腺组织内炎症细胞聚集成片，超过50个/灶。	3	其他	2
沈玉梅	1	58	0011255960	2021-12-15	干燥综合征、慢性浅表性胃炎、胆囊息肉、0、呼吸道感染	2021-12-07	阳性 1：3200颗粒+++	(+)	(+)	(+)	0	50	/	40.8	3.07	24.39	1.2	0.9	0.22	2021-12-10	12	12	0.72	阴性	右：4s，左：5s	口干眼干、龋齿	0	0	0	0	1	0	3.65	118	215	0	0	A2166093	（唇腺活检）送检小块涎腺组织，腺泡及导管周围见淋巴细胞浸润灶（约5灶，＞50个淋巴细胞/灶）。	4	体力劳动者	1
张晓璟	1	37	0011512331	2021-12-18	g干燥综合征、胸腺增生、肝结节、甲状腺功能减退、甲状腺结节	2021-12-07	阳性 1：10000颗粒++++	(+)	(+)	(+)	抗组蛋白 阳性	48	3.79	48.1	2.33	29.79	1.94	0.94	0.07	/	/	/	/	阳性	右：7s，左：8s	0	1	1	0	0	0	0	3.57	112	224	1	0	A2166694	（右侧唇腺活检）送检为涎腺组织，腺泡小叶结构存在，腺泡轻度萎缩，小叶内导管周围见淋巴细胞浸润（其中4灶>50个淋巴细胞），请结合临床。	4	脑力劳动者	3
吴雁玲	1	67	0011527699	2021-12-22	干燥综合征、间质性肺炎	2021-12-15	阳性 1：3200颗粒，着丝点+++	(+)	(+)	（-）	抗CENP B强阳性	4	3.13	9.19	1.32	12.5	0.64	0.79	0.18	2021-12-14	3	5	4.672	阴性	大于10s	0	0	0	0	1	0	0	3.98	118	183	0	0	A2167438	（唇腺活检）送检涎腺组织，导管及腺泡周围淋巴细胞、浆细胞聚集成片，超过1灶，每灶超过50个/灶，符合慢性涎腺炎（Ⅳ级）。	4	其他	1
汪庭惠	1	78	0000944720	2022-01-22	干燥综合征、间质性肺炎、真菌感染	2021-12-20	阳性 1：1000着丝点++	（-）	(+)	（-）	抗CENP B强阳性、抗核糖体P-蛋白 临界阳性	41	4	9.19	3.43	13.5	1.19	0.78	0.22	/	/	/	/	/	/	口干眼干	0	0	0	1	0	1	3.41	111	225	0	0	A2202602	（唇腺活检）送检为涎腺组织，腺泡小叶结构存在，腺泡中度萎缩，间质水肿，小叶内导管周围见少许淋巴细胞浸润（＜10个淋巴细胞），请结合临床。	2	脑力劳动者	2
朱永琴	1	51	0009690310	2022-01-24	干燥综合征、边缘区B细胞淋巴瘤	2022-07-25	阳性 1：1000颗粒++	(+)	(+)	（-）	0	27	3.13	182	5.22	19.6	1.39	0.63	0.09	2022-07-26	2	5	0.78	/	/	口干眼干、龋齿	0	0	0	1	0	1	3.08	124	129	0	边缘区B细胞淋巴瘤（IEA期 侵及肺）	A2203505	（唇腺活检）小唾腺慢性炎，镜下见腺泡小叶结构存在，间质多灶性淋巴细胞浸润（＞50个/灶）。	4	其他	2
明欣	1	46	0011629503	2022-01-25	干燥综合征、干燥综合征周围神经病、干燥综合征伴肺病变	2022-01-04	阳性 1：10000颗粒++++	（-）	（+）	（-）	抗U1-nRNP/Sm临界阳性、抗核糖体P-蛋白临界阳性	27	3.13	9.19	3.39	16.5	1.03	0.94	0.16	2022-01-14	4	3	0.676	/	/	0	1	0	0	1	0	0	4.08	131	257	0	干燥综合征周围神经病	A2203506	（唇腺活检）小唾腺慢性炎，镜下见腺泡小叶结构存在，间质多灶性淋巴细胞浸润（＞50个/灶）。	4	脑力劳动者	3
陈雨微	1	30	0009664613	2022-01-21	干燥综合征、0	2022-01-18	阳性 1：3200颗粒+++	(+)	(+)	(+)	0	15	13.4	215	3.12	21.3	1.3	0.81	0.17	2023-08-29	0	0	0.623	/	/	口干眼干、龋齿、慢性腮腺炎	1	1	0	0	0	0	5.87	117	240	0	0	A2203821	（唇腺活检）少量唾腺组织，腺泡小叶结构存在，小叶间导管轻度扩张，间质散在个别淋巴细胞浸润。	1	脑力劳动者	2
夏芳	1	33	0011590794	2022-01-30	干燥综合征	2022-01-29	阳性 1：3200颗粒+++	(+)	(+)	(+)	0	22	3.13	9.38	3.21	23	1.02	0.81	0.19	2022-01-27	28	23	1.5999	/	/	口干眼干	0	1	0	0	0	0	3.5	116	186	0	0	A2205627	（唇腺组织）腺泡小叶结构存在，未见明显萎缩及炎细胞浸润。	1	脑力劳动者	1
殷海燕	1	54	0004906452	2022-02-19	干燥综合征、骨关节病、0、肾结石、肝囊肿、胆囊切除术后状态、幽门螺杆菌感染	2022-02-10	阳性 1：320颗粒+	(+)	(+)	(+)	抗细胞浆抗体 阳性(线粒体？）+	19	3.13	35.4	1.95	19.2	1.22	0.84	0.29	/	/	/	/	/	/	0	0	1	1	0	1	0	5.34	116	227	0	0	A2207514	（唇腺活检）送检涎腺组织，导管及腺泡周围见灶性淋巴细胞浸润（＞50个）。请结合临床。	3	脑力劳动者	3
陈玉秀	1	69	0011315762	2022-02-19	干燥综合征、全血细胞减少、高血压、糖尿病、弥漫大B细胞淋巴瘤	2022-07-15	阳性 1：1000颗粒++	(+)	(+)	(+)	0	18	3.3	201	8.09	18.8	0.58	0.91	0.4	2022-02-10	4	5	0.19	/	/	口干眼干、龋齿	0	0	0	0	0	1	2.12	74	72	0	弥漫大B细胞淋巴瘤	A2207515	（唇腺活检）送检涎腺组织，导管及腺泡周围见多灶淋巴细胞聚集浸润（＞50个/灶）。	4	其他	2
刘艳萍	1	60	0008674575	2022-02-23	干燥综合征、结肠息肉术后、肝功能不全	2022-01-19	阳性 1：3200颗粒+++	(+)	(+)	(+)	0	26	/	80.8	2.8	15.35	1.05	1.1	0.41	2022-02-14	5	3	1.33	/	/	口干眼干、龋齿	0	0	0	0	1	0	4.65	117	191	0	0	A2208092	（唇腺活检）送检涎腺组织，导管及腺泡周围淋巴细胞及浆细胞散在及灶性（仅见1灶，>50个）浸润，符合慢性涎腺炎（Ⅲ级）。	3	脑力劳动者	1
韩小红	1	60	0009294003	2019-10-24	干燥综合征、原发性胆汁型肝硬化、胆囊结石伴胆囊炎	2019-10-14	阳性 1：320核少点+	(+)	(+)	(+)	抗细胞浆抗体 阳性(线粒体？）++	27	19.7	11	3.65	14.6	1.32	1.05	0.15	/	/	/	/	/	/	口干眼干	0	0	0	0	1	0	4.15	123	176	0	0	A2208384	（唇腺活检）送检涎腺组织，腺泡及导管间见多灶性淋巴细胞浸润（1灶＞50个淋巴细胞）。	4	脑力劳动者	1
孙彤彤	1	19	0011200422	2022-02-22	干燥综合征、溶血性贫血、糖尿病、低钾血症、肾小管酸中毒	2022-01-14	阳性 1：3200颗粒+++	(+)	(+)	(+)	0	10	/	44.4	0.91	10.69	0.34	1.32	0.45	2022-01-17	35	20	0.752	阳性	＜10s	口干、龋齿	0	0	1	0	0	1	6.71	100	217	0	0	A2208795	（唇腺活检）送检涎腺组织，导管及腺泡周围伴多灶性淋巴细胞、浆细胞浸润（多灶性，＞50个/灶）。	4	脑力劳动者	2
杨续爱	1	35	0010054358	2022-02-19	干燥综合征	2022-02-22	阳性 1：3200颗粒+++	(+)	(+)	(+)	0	23	/	/	2.09	19.3	1.91	1.02	0.26	/	/	/	/	/	/	口干眼干	0	0	0	0	0	0	/	/	/	0	0	A2209558	（唇腺活检）送检涎腺组织，导管及腺泡周围散在淋巴细胞、浆细胞浸润（1灶、超过50个），符合慢性涎腺炎（Ⅲ级）。	3	脑力劳动者	0
高梅	1	52	0004917584	2022-03-16	干燥综合征、胆囊结石、右肾囊肿、肾结石、动脉导管未闭	2022-02-16	阳性 1：3200着丝点+++	（-）	（-）	（-）	抗U1-nRNP/Sm阳性、抗Sm阳性、抗CENP B强阳性	22	3.13	9.19	2.3	13.7	2.39	0.88	0.2	2022-02-10	0	0	3.05	阴性	右：＞12s，左：＞10s	口干眼干、龋齿	0	1	0	0	0	0	4.89	119	194	0	0	A2212942	（唇腺活检）送检涎腺组织，腺泡及导管间见灶性淋巴细胞浸润（1灶＞50个淋巴细胞）。	3	体力劳动者	1
张立洪	1	68	0011854479	2022-03-22	干燥综合征、白细胞减少、血小板减少	2022-03-04	阳性 1：10000着丝点++++	（-）	(+)	（-）	抗CENP B强阳性	4	4.35	10.6	1.67	10.15	1.93	0.84	0.130	2022-03-16	2	2	1.37	阴性	＜5s	口干眼干	1	0	0	1	0	1	2.36	111	85	0	0	A2214467	（唇腺活检）送检涎腺组织，导管及腺泡周围可见涎腺内炎症细胞聚集成片，超过1灶，每灶超过50个/灶，符合慢性涎腺炎（4级）。	4	体力劳动者	3
万霞	1	79	0011799134	2022-03-23	干燥综合征、原发性胆汁型肝硬化、高血压、病毒感染	2022-02-16	阳性 1：3200着丝点+++	（+）	（-）	（-）	抗CENP B强阳性	18	3.13	/	3.58	14.9	4.45	1.23	0.18	2022-03-11	3	4	0.182	阴性	右：9s，左：10s	口干眼干	0	0	0	0	1	1	3.42	107	86	0	0	A2214513	（唇腺组织）腺泡小叶结构存在，腺泡及导管周围见淋巴细胞、浆细胞浸润（3灶，＞50个淋巴细胞/灶）。	4	体力劳动者	2
王家琼	1	47	0002067693	2022-04-02	干燥综合征、原发性胆汁性胆管炎、戊型肝炎抗体阳性、肝功能不全、低蛋白血症、轻度贫血、亚临床甲状腺功能减退	2022-03-22	阳性 1：320颗粒+	（+）	（-）	（-）	抗U1-nRNP/Sm强阳性、抗双链DNA抗体 临界阳性、抗细胞浆抗体 阳性+	65	14.7	21	3.97	35.9	1.87	0.98	0.16	/	/	/	/	/	/	口干眼干	0	1	0	0	1	1	4.5	99	176	1	0	A2216858	（唇腺活检）送检涎腺组织，导管及腺泡周围淋巴细胞、浆细胞聚集成片，超过1灶，每灶超过50个/灶，唇腺活检示慢性涎腺炎（Ⅳ级）。	4	其他	4
项晓燕	1	43	0001133716	2022-05-12	干燥综合征、0	2022-04-26	阳性 1：320颗粒+	(+)	(+)	(-)	0	12	3.3	9.19	1.77	15.3	1.12	0.81	0.19	2022-04-26	4	9	2.92	/	/	口干眼干	0	1	0	0	0	0	4.01	122	192	0	0	A2223860	（唇腺活检）送检涎腺组织，导管及腺泡周围散在少量淋巴细胞及浆细胞。	2	其他	1
费帮荣	0	71	0000377053	2022-06-24	干燥综合征、肝功能不全、颈部淋巴结肿大、慢性萎缩性胃炎	2022-06-16	阳性 1：320颗粒+	(+)	(+)	(+)	抗细胞浆抗体 阳性(颗粒型）++	16	3.13	/	3.83	20	1.15	0.81	0.23	2022-06-22	7	8	2.231	阴性	右：3s，左：4s	0	0	1	0	0	1	0	5.72	126	212	0	0	A2232085	（唇腺活检）腺泡略萎缩，间质个别淋巴细胞散在浸润。	1	其他	2
高海波	0	34	0007923533	2022-06-24	干燥综合征、痛风、肝功能不全、脂肪肝	2022-06-17	阳性 1：1000颗粒++	(+)	(+)	(-)	0	27	3.51	13.2	2.48	13.42	0.83	1.48	0.31	2022-06-20	7	5	1.51	阴性	右：3s，左：3s	口干眼干	0	1	0	0	1	0	8.86	144	203	0	0	A2233495	（唇腺活检）唇腺腺泡略萎缩，小叶间纤维、脂肪组织增生，间质多灶性淋巴细胞浸润。请结合临床。	2	脑力劳动者	2
王卫琴	1	37	0000308719	2022-07-06	干燥综合征、肾功能不全	2022-06-29	阳性 1：1000颗粒，核仁++	（+）	（+）	（+）	0	18	3.13	16.8	1.46	16.6	0.74	0.69	0.19	2022-04-23	30	20	3	/	/	0	0	0	0	0	0	1	2.42	125	194	0	肾功能不全	A2235380	（唇腺活检）少量唾腺组织，腺泡小叶结构存在，间质多灶性淋巴细胞、浆细胞浸润（其中1灶淋巴细胞、浆细胞＞50个）。	4	脑力劳动者	2
闫大俊	1	46	0012264996	2022-07-09	干燥综合征、贫血、血尿、0、淀粉样变可能、白细胞减少、间质性肺炎	2022-06-28	阳性 1：320颗粒，核仁+	（+）	（+）	（+）	0	5	3.13	9.38	2.12	12.9	0.18	0.74	0.27	2022-07-08	3	5	0.903	/	/	口干眼干	0	0	0	1	0	1	3.22	79	182	0	0	A2236540	（唇腺活检）送检涎腺组织，内见少量淋巴细胞、浆细胞散在浸润。	2	体力劳动者	2
罗晓林	1	48	0005750155	2020-07-08	干燥综合征、原发性胆汁性胆管炎、肝功能不全、贫血、白细胞减少、0	2022-06-24	阳性 1：10000着丝点++++	（-）	（+）	（-）	抗CENP B强阳性、抗Jo-1 临界阳性	4	3.19	8.38	2.23	11.7	1.83	0.83	0.25	2022-07-04	3	2	1.72	阴性	右：5s，左：6s	口干眼干	0	1	0	0	1	1	2.94	113	231	0	双下肢水肿	A2236695	（唇腺活检）送检涎腺组织，导管及腺泡周围淋巴细胞、浆细胞散在浸润，符合慢性涎腺炎（Ⅰ级）。	1	其他	3
范仁云	1	67	0003129340	2022-09-06	干燥综合征、轻度肺动脉高压、白细胞减少、甲状腺结节4a类、甲状腺功能减退症、膝骨关节炎、肩周炎、0、高血压	2022-08-29	阳性 1：320颗粒+	（+）	（+）	（+）	0	35	19.1	15.5	4.67	15.8	0.25	0.94	0.3	2022-08-30	25	10	0.873	/	/	口干眼干	0	1	0	0	0	1	3.21	101	178	1	轻度肺动脉高压	A2248961	（唇腺活检）腺泡略萎缩，小叶间导管扩张，间质淋巴细胞灶性浸润（＞50个淋巴细胞/灶）。请结合临床。	3	其他	4
赵玉荣	1	49	0009977711	2022-09-09	干燥综合征、肝血管瘤、慢性萎缩性胃炎、窦性心动过缓	2022-09-05	阳性 1：320颗粒+	（+）	（+）	(-)	0	7	/	25.7	1.65	17.46	1.16	0.92	0.19	2022-09-05	10	8	7.66	阴性	＞10s	口干眼干	0	0	0	0	1	0	5.3	114	157	0	0	A2250389	（唇腺活检）送检涎腺组织，导管及腺泡周围少量淋巴细胞、浆细胞浸润，符合慢性涎腺炎（Ⅱ级）。	2	体力劳动者	1
沈起梅	1	36	0012556975	2022-09-14	干燥综合征、贫血	2022-09-01	阳性 1：3200颗粒+++	(+)	(-)	(-)	抗U1-nRNP/Sm强阳性、抗Sm临界阳性	39	3.19	28.9	3.1	25.91	1.19	1.01	0.1	2022-09-05	5	7	1.08	/	/	口干眼干	0	1	0	0	0	1	5.06	93	208	0	0	A2250721	(唇腺活检）送检涎腺组织，涎腺内炎症细胞聚集成片，镜下见2灶，每灶超过50个/灶，符合IV级。	4	体力劳动者	2
李昌凤	1	56	0003459238	2022-09-29	干燥综合征、免疫性血小板减少、继发性肺动脉高压、低钾血症	2022-09-23	阳性 1：3200着丝点+++；1：1000颗粒++	(+)	(+)	（-）	抗CENP B强阳性	37	3.3	28.4	2.66	24.53	0.89	0.87	0.17	2022-09-22	6	5	1.05	阴性	右：9-10s，左：9-10s	口干眼干、龋齿、腮腺肿大	0	0	0	0	0	1	5.94	137	99	0	重度肺动脉高压	A2253971	（唇腺活检）腺泡组织局灶多量淋巴细胞浸润。	2	脑力劳动者	2
韦萍	1	57	0012530191	2022-11-15	干燥综合征、0、肺大疱、肝囊肿、骨关节病	2022-10-22	阳性 1：1000颗粒++	(+)	(+)	(+)	0	25	3.3	11.3	4.55	14.2	0.64	0.91	0.21	2022-11-09	0	0	47	/	/	口干眼干、龋齿	0	1	0	1	0	0	5.81	125	179	0	0	A2262680	（唇腺活检）送检涎腺组织，导管及腺泡周围淋巴细胞、浆细胞聚集成片，超过1灶，每灶超过50个/灶，符合慢性涎腺炎（Ⅳ级）。	4	脑力劳动者	2
金正宏	1	49	0012754082	2022-11-15	干燥综合征、0	2022-11-08	阳性 1：320颗粒+	(+)	(+)	(-)	0	80	3.34	293	5.05	33.54	3.54	0.76	0.17	2022-11-11	5	5	0.11	阴性	右：3s，左：4-6s	口干眼干、龋齿、腮腺肿大	0	0	0	0	0	1	2.61	111	142	0	0	A2262792	（唇腺活检）送检涎腺组织，导管及腺泡周围淋巴细胞、浆细胞灶性浸润，约5灶，超过50个/灶，符合慢性涎腺炎（Ⅳ级）。	4	体力劳动者	1
兰利华	1	52	0012653996	2022-11-29	干燥综合征、自身免疫性溶血性贫血、重度贫血、胃息肉、慢性萎缩性胃炎	2022-11-10	阳性 1：3200颗粒，纺锤体+++	(+)	(+)	(+)	0	23	16.5	76.8	3.86	31.7	1.42	0.87	0.16	2022-11-11	4	7	0.225	/	/	0	0	0	0	1	1	1	3.46	52	209	0	0	A2263214	（唇腺活检）唇腺腺泡萎缩，小叶间纤维、脂肪组织增生，间质多量淋巴细胞浸润。请结合临床。	2	体力劳动者	3
卢伟丽	1	52	0011984361	2022-11-22	干燥综合征、间质性肺炎	2022-11-15	阳性 1：3200颗粒+++	(+)	(+)	(+)	0	75	3.3	85.4	3.18	21.6	0.98	0.99	0.31	2022-11-13	5	5	2.036	/	/	口干眼干	0	0	0	1	0	0	6.24	110	206	0	0	A2263215	（唇腺活检）唇腺腺泡萎缩，小叶间纤维、脂肪组织增生，间质多量淋巴细胞浸润。请结合临床。	2	脑力劳动者	1
王莉莉	1	38	0012279372	2023-02-17	干燥综合征、肝功能不全、链球菌感染、巨细胞病毒感染	2023-01-30	阳性 1：320颗粒+	(+)	(+)	(-)	0	55	9.29	26.8	3.62	17.5	1.88	1.52	0.51	2023-02-09	2	15	0.161	/	/	口干	1	1	0	0	1	1	2.9	83	226	0	0	A2305898	（唇腺）送检涎腺组织，导管及腺泡周围少量淋巴细胞、浆细胞散在浸润，符合慢性涎腺炎（Ⅱ级）。	2	其他	4
纪义琴	1	48	0012323697	2023-02-22	干燥综合征、自身免疫性肝病	2023-02-01	阳性 1：3200周边+++	（-）	(+)	（-）	抗细胞浆抗体 阳性 颗粒型+	42	3.22	9.38	2.7	24	4.22	1.08	0.07	2023-02-13	3	3	0.9643	/	/	口干	0	0	0	0	1	0	5.88	143	251	0	0	A2306730	（唇腺活检）送检为涎腺组织，腺泡小叶结构存在，腺泡中度萎缩，小叶内导管周围见淋巴细胞浸润（1灶，＞50个淋巴细胞），考虑慢性涎腺炎（Ⅲ级），请结合临床。	3	其他	1
陈本芝	1	57	0013006750	2023-02-24	干燥综合征、病毒性感染、免疫性血小板减少、白细胞减少、弥漫性甲状腺肿伴甲状腺功能亢进症、肝囊肿、二尖瓣反流（轻度）、主动脉反流(轻度）	2023-02-11	阳性 1：1000颗粒++	(+)	(+)	(+)	抗细胞浆抗体 阳性 颗粒型+	49	3.41	11.3	3.92	19.45	1.07	1.24	0.29	2023-02-17	2	2	0.83	阴性	＜10s	口干眼干	0	0	0	0	0	1	3.27	108	42	1	反复发热	A2307231	（唇腺活检）送检涎腺组织，导管及腺泡周围见散在淋巴细胞、浆细胞浸润，符合慢性涎腺炎（Ⅱ级）。	2	体力劳动者	3
李丽	1	45	0000711036	2023-04-21	干燥综合征	2023-04-05	阳性 1：1000周边++，1：3200着丝点+++	（-）	（-）	（-）	抗CENP B强阳性	23	3.22	9.38	2.54	13.9	2.72	1.04	0.21	2023-04-14	4	3	1.882	/	/	口干	0	1	0	0	0	0	4.49	121	134	0	0	A2321427	（唇腺活检）送检涎腺组织，小叶结构存在，腺泡轻度萎缩，导管及腺泡见少量淋巴细胞、浆细胞浸润，符合慢性涎腺炎（Ⅱ级）。	2	其他	1
沈园园	1	34	0000992769	2023-04-28	干燥综合征	2023-04-22	阳性 1：3200颗粒+++	(+)	(+)	（-）	0	28	3.13	181	4.14	21.2	1.6	1.13	0.29	2023-04-21	5	20	0.624	/	/	口干眼干、龋齿、腮腺肿大	1	0	0	0	0	1	2.92	111	161	0	0	A2322953	（唇腺活检）送检小块涎腺组织慢性炎，镜下见腺泡及导管周围见淋巴细胞浸润灶（1灶，约50个淋巴细胞/灶）。	3	其他	1
孙书梅	1	53	0011932619	2023-06-05	干燥综合征、肝功能不全、0、甲状腺结节	2023-05-01	阳性 1：320颗粒，核仁+	(+)	(+)	(+)	0	25	3.13	/	2.07	21.4	0.98	1.16	0.23	2023-05-30	9	9	1.239	/	/	口干眼干	0	0	0	0	1	1	3.06	134	217	1	0	A2331515	（唇腺活检）涎腺腺泡小叶结构存在，腺泡略萎缩，纤维组织增生，小叶内导管周围少数淋巴细胞浸润，请结合临床。	1	其他	3
林国英	1	59	0012016628	2023-02-10	干燥综合征、失眠	2023-02-06	阳性 1：1000着丝点++	（-）	(+)	（-）	抗CENP B强阳性，抗细胞浆抗体 阳性（线粒体？）+	30	3.22	9.38	2.61	9.03	5.38	0.67	0.17	2023-02-04	4	5	1.72	/	/	口干眼干	0	0	0	1	0	0	4.12	126	182	0	0	B2304813	（唇腺活检）送检少许涎腺组织，腺泡小叶结构存在，间质见少量淋巴细胞、浆细胞浸润（＜50个/灶），请结合临床。	2	其他	1
侯银银	1	35	0000767684	2023-02-28	干燥综合征、甲状腺结节、白细胞减少、中度贫血	2023-02-24	阳性 1：1000均质，颗粒++	(+)	(+)	（-）	抗细胞浆抗体 阳性+	8	3.22	10.5	2.17	18.8	1.68	0.8	0.09	2023-02-22	3	5	3.069	/	/	口干眼干、龋齿	0	0	0	0	0	1	2.7	67	170	1	0	B2308440	（唇腺）送检涎腺组织，导管及腺泡周围少量淋巴细胞、浆细胞散在浸润，符合慢性涎腺炎（Ⅱ级）。	2	其他	2
夏家群	1	63	0012885439	2023-03-03	干燥综合征、边缘区B细胞淋巴瘤、间质性肺病、胸椎压缩性骨折（胸10）	2023-02-25	阳性 1：1000着丝点++，1：100颗粒+/-	(+)	(+)	(+)	抗CENP B强阳性	26	3.22	9.38	1.12	13.7	0.19	1.3	0.29	2023-02-24	3	3	0.249	/	/	口干眼干	0	0	0	1	0	1	6.87	148	264	0	0	B2309382	（唇腺活检）送检涎腺组织，导管及腺泡周围淋巴细胞、浆细胞散在浸润，每灶超过50个/灶（超过1灶），符合慢性涎腺炎（Ⅳ级）。	4	其他	2
朱春景	1	48	0013244526	2023-05-11	干燥综合征、特应性皮炎、0	2023-04-27	阳性 1：3200颗粒+++	(+)	(+)	(+)	0	49	3.13	40.8	2.32	29.82	1.05	1.18	0.33	2023-05-01	14	10	14.485	/	/	口干眼干	1	0	0	0	0	1	3.45	115	159	0	0	B2322759	（唇腺活检）送检涎腺组织，导管及腺泡周围多量淋巴细胞、浆细胞浸润，超过1灶，每灶超过50个/灶。符合慢性涎腺炎（Ⅳ级）。	4	其他	2
郑加俊	1	55	0013252095	2023-05-08	干燥综合征、原发性胆汁型肝硬化、肝功能不全、高血压	2023-04-29	阳性 1：3200着丝点+++,1：1000均质++	（-）	（-）	（-）	抗CENP B强阳性，抗细胞浆抗体 阳性 胞浆颗粒型（AMA？）+	34	8.32	9.19	2.22	12.1	3.01	1.05	0.3	2023-05-04	5	5	12.92	/	/	0	0	1	0	0	1	0	6.21	121	217	0	0	B2322757	（唇腺活检）送检涎腺组织，导管及腺泡周围多量淋巴细胞、浆细胞浸润，超过1灶，每灶超过50个/灶。符合慢性涎腺炎（Ⅳ级）。	4	体力劳动者	2
刘代连	1	51	0009896114	2023-06-26	干燥综合征、特应性皮炎、泛发性湿疹、肺癌个人史	2023-06-15	阳性 1：3200着丝点+++	（-）	（-）	（-）	抗CENP B强阳性,抗U1-nRNP/Sm阳性	20	3.13	9.19	3.6	19.64	2.01	1.27	0.31	2023-06-21	9	8	2.52	/	/	0	1	0	0	0	0	0	5.57	118	401	0	0	A2336324	（唇腺组织活检）送检少量涎腺组织，腺泡及导管周围见淋巴细胞浸润灶（2灶，＞50个淋巴细胞/灶）。请结合临床及相关检查。	4	其他	1
郭洋	0	37	0010204340	2023-06-20	干燥综合征、肺移植状态、间质性肺炎、干燥综合征伴肺疾病、肺动脉高压	2021-03-05	阳性 1：1000颗粒++	(+)	(+)	(+)	抗细胞浆抗体 阳性+	28	5.74	9.19	3.27	12	1.19	1.04	0.16	2021-03-04	3	5	1.46	阴性	右：4s，左：4s	口干眼干、龋齿	0	0	0	11	0	1	8.79	96	176	0	肺动脉高压	B2110590	（唇腺活检）腺泡轻度萎缩，小叶间纤维组织增生伴粘液样变性，灶性淋巴细胞浸润（＞50个淋巴细胞）。	3	体力劳动者	3
刘倩	1	34	0010042736	2020/12/14	干燥综合征、溶血性贫血、免疫性血小板减少、脾大	2020-12-16	阳性 1：1000颗粒++	（+）	（+）	（+）	0	2	2.98	9.19	1.61	11.3	0.37	0.65	0.1	2020-12-17	10mm	6mm	0.385g	/	/	口干	0	0	0	0	0	1	8.09	89	102	0	0	A20050202	（唇腺活检）送检涎腺组织，导管及腺泡周围灶区淋巴细胞、浆细胞聚集成片，超过50个/灶。	3	其他	1
王春芳	1	49	0010059739	2020-12-25	干燥综合征	2020-12-24	阳性 1：1000颗粒++	（+）	（+）	（+）	0	37	2.98	9.19	2.83	21.83	0.66	/	/	/	/	/	/	/	/	口干眼干	1	1	0	0	0	1	3.15	98	228	0	0	A20052064	（唇腺）唇腺腺泡轻度萎缩，小叶间血管增生、充血，小叶内见淋巴细胞浸润（>50个/灶）。请结合临床及实验室检查。	3	其他	3
汪家云	1	56	0010251912	2021-02-18	干燥综合征	2021-02-11	阳性 1：1000 核仁++	（+）	（-）	(-)	抗核糖体P-蛋白 强阳性、抗双链DNA抗体临界阳性	8	15.6	23.9	3.26	13.8	1.44	0.8	0.17	/	/	/	/	/	/	0	0	1	0	0	0	0	5.28	110	195	0	0	A2108064	（唇腺活检）送检涎腺组织，导管及腺泡周围淋巴细胞、浆细胞聚集成片，超过1灶，每灶超过50个/灶，请结合临床及相关检查。	4	脑力劳动者	1
侯广芹	1	49	0012766011	2023-05-19	干燥综合征、低钾血症、肾小管酸中毒、肾结石	2023-05-15	阳性 1：3200细颗粒+++	（+）	（+）	（+）	抗U1-nRNP/Sm 临界阳性	38	3.13	24.9	3.45	11.6	1.52	1.06	0.32	2023-05-13	2	3	2.2	/	/	口干、眼干	0	0	1	0	0	0	3.94	112	176	0	0	B2324586	（唇腺活检）送检涎腺组织，导管及腺泡周围淋巴细胞、浆细胞聚集成片，超过1灶，每灶超过50个/灶，符合慢性涎腺炎（Ⅳ级）。	4	其他	1
江丽	1	53	0001754539	2023-02-28	干燥综合征、肝功能不全、湿疹性皮炎、胃炎、0	2023-02-22	阳性 1：3200着丝点+++	（-）	（-）	（-）	抗U1-nRNP/Sm 临界阳性、抗CENP B强阳性	27	3.41	11.6	3.74	16.92	2.67	1.12	0.24	2023-02-23	5	3	0.84	/	/	口干、眼干	0	0	0	0	1	0	5.21	129	124	0	0	A2308411	（唇腺活检）小块涎腺组织慢性炎，腺体轻度萎缩，间质纤维化，多量淋巴细胞浸润（1灶，＞50个）。	3	其他	1
童乃芳	1	75	0012633535	2022-10-25	干燥综合征、白内障、神经性皮炎	2022-09-24	阳性 1：3200颗粒+++	（+）	（+）	（+）	0	20	3.3	84.1	3.39	16.9	1.88	1.15	0.21	2022-09-29	5	1	1.49	/	/	口干、眼干、龋齿、反复口腔溃疡	0	0	0	0	0	0	4.7	116	141	0	0	A2257077	（唇腺活检）（唇腺）送检涎腺组织，导管及腺泡周围多量淋巴细胞、浆细胞浸润，符合慢性涎腺炎（Ⅳ级）。	4	体力劳动者	0
陆夏青	1	33	0009445192	2022-08-02	干燥综合征、白细胞减少	2022-07-08	阳性 1：1000 颗粒++	（+）	（+）	（+）	0	25	3.3	116	3.24	21.31	1.55	0.87	0.25	2022-07-30	22	13	0.982	/	/	口干、眼干、腮腺肿大	0	0	0	0	0	1	2.35	110	169	0	0	A2241573	（唇腺活检）送检涎腺组织，导管及腺泡周围淋巴细胞、浆细胞聚集成片，1灶，超过50个/灶，符合慢性涎腺炎（Ⅲ级）。	3	脑力劳动者	1
金愿	1	35	0001261124	2022-04-06	干燥综合征、甲状腺功能减退症、甲状腺结节	2021-04-06	阳性 1：1000 颗粒、均质++	（+）	（+）	（-）	0	15	3.3	36.2	2.21	16.24	1.95	0.82	0.2	2022-04-07	18	20	1.132	阳性	右眼：7s 左眼：6s	关节痛	0	1	0	0	0	0	3.64	119	234	1	0	A2218687	（唇腺）唇腺泡及导管周围见淋巴细胞浸润（4灶，每灶＞50个/HPF）。	4	其他	2
鲍庆珍	1	66	13779268	2019-12-23	干燥综合征、高血压、胆囊切除术后、肝内胆管结石	2019-12-11	阳性 1：1000颗粒++	（+）	（+）	（-）	0	2	3.02	11.3	0.98	9.58	1.65	1.21	0.25	/	/	/	/	阴性	4s	口干、眼干	0	1	0	0	0	0	7.81	148	191	0	0	A19001755	（唇腺活检）送检极小块结缔组织，未见涎腺组织。组织过少，请结合临床。	1	其他	1
施发芝	1	60	14212088	2020-01-15	干燥综合征、高血压、肝功能不全	2019-12-30	阳性 1：1000着丝点++	（+）	（-）	（-）	抗CENP B强阳性	29	3.11	11	2.03	8.03	0.91	1.03	0.22	/	/	/	/	/	/	口干、龋齿	0	0	0	0	0	1	3.06	107	133	0	0	A20000595	（唇腺活检）小块涎腺组织，腺泡小叶结构存在，间质散在少量淋巴细胞浸润。	1	体力劳动者	1
张勇	1	57	13833334	2020-01-15	干燥综合征、高血压、丹毒	2020-01-09	阳性 1：3200颗粒+++	（+）	（+）	（+）	0	76	/	16.9	2.77	22.2	1.95	1.34	0.27	/	/	/	/	/	/	口干眼干	0	0	0	0	0	1	3.57	116	271	0	0	A20000596	（唇腺活检）小块涎腺组织，腺泡萎缩，间质多灶性及散在淋巴细胞、浆细胞浸润（＞50个淋巴细胞/灶）。	4	脑力劳动者	1
何晓玲	1	54	13779945	2020-01-20	干燥综合征、骨量减少	2020-01-13	阳性 1：1000颗粒++	（+）	（+）	（+）	抗核糖体P-蛋白 强阳性	41	3.33	11	2.93	13.6	0.7	0.92	0.12	/	/	/	/	/	/	0	0	1	0	0	0	1	3.78	117	161	0	0	A20001097	（唇腺）送检涎腺组织间质灶性淋巴细胞浸润(其中1灶>50个淋巴细胞）。	3	其他	2
郭叶梅	1	46	30335289	2020-01-22	干燥综合征、I度房室传导阻滞、子宫肌瘤、终丝脂肪瘤可能	2020-01-22	阳性 1：1000着丝点++	（+）	（+）	（-）	抗CENP B强阳性	7	3.02	9.5	1.98	12.73	1.54	0.82	0.19	2020-01-13	15	15	1.8	阳性	右眼：4s 左眼：3s	口干	1	0	0	1	0	0	4.15	111	143	0	0	A20001128	（唇腺活检）送检小块涎腺组织慢性炎，腺体轻度萎缩，小叶间导管扩张，多量淋巴细胞浸润。	2	其他	2
杜蓉	1	47	13846787	2020-04-21	干燥综合征、间质性肺炎、面部皮炎	2020-04-15	阳性 1：10000颗粒++++	（-）	（+）	（-）	0	32	3.11	11	2.07	18.5	0.9	1.06	0.17	2020-04-14	5	10	2.07	阳性	右眼：2s 左眼：2s	口干眼干、腮腺肿大	1	0	0	1	0	1	5.46	99	229	0	0	A20005540	（唇腺）唇腺腺泡略萎缩，可见淋巴细胞聚集灶（多灶，＞50个淋巴细胞/灶），间质纤维脂肪组织轻度增生。请结合临床。	4	自由职业（大专）	2
方中丽	1	60	16632688	2020-04-27	干燥综合征、0	2020-04-14	阳性 1：3200颗粒+++	（-）	（+）	（-）	抗RNP 强阳性	61	3.02	9.5	2.46	9.21	1.74	1.35	0.36	/	/	/	/	阴性	右眼：5s 左眼：5s	口干眼干、腮腺肿大、龋齿	1	1	0	0	1	0	4.03	109	287	0	0	A20006128	（唇腺）小唾腺轻度萎缩，间质少量淋巴细胞散在浸润。	1	其他	3
杨友芝	1	69	16583802	2020-05-26	干燥综合征、中度贫血、呼吸道感染、食管癌术后、肺占位、低蛋白血症	2020-05-11	阳性 1：320颗粒+	（+）	（+）	（-）	0	79	50.3	9.5	2.44	31.63	1.31	1.24	0.27	2020-05-14	2	3	16	阴性	右眼：2s 左眼：3s	口干	0	0	0	0	0	1	5.44	83	209	0	0	A20010423	（唇腺活检）腺体轻度萎缩，小叶间导管轻度扩张，间质内见灶性淋巴细胞浸润（＞50个/HPF）。	3	其他	1
张宽英	1	59	07989345	2020-05-21	g干燥综合征、原发性胆汁型肝硬化	2020-05-21	阳性 1：320核少点+	（-）	（+）	（-）	抗细胞浆抗体 阳性+	52	3.11	11	2.74	16.8	0.94	1.13	0.27	2020-05-15	7	4	12.305	阴性	右眼：2s 左眼：2s	口干眼干	0	1	0	0	1	0	5.08	113	262	0	0	A20010724	（唇腺活检）腺泡导管周围见灶性淋巴细胞、浆细胞浸润（＞50个/HPF）。	3	其他	2
程东术	1	54	30317548	2020-05-29	干燥综合征、缺铁性贫血、末端食管炎、浅表性胃炎	2020-05-26	阳性 1：10000颗粒++++	（+）	（+）	（-）	0	41	3.11	11	4.18	18.9	5.18	1.14	0.1	2020-05-27	4	5	8.425	阳性	右眼：3s 左眼：3s	口干眼干、龋齿	0	1	0	0	1	1	5.71	88	167	0	0	A20012856	（唇腺活检）送检小块涎腺组织，间质个别淋巴细胞浸润。	1	其他	3
李茂芬	1	81	07361691	2020-06-02	干燥综合征、自身免疫性肝病、肺大疱、甲状腺囊肿、肺动脉高压（轻度）	2020-05-25	阳性 1：1000着丝点，核点++	（-）	（-）	（-）	抗CENP B强阳性	120	31.9	9.5	3.61	18.33	1.82	1.27	0.39	2020-05-27	3	4	1.38	阴性	右眼：4s 左眼：7s	口干眼干	0	0	0	1	1	0	8.1	106	266	0	肺动脉高压（轻度）	A20013210	（唇腺活检）唾腺小叶内及小叶间散在少数几个淋巴细胞、浆细胞浸润。请结合临床！	2	体力劳动者	4
朱江萍	1	53	07320709	2020-06-19	干燥综合征	2020-06-12	阳性 1：1000颗粒++	（+）	（+）	（+）	0	18	3.11	11.7	3.26	20.5	0.6	0.79	0.17	2020-06-12	8	6	6	/	/	口干	0	0	0	0	0	1	2.68	110	133	0	0	A20016041	（唇腺活检）腺泡小叶结构存在，间质淋巴细胞、浆细胞浸润（2灶，＞50个淋巴细胞/灶），组织学可符合涎腺炎症Ⅳ级。	4	脑力劳动者	1
胡丽芳	1	71	15353673	2020-06-25	干燥综合征、全血细胞减少、链球菌感染、左眼陈旧性葡萄膜炎、肝囊肿	2020-06-11	阳性 1：3200核仁，颗粒+++	（+）	（-）	（-）	0	48	0.73	/	4.39	22.5	1.92	/	/	2020-06-19	31	22	0.097	阳性	右眼：3s 左眼：3s	口干眼干、左眼陈旧性葡萄膜炎	1	0	0	1	0	1	3.26	95	82	0	0	A20017040	（唇腺活检）送检腺泡组织，部分区域腺泡萎缩，导管扩张，间质见少量淋巴细胞及浆细胞浸润，符合慢性涎腺炎症 Ⅲ级。	3	体力劳动者	3
周馡馡	1	61	10675753	2020-07-06	干燥综合征、腰椎间盘突出、骶管囊肿、甲状腺结节、乳腺结节、肝囊肿、肾囊肿、子宫肌瘤、骨量减少	2020-06-29	阳性 1：3200颗粒+++	（+）	（+）	（+）	0	9	3.14	16.5	1.7	16.1	0.73	1.02	0.3	2020-06-29	4	13	3.212	阴性	右眼：3s 左眼：3s	口干眼干	0	0	0	0	0	0	3.55	107	143	1	0	A20018200	（唇腺）送检小块涎腺组织，间质淋巴细胞浸润（2灶，＞50个淋巴细胞/灶）。	4	脑力劳动者	1
刘汉华	1	54	13884794	2020-07-06	干燥综合征、白细胞减少、低钾血症、甲状腺结节、子宫肌瘤、0	2020-06-29	阳性 1：3200颗粒+++	（+）	（+）	（+）	0	2	3.14	9.69	1.51	15.4	0.88	0.92	0.2	2020-06-29	8	5	2.013	阴性	右眼：3s 左眼：3s	口干眼干	0	0	0	0	0	1	2.89	125	144	1	0	A20018201	（唇腺）送检小块涎腺组织，间质淋巴细胞弥漫浸润。	2	脑力劳动者	2
史可	1	25	00984229	2020-07-06	干燥综合征、肾小管酸中毒	2020-06-29	阳性 1：1000颗粒，核仁++	（+）	（+）	（-）	0	38	3.14	71.1	3.8	20.4	1.78	0.91	0.2	2020-07-02	25	22	1.392	阴性	右眼：6s 左眼：6s	0	0	1	1	0	0	1	4.01	114	151	0	0	A20018944	（唇腺活检）小块涎腺组织，腺泡萎缩，间质多灶性及散在淋巴细胞、浆细胞浸润（＞50个淋巴细胞/灶）。	4	其他	3
余迎春	1	50	16721193	2020-07-07	干燥综合征、中度贫血、白细胞减少	2020-07-03	阳性 1：1000颗粒	（+）	（+）	（-）	0	23	3.14	30.6	2.32	14.3	2.25	0.74	0.14	2020-07-03	9	10	0.463	阴性	右眼：2s 左眼：4s	口干眼干、龋齿	0	0	0	0	0	1	2.94	74	103	0	0	A20018945	（唇腺活检）纤维及神经组织，个别腺泡组织，请结合临床。	1	其他	1
刘清	1	59	04381492	2020-07-24	干燥综合征、脑梗死、颈内动脉斑块、脂肪肝、肝囊肿、胆囊结石、0、心脏神经官能症、半月板损伤、腮腺肿瘤	2020-07-10	阳性 1：3200颗粒+++	（+）	（+）	（+）	0	37	3.14	9.69	/	20	/	/	/	2020-07-17	10	15	2.104	阴性	右眼：2s 左眼：2s	口干、腮腺肿大、腮腺肿瘤	0	1	0	0	0	0	/	/	/	0	0	A20021848	（唇腺活检）唇腺腺泡轻度萎缩，小叶内导管周围见淋巴细胞浸润灶（6灶，＞50个淋巴细胞/灶）。	4	脑力劳动者	1
陈月华	1	73	30467264	2020-08-10	干燥综合征、间质性肺炎、0、真菌感染	2020-07-29	阳性 1：3200颗粒+++	（+）	（+）	（+）	0	51	3.14	16.8	2.59	21.7	1.63	1.02	0.19	2020-08-01	3	4	0.368	/	/	口干眼干、龋齿	0	1	0	1	0	1	3.87	116	161	0	0	A20024731	（唇腺活检）送检涎腺组织，导管及腺泡周围见淋巴细胞、浆细胞浸润聚集成片，超过50个/灶，符合慢性涎腺炎（Ⅲ级）。	3	体力劳动者	3
解玉侠	1	54	17139470	2020-10-31	干燥综合征、间质性肺炎、自身免疫性肝炎可能、肝功能不全	2020-10-22	阳性 1：320颗粒，着丝点+	（+）	（+）	（-）	抗CENP B强阳性，抗细胞浆抗体 阳性+，抗核糖体P-蛋白 阳性	25	20.9	10.1	2.56	9.41	1.78	1.12	0.17	/	/	/	/	/	/	口干	0	0	0	1	1	0	5.26	117	174	0	0	A20039973	（唇腺活检）小块涎腺组织，腺泡小叶结构存在，间质散在少数几个淋巴细胞、浆细胞浸润。请结合临床。	2	其他	2
周燕	1	54	30546676	2020-11-10	干燥综合征、白细胞减少	2020-11-02	阳性 1：3200着丝点，核仁，颗粒+++	（+）	（-）	（+）	抗CENP B强阳性	15	2.98	52.6	3.23	16.6	0.79	0.99	0.18	2020-11-03	5	3	0.071	/	/	口干、龋齿	1	1	0	0	0	1	2.8	125	247	0	0	A20041358	（唇腺）镜下见涎腺组织腺泡萎缩，导管轻度扩张，灶性淋巴细胞浸润。请结合临床。	2	其他	3
西翠侠	1	50	13940769	2020-11-10	干燥综合征	2020-10-30	阳性 1：32000颗粒+++++	（+）	（+）	（+）	抗RNP 阳性	66	2.98	/	/	24.34	/	/	/	/	/	/	/	/	/	口干眼干	1	1	0	0	0	0	4.15	120	223	0	0	A20041961	（唇腺活检）慢性炎，混合性腺泡内见灶性淋巴细胞浸润（＞50个/HPF）。	3	体力劳动者	2
肖家美	1	46	17112153	2020-11-12	干燥综合征、0	2020-11-06	阳性 1：320颗粒，核仁+	（+）	（+）	（+）	0	4	2.98	10.1	2.98	8.14	0.73	0.94	0.12	/	/	/	/	阴性	右眼：7s 左眼：7s	口干、龋齿	0	1	0	0	0	1	2.94	121	106	0	0	A20042555	（唇腺活检）涎腺组织未见明显萎缩，间质未见明显淋巴细胞、浆细胞浸润。	1	其他	2
左登玲	1	58	30540381	2020-11-16	干燥综合征、白细胞减少、甲状腺结节	2020-10-30	阳性 1：3200颗粒，核仁+++	（+）	（+）	（+）	抗RNP 临界阳性，抗Sm临界阳性	/	2.98	/	/	/	/	/	/	2020-11-09	10	8	1.196	/	/	口干眼干、龋齿	0	0	0	1	0	1	2.82	118	147	1	0	A20042912	（唇腺活检）送检为涎腺组织，腺泡略萎缩，间质淋巴细胞灶性浸润（3灶，每灶>50个/HPF）。	4	脑力劳动者	3
赵晴莉	1	37	16820207	2020-11-24	干燥综合征、左视神经炎、颈椎退行性病变	2020-10-26	阳性 1：3200着丝点+++	（-）	（-）	（-）	抗CENP B强阳性	4	2.98	/	1.69	11.6	0.85	0.98	0.12	2020-11-13	8	4	2.275	/	/	口干眼干	0	0	0	0	0	0	7.84	139	163	0	0	A20043742	（唇腺活检）唾腺轻度慢性炎，镜下见混合性腺泡及导管内见个别淋巴细胞浸润。	1	脑力劳动者	0
谢晓敏	1	33	02989516	2019-10-15	干燥综合征、甲状腺功能减退症、肾小管酸中毒低钾血症、肝损害、高脂血症、脂肪肝	2019-10-07	阳性 1：1000颗粒++	（+）	（+）	（-）	0	27	/	/	3.84	19.1	1.66	/	/	/	/	/	/	/	/	/	0	0	1	0	1	0	7.3	126	289	1	0	B19002019	（唇腺）腺泡及导管周围见灶性淋巴细胞浸润（＞50个/HPF）。	3	脑力劳动者	4
武钱霞	1	52	13607586	2019-10-12	干燥综合征、甲状腺功能减退、高血压、高脂血症	2019-10-07	阳性 1：1000着丝点++	（+）	（+）	（-）	抗CENP B强阳性，抗细胞浆抗体 阳性+	59	7.09	11	2.49	12.2	0.88	1.49	0.31	/	/	/	/	/	/	口干眼干	0	1	0	0	0	0	6.44	120	306	1	0	S19002026	（唇腺）小唾腺轻度萎缩，间质少量淋巴细胞及浆细胞浸润	2	其他	2
孙安秀	1	54	13820919	2019-11-07	干燥综合征、肺部感染、骨关节炎、陈旧性肺结核、低钾血症、脾大	2019-10-31	阳性 1：320颗粒+	（+）	（+）	（-）	抗细胞浆抗体 阳性（颗粒型）+	134	3.11	1800	18.7	34.2	3.82	1.68	0.35	/	/	/	/	/	/	口干眼干、龋齿	0	1	1	1	0	1	3.29	97	100	0	0	S19006700	（唇腺活检）活检组织内见灶性淋巴细胞浸润（＞50个/HPF）。唇腺活检（+）。	3	其他	4
魏敬叶	1	53	14308731	2019-12-16	干燥综合征、白细胞减少、腮腺炎	2019-12-16	阳性 1：320颗粒+	（+）	（+）	（-）	0	16	3.11	49.4	2.53	10.4	1.15	1.04	0.18	/	/	/	/	/	/	口干眼干、腮腺肿大	0	0	0	0	0	1	2.92	116	184	0	0	S19012661	（唇腺活检）腺泡及导管周围见灶性淋巴细胞浸润（＞50个/HPF）。	3	体力劳动者	1
贾本荣	1	56	13833003	2020-01-03	干燥综合征、胆囊炎	2019-12-16	阳性 1：3200颗粒，核仁+++	（+）	（+）	（+）	抗Scl-70临界阳性	28	3.11	21.4	3.1	15.2	1.35	0.63	0.11	/	/	/	/	/	/	口干眼干、腮腺肿大	0	0	0	0	0	1	3.38	118	215	0	0	S19015161	（唇腺活检）送检小块涎腺组织，腺泡略萎缩，间质散在灶性淋巴细胞、少量浆细胞浸润。	2	体力劳动者	1

## Sheet: 阴性
姓名	性别	年龄（岁）	登记号	确诊时间	临床诊断	检查时间	ANA	抗SSA60	抗SSA52	抗SSB	抗核抗体其他项补充	ESR	CRP	RF	免疫球蛋白IgA	免疫球蛋白IgG	免疫球蛋白IgM	补体C3	补体C4	口眼干燥实验检查时间	泪液流量（左）	泪液流量（右）	唾液流量	角膜荧光染色	泪膜破碎时间	局部表现	皮肤粘膜	肌肉骨骼	肾小管酸中毒	呼吸系统	消化系统	血液系统	WBC	Hb	PLT	甲状腺疾病	病理号	病理诊断	病理分型	工作性质	脏器累及个数
车秀玲	女	55	0003152526	2021-02-24	干燥综合征、慢性浅表性胃炎、肝囊肿、甲状腺切除术后、血小板减少	2021-02-19	(-)	(-)	（+）	（-）	抗细胞浆抗体 阳性 胞浆颗粒型+	9	3.13	9.19	2.87	10.5	1.05	0.92	0.18	2021-02-18	4	2	0.894	/	/	口干、眼干	0	0	0	0	1	1	5.4	135	133	1	A2107881	（唇腺活组织）唇腺腺泡轻度萎缩，小叶间血管增生、充血，小叶内见淋巴细胞浸润（<50个/灶）。请结合临床及实验室检查。	2	其他	3
王庆平	女	58	0010353989	2021-03-22	干燥综合征、原发性硬化性胆管炎	2021-03-12	可疑阳性 1：100颗粒+/-	（+）	（+）	（-）	（-）	67	91.7	9.19	3.34	8.32	0.41	1.34	0.37	2021-03-11	13	12	1.63	阴性	右：10s，左：10s	眼干	0	0	0	0	1	0	6.02	109	205	0	A2112224	（唇腺活检）送检少量涎腺组织，腺泡略萎缩，导管周少量淋巴细胞灶性浸润。	2	脑力工作	1
胡国芳	女	69	0000315029	2021-03-26	干燥综合征、间质性肺炎、乙肝表面抗原携带者	2021-03-22	阳性 1：320颗粒+	（+）	（+）	（-）	抗核糖体P-蛋白 临界阳性	13	0.5	9.19	1.89	9.26	0.93	0.92	0.19	2021-03-19	12	14	1.346	/	/	口干、眼干	0	0	0	1	0	0	3.44	111	118	0	A2113907	（唇腺活检）小块涎腺组织，局灶腺泡轻度萎缩，小叶内导管周围见淋巴细胞浸润灶（2灶，＞50个淋巴细胞/灶）。	4	体力工作	1
李琳琳	女	50	0003667076	2021-03-25	干燥综合征	2021-03-26	可疑阳性 1：100颗粒+/-	（+）	（+）	（-）	（-）	4	3.13	9.19	2.37	12.8	0.53	1.03	0.19	/	/	/	/	/	/	口干、眼干、龋齿	0	0	0	0	0	0	4.8	116	115	0	A2115089	（唇腺活检）送检小块涎腺组织，腺泡及导管周围灶性淋巴细胞浸润。	2	脑力工作	0
潘安会	女	68	0010428878	2021-03-27	干燥综合征、痛风、亚临床甲减	2021-03-29	可疑阳性 1：100颗粒+/-	（+）	（+）	（+）	抗Scl-70临界阳性、抗细胞浆抗体 阳性（颗粒型）+	23	1.53	9.19	2.19	10.67	0.63	1.12	0.36	2021-03-31	16	15	0.52	/	/	口干、眼干	0	0	0	0	0	0	7.21	123	135	1	A2115206	（唇腺）送检少量鳞状上皮及纤维脂肪组织，未见涎腺组织。	1	体力工作	1
韩海梅	女	55	0010474834	2021-04-09	干燥综合征、白细胞减少	2021-04-07	阳性 1：100颗粒+/-	（+）	（-）	（+）	抗Jo-1临界阳性	52	3.13	9.19	2.51	23.11	1.86	1.29	0.5	2021-04-10	12	13	2.193	/	/	口干、眼干	0	0	0	0	0	1	2.94	105	145	0	A2117884	（唇腺）送检涎腺组织，导管及腺泡周围灶性淋巴细胞、浆细胞聚集成片（2灶，每灶超过50个/灶）,间质灶性纤维组织增生伴胶原变性。请结合临床。	4	其他	1
毛敏	女	60	0010503805	2021-04-15	干燥综合征、高血压、甲状腺功能减退症	2021-04-16	阳性 1：100均质，颗粒+/-	（-）	（-）	（-）	抗双链DNA抗体强阳性，抗U1-nRNP/Sm临界阳性，抗CENP B阳性，抗细胞浆抗体 阳性*+	77	3.13	9.19	2.35	40.8	3.96	0.9	0.07	2021-04-16	10	15	0.959	阴性	右：10s，左：10s	口干、龋齿	0	1	0	0	1	1	3.73	97	66	1	A2119288	（唇腺活检）唇腺腺泡轻度萎缩，小叶间血管充血，小叶内导管周围见淋巴细胞散在浸润。请结合临床及实验室检查。	2	脑力工作	4
陶点兰	女	74	0010713222	2021-06-17	干燥综合征、间质性肺炎、肺部感染、0	2021-06-03	阳性 1：100颗粒+/-	（+）	（+）	（-）	抗细胞浆抗体 阳性*+	57	3.13	9.19	2.05	18.6	2.23	0.85	0.21	/	/	/	/	/	/	口干、眼干	0	0	0	1	0	0	8.26	120	313	0	A2129470	（唇腺活检）送检少量涎腺组织，腺体轻度萎缩，小叶间导管轻度扩张，间质内见灶性淋巴细胞浸润（＞50个/HPF），唇腺活检（+）。	4	体力工作	1
孙金姣	女	81	0010685685	2021-06-14	未分化结缔组织病、间质性肺炎、冠状动脉粥样硬化性心脏病、冠状动脉支架植入后状态、高血压	2021-06-05	可疑阳性 1：100颗粒+/-	（+）	（+）	（-）	抗细胞浆抗体 阳性*++	64	48.2	9.19	2.67	15	0.89	0.85	0.21	2021-06-07	11	10	1.024	/	/	0	0	1	0	1	0	0	9.01	108	216	0	A2129905	（唇腺）送检涎腺组织轻度慢性炎，腺泡轻度萎缩，间质散在少量淋巴细胞浸润。	2	其他	2
赵勤荣	女	53	0010779336	2021-06-26	干燥综合征、0、胆囊结石、肝囊肿	2021-06-22	阳性 1：320颗粒+	（+）	（+）	（-）	0	15	0.5	18	1.44	15.7	2.28	0.56	0.13	2021-06-21	3	5	2.207	/	/	口干、眼干	0	0	0	0	0	0	4.14	122	154	0	A2132329	（唇腺活检）唇腺腺泡略萎缩，可见淋巴细胞聚集灶（4灶，＞50个淋巴细胞），间质纤维脂肪组织轻度增生。请结合临床。	4	体力工作	0
贺腊香	女	52	0010911590	2021-08-07	干燥综合征、贫血、白细胞减少、0、胆囊结石、免疫相关性血小板减少	2021-07-20	可疑阳性 1：100 核仁、颗粒+/-	（+）	（+）	（+）	抗胞浆抗体 胞浆抗体阳性、胞浆颗粒型+	7	1.2	9.19	1.55	11.65	1.04	0.82	0.24	2021-08-06	20	7	1.83	阳性	右：2s，左：6s	口干、眼干	1	0	0	0	0	1	3.85	93	44	0	A2139216	（唇腺活检）送检涎腺组织，导管及腺泡周围散在灶性淋巴细胞、浆细胞浸润，符合慢性涎腺炎（Ⅳ级）。注：Ⅰ级：涎腺组织内少量炎症细胞散在浸润；Ⅱ级：涎腺组织内炎症细胞浸润，较Ⅰ级明显；Ⅲ级：涎腺组织内炎症细胞聚集成片，超过50个/灶；Ⅳ级：涎腺内炎症细胞聚集成片，超过1灶，每灶超过50个/灶	4	体力工作	2
刘爱连	女	58岁	0009395085	2020-06-27	干燥综合征	2020-06-25	阳性 1:100 颗粒+/-	（-）	（-）	（-）	0	120	20.7	9.5	3.83	12.88	0.73	1.73	0.47	2020-06-29	2	2	0.74	左眼（+）	左：＞10s 右：＞10s	口干	0	1	0	0	0	0	5.29	113	276	0	A20019611	（唇腺活检）涎腺腺泡内散在淋巴细胞浸润。	2	其他	1
侯方华	女	56岁	0009829185	2020-10-21	干燥综合征 全身性骨关节炎	2020-10-17	阳性 1:100 均质，颗粒 +/-	(+)	(+)	（-）	抗细胞浆抗体可疑阳性、非典型p-ANCA 阳性 +++	15	3.11	8.38	1.29	12.28	0.81	1.73	0.47	/	/	/	/	阳性	左：2s 右：3s	口干、口腔溃疡	0	1	0	0	0	0	4.91	122	196	0	A20039151	（唇腺）送检涎腺组织，灶性淋巴细胞浸润导管周围。	3	体力工作	1
田秀荣	女	72岁	16607855	2020-10-29	干燥综合征 间质性肺炎 尿路感染 血小板减少	2020-10-30	阳性 1:100 核仁，颗粒 +/-	(+)	(+)	（-）	0	42	2.98	38.5	10.2	16.3	1.02	0.95	0.18	2020-10-30	5	9	0.75	/	/	发热	0	0	0	1	0	1	5.45	89	62	0	A20041357	（唇腺活检）唇腺腺泡轻度萎缩，小叶间血管增生、充血，小叶内见淋巴细胞浸润（<50个/灶）。请结合临床及实验室检查。	2	其他	2
孙全茹	女	47岁	0009324386	2020-11-10	干燥综合征 间质性肺炎 高免疫球蛋白血症 淋巴结增大	2020-10-12	阴性	(+)	(+)	（-）	抗细胞浆抗体阳性	62	7.76	8.38	4.17	17.64	1.86	1.24	0.26	2020-11-11	18	＞20	4.21	/	/	发热	1	0	0	1	0	1	6.92	126	179	0	A20043855	（唇腺活检）小块涎腺组织，腺泡略萎缩，小叶内导管周围见淋巴细胞浸润灶（1灶，＞50个淋巴细胞/灶）。唇腺活检（+）。	4	体力工作	3
许惠	女	66岁	0009990978	2020-12-01	干燥综合征 肾功能不全 轻度肺动脉高压 贫血 0 高血压 糖尿病 高脂血症	2020-12-02	阴性	（-）	（-）	（-）	0	45	4.28	8.38	1.63	10.8	0.69	1.06	0.4	2020-12-02	11	12	1.65	阴性	左：4s 右：4s	口干、眼干、龋齿	0	0	0	0	1	0	4.49	96	207	0	A20047495	（唇腺活检）唾腺组织轻度慢性炎。镜下见唇腺腺泡略萎缩，小叶间纤维、脂肪组织增生，散在少数淋巴细胞、浆细胞浸润。	2	其他	2
张新如	女	55岁	0003371095	2020-12-07	干燥综合征 间质性肺炎 亚临床甲状腺功能减退 2型糖尿病 高血压	2020-12-08	阳性 1:100 均质，颗粒 +/-	(+)	（-）	（-）	0	82	14.4	9.38	3.34	11.96	0.67	1.67	0.4	2020-12-11	6	4	1.23	阴性	左：4s 右：4s	视物模糊	0	1	0	1	0	0	6.61	114	210	1	A20049117	（唇腺）送检为涎腺组织，腺泡略萎缩，间质散在灶性淋巴细胞浸润(＜50个淋巴细胞/灶）。	2	体力工作	3
鲍传芳	女	37岁	0010156239	2021-01-27	干燥综合征	2021-01-28	阴性	（-）	(+)	（-）	0	30	3.3	9.38	2.48	10.71	1.19	0.88	0.21	/	/	/	/	阴性	左：＞10s 右：＞10s	0	0	1	0	0	0	0	6.51	116	283	0	A2104926	（唇腺活检）腺泡小叶结构存在，腺泡萎缩，小叶内见淋巴细胞浸润灶（1灶，>50个淋巴细胞）。请结合临床。	3	体力工作	1
王士凤	女	57岁	0002996167	2021-02-05	干燥综合征 骨关节病 0 卵圆孔未闭	2021-02-10	阴性	(+)	（-）	（-）	0	23	3.3	9.38	2.14	12.45	0.68	0.9	0.26	2021-02-10	5	5	2.97	阴性	左：＜10s 右：＜10s	口干、眼干	0	1	0	0	0	0	8.46	107	165	0	A2106894	（唇腺））腺泡小叶结构存在，少数导管扩张，间质少许淋巴细胞浸润（＜50个/HPF）。	2	体力工作	1
宁克玲	女	50岁	0010278379	2021-02-18	干燥综合征 间质性肺炎 慢性浅表性胃炎 十二指肠球部溃疡	2021-02-20	阴性	（-）	(+)	（-）	抗Ro-52阳性	31	3.3	9.38	3.59	10.21	2.17	1.08	0.23	2021-02-20	7	12	1.59	阴性	左：＜10s 右：＜10s	0	1	0	0	1	1	0	11.06	113	267	0	A2109585	（唇腺活检）送检少量涎腺组织，腺泡轻度萎缩，间质散在淋巴细胞浸润。	2	其他	2
许琼	女	55岁	0009550067	2021-03-12	干燥综合征 间质性肺炎 反流性食管炎	2021-03-15	阴性	（-）	(+)	（-）	0	78	15.1	24.9	4.58	14.7	1.04	1.14	0.15	/	/	/	/	/	/	口干、眼干	0	0	0	1	0	0	5.41	99	266	0	A2112793	（唇腺活检）送检小块涎腺组织，间质可见少量纤维化，伴多灶性淋巴细胞、浆细胞浸润，涎腺组织略萎缩。	2	其他	1
张玉	女	53岁	0010387782	2021-03-17	干燥综合征 原发性胆汁性胆管炎可能 潜伏性结核	2021-03-18	阳性 1:100 颗粒 +/-	（-）	（-）	（-）	抗细胞浆抗体阳性	6	3.13	9.19	1.89	8.79	1.3	0.91	0.17	2021-03-18	10	7	1.045	/	/	口干	0	0	0	0	1	0	9.82	123	356	0	A2113906	（唇腺活检）腺泡小叶结构存在，略萎缩，间质纤维脂肪组织增生，淋巴细胞、浆细胞浸润（1灶，＞50个淋巴细胞/灶），符合涎腺慢性炎症Ⅲ级。	3	其他	1
胡永梅	女	35岁	0004711380	2021-04-25	未分化结缔组织病 贫血 肝功能不全	2021-04-26	阳性 1:100 颗粒 +/-	(+)	(+)	（-）	抗核糖体P-蛋白 强阳性	38	3.13	9.19	2.8	14.3	0.93	1.04	0.22	/	/	/	/	/	/	0	1	0	0	0	1	0	3.86	99	227	0	A2122086	（唇腺活检）送检为涎腺组织，腺泡略萎缩，间质散在个别淋巴细胞浸润。	2	其他	2
汪亚琴	女	32岁	0010693674	2021-07-27	干燥综合征 自身免疫性肝炎 甲状腺功能减退	2021-05-29	阳性 1:100 核仁+/-	（-）	(+)	（-）	抗组蛋白 临界阳性	13	3.13	19.5	3.43	26.7	2.33	1.75	0.25	2021-07-28	15	13	3.94	阴性	左：＞10s 右：＞10s	0	1	0	0	0	1	0	11.42	110	234	1	A2140371	（唇腺活检）送检涎腺组织，导管及腺泡周围灶性片状淋巴细胞、浆细胞浸润，符合慢性涎腺炎（Ⅳ级）。	4	其他	3
高和平	女	56岁	0010946264	2021-08-07	干燥综合征 甲状腺功能减退 蛋白尿 桥本甲状腺炎	2021-07-29	阳性 1:100 颗粒 +/-	(+)	(+)	(+)	0	44	3.13	10.8	2.59	12.64	1.53	1.22	0.35	2021-07-29	14	10	1.84	阳性	左：3s 右：3s	口干、眼干	0	0	0	0	0	0	5.45	3.2	217	1	A2140372	唇腺活检）送检涎腺组织，导管及腺泡周围灶性片状淋巴细胞、浆细胞浸润，符合慢性涎腺炎（Ⅳ级）。	4	其他	1
秦洪英	女	74岁	0010971430	2021-08-02	干燥综合征 免疫性血小板减少 间质性肺炎 巨幼细胞性贫血 高血压 0 2型糖尿病	2021-08-02	阳性 1:100 颗粒+/-	(+)	(+)	（-）	抗细胞浆抗体 阳性 +++	65	3.13	37.3	4.36	18.25	1.22	1.26	0.21	2021-08-03	4	3	0.21	阳性	左：6s 右：6s	龋齿	0	0	0	1	0	1	4.01	83	58	0	A2141785	（唇腺活检）送检少量涎腺组织，腺泡略萎缩，间质少量淋巴细胞小灶性浸润（1灶，约50个淋巴细胞）。	3	体力工作	2
赵花	女	60岁	0011177397	2021-09-17	干燥综合征 血小板减少 甲状腺功能减退	2021-09-18	阳性 1:100 均质、颗粒 +/-	（-）	(+)	（-）	0	27	5.98	9.19	1.53	12.99	2.07	1.64	0.36	2021-09-18	4	4	4.39	阳性	左：2s 右：1s	0	0	0	0	0	0	1	5.08	104	70	1	A2150271	（唇腺活检）腺泡小叶结构存在，数目尚正常，间质少许淋巴细胞浸润（＜50个/HPF）。请结合临床。	2	其他	2
陈先华	女	71岁	0011805149	2022-03-07	干燥综合征 原发性胆汁性胆管炎 肝硬化 脾大 全血细胞减少 肝功能不全	2022-03-01	阳性 1:100 颗粒 +/-	(+)	(+)	(+)	抗细胞浆抗体 阳性	120	3.13	9.19	2.14	29.23	7.49	1.11	0.19	2022-03-01	1	2	2.21	/	/	口干、眼干、龋齿	0	0	0	0	1	1	4.61	89	117	0	A2210798	（唇腺活检）送检涎腺组织，小叶结构存在，腺泡中度萎缩，导管及腺泡周围淋巴细胞、浆细胞聚集成片，超过1灶，每灶超过50个/灶，符合慢性涎腺炎（Ⅳ级）。	4	体力工作	2
马艳云	女	58岁	0003915186	2022-03-10	干燥综合征 高血压 甲状腺结节 0	2022-03-11	阳性 1:100 颗粒 +/-	(+)	(+)	（-）	抗细胞浆抗体 阳性	2	3.13	9.19	2.59	7.66	0.52	1.18	0.2	2022-03-12	3	2	1.3	/	/	口干	0	0	0	0	0	0	3.37	133	134	1	A2214364	（唇腺活检）镜检见唇腺组织，导管及腺泡周围见少量淋巴细胞浸润，考虑慢性涎腺炎（Ⅱ级）。	2	脑力工作	1
杜世萍	女	38岁	0009912953	2022/4/5	干燥综合征 骨关节炎 贫血	2022-04-06	阳性 1:100 颗粒 +/-	(+)	(+)	（-）	0	45	3.3	10.6	2.78	17.44	2.32	1.18	0.2	2022-04-08	16	22	1.42	阳性	左：4s 右：5s	0	0	1	0	0	0	0	8.5	93	277	0	A2218904	（唇腺活检）送检少量涎腺组织，腺泡略萎缩，间质见灶性淋巴细胞浸润（＞50个淋巴细胞/灶）。	3	其他	1
王凯	女	63岁	0011150936	2022/5/4	干燥综合征 0 胆囊结石	2022-04-24	阳性 1:100 颗粒 +/-	(+)	(+)	（-）	0	42	3.13	9.19	5.63	10.7	0.73	1.05	0.28	2022-05-05	5	1	2.504	阴性	左：＞15s 右：＞15s	0	0	0	0	0	0	0	5.1	115	189	0	A2223341	（唇腺活检）送检涎腺组织，导管及腺泡周围淋巴细胞、浆细胞聚集成片，超过1灶，每灶超过50个/灶，符合慢性涎腺炎（Ⅲ级）。	3	脑力工作	0
左淑芹	女	67岁	0012171915	2022/6/5	干燥综合征 间质性肺炎 甲状腺功能减退症	2022-06-06	阴性	（-）	(+)	（-）	抗MI-2、Ro-52阳性	3	3.19	8.38	1.59	10.21	0.5	1.07	0.18	2022-06-07	10	8	1.61	阴性	左：3s 右：3s	口干、龋齿	0	0	0	1	0	0	7.75	123	232	1	A2230317	（唇腺活检）少量涎腺组织，腺泡略萎缩，间质少量淋巴细胞灶性浸润（1灶，>50个/灶）	3	脑力工作	2
薛仲兰	女	54岁	0012368669	2022/7/21	干燥综合征 原发性胆汁性胆管炎 全血细胞减少	2022-07-21	阴性	(+)	(+)	（-）	抗细胞浆抗体 阳性	12	1.52	10.6	1.74	12.72	3.55	0.95	0.21	2022-07-21	7	6	2.08	阴性	左：＞10s 右：＞10s	口干、龋齿	0	0	0	0	1	1	8.85	117	102	0	A2240154	（唇腺活检）送检涎腺组织，导管及腺泡周围淋巴细胞、浆细胞聚集成片，约1灶，超过50个/灶，符合慢性涎腺炎（Ⅲ级）。	3	其他	2
马芹	女	54岁	0012285980	2022/7/19	干燥综合征 间质性肺炎 甲状腺结节 胆囊结石	2022-07-21	可疑阳性 1:100 周边+/-	（-）	(+)	（-）	0	11	3.19	10.6	1.83	8.59	1.84	1.04	0.23	2022-07-21	5	5	4.82	阴性	左：3s 右：3s	0	0	1	0	1	0	0	5.05	136	142	1	A2240155	（唇腺活检）（唇腺活检）送检涎腺组织，导管及腺泡周围淋巴细胞、浆细胞聚集成片，超过1灶，每灶超过50个/灶，符合慢性涎腺炎（Ⅳ级）。	4	其他	3
唐琼姣	女	45岁	0009397237	2022/7/19	干燥综合征 垂体瘤术后 肩周炎 0 肺大疱 腔隙性脑梗死	2022-07-21	阳性 1:100 核仁+/-	(+)	(+)	（-）	0	12	3.3	10.6	1.6	16.5	1.21	1	0.26	2022-07-20	14	7	1.9	/	/	口干	0	1	0	0	0	0	5.27	124	147	0	A2240441	（唇腺活检）送检为涎腺组织，腺泡轻度萎缩，间质散在少数淋巴细胞浸润。请结合临床及相关检查。	1	体力工作	1
程醒航	男	64岁	0012390376	2022/7/24	干燥综合征 0	2022-07-25	阳性 1:100 颗粒+/-	(+)	(+)	（-）	抗Ro-52阳性	4	3.19	13.7	2.15	10.92	0.75	0.88	0.23	2022-07-26	3	4	3.7	阴性	左：＞10s 右：＞10s	0	0	1	0	0	0	0	4.48	124	118	0	A2241061	（唇腺活检）送检小块涎腺组织，腺泡结构及数目尚正常，间质多灶性及散在淋巴细胞浸润，局灶淋巴细胞（＞50个淋巴细胞/灶）。	4	其他	1
王晓燕	女	58岁	0002611894	2022/8/5	干燥综合征 机化性肺炎 桥本氏甲状腺炎 冠心病	2022-08-05	可疑阳性 1:100 颗粒 +/-	（-）	(+)	（-）	0	6	3.3	9.38	1.64	13.4	2.47	0.96	0.28	2022-08-04	5	4	2.5	/	/	0	0	1	0	0	0	0	6.07	116	208	1	A2243713	（唇腺活检）送检为涎腺组织，腺泡小叶结构存在，腺泡中度萎缩，小叶内导管周围见淋巴细胞浸润（其中2灶>50个淋巴细胞），请结合临床。	4	其他	2
陈伏群	女	40岁	0001179380	2022/8/26	干燥综合征 白细胞减少	2022-08-06	阳性 1:100 颗粒+/-	(+)	(+)	（-）	0	27	3.3	31.5	1.93	17.77	1.23	0.94	0.24	2022-08-05	15	12	1	/	/	口干、龋齿	0	0	0	0	0	0	3.34	108	86	0	A2248284	（唇腺活检）送检涎腺组织，涎腺组织内见灶性慢性炎细胞浸润，1灶，符合Ⅲ级。	3	其他	0
俞桂兰	女	60岁	0010584848	2022/12/06	干燥综合征 0	2022-11-30	可疑阳性 1:100 颗粒 +/-	(+)	（-）	（-）	0	17	3.3	9.38	1.74	10.48	2.46	0.83	0.29	2022-12-07	7	6	4.85	/	/	口干	0	0	0	0	1	0	4.27	117	256	0	A2268570	（唇腺活检）唇腺腺泡略萎缩，可见淋巴细胞聚集灶（2灶，＞50个淋巴细胞），请结合临床。	4	其他	1
谢雪冰	女	34岁	0002737242	2022/12/15	干燥综合征 原发性胆汁性胆管炎 自身免疫性肝炎	2022-09-27	阴性	（-）	（-）	(+)	抗细胞浆抗体 阳性	15	3.34	17.4	2.18	11.53	3.89	0.83	0.29	2022-12-16	16	16	5.68	/	/	口干	0	1	0	0	1	0	5.21	124	225	0	A2269819	（唇腺活检）送检涎腺组织，导管及腺泡周围散在及灶性淋巴细胞、浆细胞浸润（>50个淋巴细胞/灶）。请结合临床及相关检查。	4	脑力工作	2
李兆友	男	52岁	0013099994	2023/3/21	干燥综合征 肝功能不全 甲胎蛋白异常	2022/3/21	1:100 颗粒型	(+)	(+)	（-）	抗Ro-52阳性	40	3.22	9.38	2.5	13.6	0.49	1.14	0.45	2023-03-24	6	7	1.097	/	/	0	0	0	0	0	1	0	4.01	129	129	0	A2316131	（唇腺活检）送检涎腺组织，局灶导管及腺泡周围淋巴细胞、浆细胞浸润（1灶，＞50个淋巴细胞）。	3	其他	1
孙永平	女	50岁	0003561329	2023/5/17	干燥综合征 脂肪肝 低钾血症 亚临床甲状腺功能亢进	2023-05-19	阴性	（-）	（-）	（-）	0	15	3.13	9.38	2.55	10.2	0.54	1.13	0.26	2023-05-18	1	2	9.13	/	/	龋齿	0	1	0	0	0	0	10.05	146	242	1	A2328924	（唇腺活检）送检少量涎腺组织，腺泡及导管周围见淋巴细胞及浆细胞浸润灶（2灶，＞50个/灶）。请结合临床及相关检查。	4	其他	2
王翠兰	女	67岁	0013051994	2023/3/3	干燥综合征 免疫性血小板减少 胆囊炎 肝囊肿	2023-02-27	阳性 1:100 颗粒，均质 +/-	(+)	(+)	（-）	0	29	2.96	9.38	3.57	12.9	0.8	1.01	0.24	2023-03-03	2	3	0.312	/	/	0	0	0	0	0	0	0	3.11	101	96	0	B2310561	（唇腺）送检涎腺组织，导管及腺泡周围可见淋巴细胞及浆细胞浸润（＞20个），符合慢性涎腺炎（Ⅱ级）。	2	其他	0
贾士荣	女	54岁	13811374	2019/9/17	干燥综合征 原发性胆汁性肝硬化	2019-09-18	阳性 1:100 颗粒 +/-	(+)	(+)	（-）	抗细胞浆抗体 阳性	64	62.1	11	3.79	16.1	1.11	1.31	0.31	/	/	/	/	阴性	左：5s 右：5s	口干、眼干	0	0	0	0	1	0	5.65	119	308	0	S19000344	（唇腺活检）涎腺组织内灶性淋巴细胞浸润。	4	体力工作	1
芦云	女	32岁	0002311108	2022-07-04	干燥综合征 血小板计数	2022-07-05	阳性 1:100 颗粒 +/-	(+)	(+)	（-）	0	6	1.63	8.38	1.79	12.31	0.89	1.08	0.19	/	/	/	/	/	/	口干	0	0	0	0	0	1	7.42	102	21	0	A2114529	（唇腺活检）小块涎腺组织，局灶腺泡轻度萎缩，小叶内导管周围见淋巴细胞浸润灶（1灶，＞50个淋巴细胞/灶）。	3	其他	1
王海波	男	39岁	0000987533	2021-05-15	干燥综合征	2021-05-15	阳性 1:100 颗粒 +/-	(+)	(+)	（-）	0	18	3.13	9.19	4.66	13.11	0.67	1.08	0.19	/	/	/	/	/	/	口干、眼干	0	1	0	0	0	0	4.55	152	200	0	A2215559	（唇腺活检）送检少量涎腺组织，少量淋巴细胞灶性浸润（>50个淋巴细胞/灶）。	4	其他	1
贺腊香	女	52	0010911590	2021-08-07	干燥综合征、贫血、免疫相关性血小板减少、0、胆囊结石	2021-07-20	可疑阳性 1：100 核仁、颗粒+/-	（+）	（+）	（+）	抗胞浆抗体 胞浆抗体阳性、胞浆颗粒型+	7	/	9.19	1.55	11.65	1.04	0.82	0.24	2021-08-06	20	7	1.83	阴性	右眼：2s 左眼：6s	口干、眼干	0	0	0	0	0	1	3.57	86	47	0	A2139216	（唇腺活检）送检涎腺组织，导管及腺泡周围散在灶性淋巴细胞、浆细胞浸润，符合慢性涎腺炎（Ⅳ级）。	4	体力劳动者	1
汪裕娣	女	50	0011559001	2021-12-28	干燥综合征、0、宫颈性潴留囊肿、卵圆孔未闭可能	2021-12-22	可疑阳性 1：100 颗粒+/-	(-)	(-)	(-)	0	101	8.79	16.4	2.63	25.39	2.44	1.2	0.37	2021-12-16	7	10	2.14	/	/	口干	0	0	0	0	0	1	7.46	98	450	0	A2168165	（唇腺活检）腺泡小叶结构存在，小叶间血管充血，小叶内导管周围见淋巴细胞浸润灶（1灶，>50个），请结合临床。	3	体力劳动者	1
谭西芝	女	58	0010010291	2020-12-18	干燥综合征、肺大疱	2020-12-11	(-)	(-)	(-)	(-)	(-)	2	2.98	9.19	1.86	8.27	0.42	0.84	0.22	2020-12-15	2	4	1.736	/	/	口干、眼干	0	0	0	1	0	0	3.89	133	239	0	A20049729	（唇腺活检）送检小涎腺轻度萎缩，可见灶性淋巴细胞浸润(2灶<50个淋巴细胞）。请结合临床。	4	其他	1
徐凤	女	51	0011824428	2022-04-03	干燥综合征、免疫性血小板减少、贫血、慢性丙型病毒性肝炎、脂肪肝	2022-02-25	可疑阳性 1：100 颗粒+/-	（+）	（+）	（+）	抗细胞浆抗体 阳性*+	34	/	10.6	1.63	21.28	1.89	1.06	0.2	2022-03-24	1	1	3.77	/	/	0	0	0	0	0	0	1	3.44	94	39	0	A2216314	（唇腺活检）送检涎腺组织，导管及腺泡周围淋巴细胞、浆细胞聚集成片，超过50个/灶，符合慢性涎腺炎（Ⅲ级），局灶间质粘液样变性，请结合临床。	3	其他	1
周经翠	女	57	0011023515	2022-09-04	多肌炎、干燥综合征、间质性肺炎、肝功能不全	2022-08-20	可疑阳性 1：100 颗粒+/-	（+）	（+）	（+）	(-)	19	3.19	15.2	1.59	15.61	0.63	0.77	0.18	/	/	/	/	/	/	口干眼干	0	0	0	1	1	0	4	123	158	0	A2247833	（唇腺）小块涎腺组织，腺泡结构及数目尚正常，间质小灶性及散在淋巴细胞、浆细胞浸润（＞50个淋巴细胞/灶）。	3	其他	2
詹传华	女	59	0000033827	2020-01-13	干燥综合征、颈椎病、肺部感染	2020-01-02	可疑阳性 1：100 颗粒+/-	（+）	（+）	（-）	抗RNP 强阳性、抗Sm临界阳性	47	3.11	11	3.55	15.9	0.75	1.18	0.26	/	/	/	/	（-）	5s	口干眼干	0	0	0	0	0	0	4.44	106	192	0	A20000473	（唇腺）唇腺腺泡略萎缩，可见淋巴细胞聚集灶（3灶，＞50个淋巴细胞），间质纤维脂肪组织轻度增生。请结合临床。	4	其他	0
王四美	女	41	0009402962	2020-07-07	干燥综合征、白细胞减少	2020-07-02	阳性 1：100 颗粒+/-	（+）	（+）	（-）	抗RNP 阳性、抗核糖体P-蛋白 临界阳性	11	3.14	9.69	2.17	12.3	1.46	0.83	0.16	2020-07-02	4	5	1.271	（-）	右眼：6s 左眼：9s	眼干口干、龋齿	0	0	0	0	0	1	2.4	107	124	0	A20018946	（唇腺活检）小块涎腺组织，腺泡萎缩，间质多灶性及散在淋巴细胞、浆细胞浸润（＞50个淋巴细胞/灶）。	4	其他	1
曹秀花	女	80	0007347346	2023-03-19	干燥综合征、间质性肺炎、轻度贫血、视神经脊髓炎、骨质疏松	2023-03-11	阳性 1：100 颗粒+/-	（+）	（+）	（+）	(-)	54	/	/	3.47	11.5	0.61	0.84	0.18	2023-03-09	7	3	2.037	/	/	口干眼干	0	0	0	1	0	1	4.69	93	271	0	A2312776	（唇腺活检）送检涎腺组织，腺泡轻度萎缩，腺泡及导管间见多灶性淋巴细胞浸润（2灶，＞50个淋巴细胞/灶）。请结合临床及实验室检查。	4	脑力劳动者	2
王惠	女	51	0008680403	2023-06-21	干燥综合征	2023-05-30	阳性 1：100 颗粒+/-，核仁+/-	（+）	（+）	（-）	(-)	13	3.13	9.19	1.78	10.53	1.13	0.86	0.25	2023-06-18	6	5	5.026	/	/	眼干	0	0	0	0	0	0	3.42	131	235	0	A2335498	（唇腺活检）唇腺腺泡萎缩，小叶间纤维组织增生，间质灶性淋巴细胞浸润（5灶，＞50个/HPF）。请结合临床。	4	其他	0
李美娥	女	41	0010874826	2021-07-21	干燥综合征、腮腺肿大、慢性胃炎、哮喘、过敏性鼻炎	2021-07-20	(-)	(-)	(-)	(-)	抗细胞浆抗体 阳性 胞浆颗粒型+	21	3.13	9.19	1.26	11.5	0.89	0.94	0.3	2021-07-18	30	20	1.906	/	/	双侧腮腺肿大	0	0	0	0	1	0	6.34	130	251	0	B2135869	（唇腺）小块涎腺组织，腺泡略萎缩，导管及腺泡周围见散在淋巴细胞浸润。(其中1灶>50个淋巴细胞）	3	其他	1
吴怀英	女	75	0003684410	2022-12-19	干燥综合征、0、乙肝表面抗原携带者	2022-11-24	可疑阳性 1：100 颗粒+/-	(-)	(-)	(-)	抗Jo-1强阳性	52	3.3	32.1	2.71	17.41	2.34	0.88	0.18	2022-11-24	0	0	3.87	/	/	口干眼干	0	0	0	1	0	0	4.94	112	167	0	B2263707	（唇腺活检）送检涎腺组织，导管及腺泡周围灶性淋巴细胞及少量浆细胞浸润灶性浸润，2灶，符合慢性涎腺炎（Ⅳ级）。请结合临床及实验室检查。	4	体力劳动者	1
李翠兰	女	55	0012149009	2022-12-12	干燥综合征可能、三叉神经病、0	2022-12-06	可疑阳性 1：100 颗粒+/-	(-)	(-)	(-)	(-)	16	3.34	9.38	2.62	14.9	0.92	0.9	0.24	2022-12-05	2	2	3.05	/	/	口干眼干	0	0	0	0	0	0	4.45	125	233	0	B2263996	（唇腺活检）送检为涎腺组织，腺泡小叶结构存在，唇腺腺泡略萎缩，可见淋巴细胞及浆细胞聚集（＜50个淋巴细胞），间质纤维脂肪组织轻度增生。请结合临床。	2	其他	0
刘春燕	女	49	0000146564	2023-05-12	干燥综合征、肝功能不全、甲状腺癌术后	2023-05-04	(-)	(-)	（+）	（-）	(-)	52	3.13	9.38	2.09	13.5	3.48	1.3	0.17	2023-05-04	0	1	10.62	/	/	口干、龋齿	0	1	0	0	1	0	4.03	131	172	0	B2322761	（唇腺活检）送检涎腺组织，导管及腺泡周围多量淋巴细胞、浆细胞浸润，超过1灶，每灶超过50个/灶。符合慢性涎腺炎（Ⅳ级）。	4	其他	2
黄菲	女	33	0001149053	2020-08-10	干燥综合征	2020-03-23	阳性 1：100颗粒+/-	（+）	（+）	（-）	抗组蛋白：临界阳性、抗细胞浆抗体：阳性（AMA？）+	5	/	/	1.92	10.02	0.69	1.28	0.31	/	/	/	/	/	/	龋齿、腮腺肿大	0	0	0	0	0	0	8.83	132	328	0	A20024909	（唇腺活检）腺泡小叶结构存在，局灶腺泡萎缩，小叶内导管周围见淋巴细胞浸润灶（1灶，>50个淋巴细胞），请结合临床。	3	其他	0
陈莺莺	女	33	0009282223	2020-09-14	干燥综合征、不孕症	2019-04-09	阳性 1：100颗粒+/-	（+）	（+）	（+）	抗双链DNA抗体 临界阳性	28	/	/	2.95	14.92	1.79	1.12	0.32	/	/	/	/	/	/	0	0	0	0	0	0	0	12.94	149	320	0	A20026196	（唇腺）唾腺腺泡萎缩，小叶导管间可见淋巴细胞、浆细胞灶性浸润（2灶，＞50个/HPF）。请结合临床。	4	其他	0
尹立萍	女	52	0009709298	2020-09-16	干燥综合征	2020-09-15	(-)	（+）	（-）	（-）	抗细胞浆抗体 可疑阳性 +/-	32	3.14	8.38	2.56	19.28	2.07	1.15	0.22	/	/	/	/	/	/	0	0	0	0	0	0	0	5.2	109	234	0	A20032830	（唇腺）送检涎腺组织，间质少量淋巴细胞散在浸润（<50个/灶）。	2	其他	0
陈芳	女	64	0000592432	2020-09-09	干燥综合征	2020-09-10	阳性 1：100颗粒+/-	（-）	（+）	（-）	(-)	/	/	/	2.31	11.77	0.77	1.13	0.31	/	/	/	/	/	/	口干	0	0	0	0	0	1	2.92	123	120	0	A20032834	（唇腺活检）送检涎腺组织，间质少量淋巴细胞散在浸润（<50个/灶）。	2	其他	1
席世银	女	53	0003543221	2020-10-20	干燥综合征	2020-10-08	阳性 1：100颗粒+/-	（+）	（+）	（-）	(-)	9	3.6	/	2.47	15.65	0.99	/	/	2020-10-13	20	13	3.01	/	/	0	0	0	0	0	0	0	3.34	109	197	0	A20036804	（唇腺）粘膜慢性炎，腺泡小叶结构存在，间质小灶淋巴细胞浸润（＞50个/HPF）。	3	体力劳动者	0
翟明慧	女	38	0001059631	2020-10-27	干燥综合征、白细胞减少	2017-08-07	可疑阳性 1：100颗粒+/-	（-）	（-）	（-）	0	11	/	9.19	3.11	14.51	1.72	1.28	0.36	/	/	/	/	/	/	0	0	0	0	0	0	1	2.86	114	103	0	A20040287	（唇腺）涎腺组织内见个别淋巴细胞浸润。	1	脑力劳动者	1
关朝翠	女	61	0009897746	2020-12-25	干燥综合征、骨关节炎	2020-11-09	阳性 1：100颗粒+/-	（+）	（+）	（-）	(-)	21	3.11	/	3.09	12.69	1	1.25	0.38	/	/	/	/	/	/	口干	0	0	0	0	0	0	5.16	125	156	0	A20043833	（唇腺活检）送检涎腺组织，导管及腺泡周围散在淋巴细胞、浆细胞浸润。	2	其他	0
高丽丽	女	46	0002403723	2020-11-30	干燥综合征、不孕症	2020-11-17	可疑阳性 1：100颗粒+/-	（-）	（+）	（-）	(-)	/	/	/	2.12	11.75	0.7	/	/	/	/	/	/	/	/	口干、眼干	0	0	0	0	0	0	4.88	133	241	0	A20045307	（唇腺活检）送检小块组织，镜下见黏液腺组织，小叶结构存在，局灶腺泡萎缩，小导管增生，间质纤维组织轻度增生，散在少量淋巴细胞浸润。请结合临床。	2	其他	0
沈景环	女	59	0001921133	2020-12-30	干燥综合征	2020-12-17	可疑阳性 1：100颗粒+/-，核仁+/-	(-)	（+）	（-）	抗细胞浆抗体 阳性 +	10	/	9.38	1.53	17.29	1.49	/	/	2020-12-21	9	7	3.17	/	/	眼干	0	0	0	0	0	0	5.49	134	181	0	A20050557	（唇腺活检）唇腺腺泡轻度萎缩，小叶间血管增生、充血，小叶内见少数淋巴细胞及浆细胞散在浸润（<50个/灶）。请结合临床及实验室检查。	2	其他	0
张婷	女	28	0010423704	2020-04-26	干燥综合征	2021-04-14	阳性 1：100颗粒+/-	（+）	（-）	（-）	(-)	21	3.3	9.19	3.67	19.16	1.23	0.85	0.15	/	/	/	/	/	/	0	0	0	0	0	0	0	4.22	134	153	0	A2122125	（唇腺）送检小块涎腺组织，小导管周围间质散在少许淋巴细胞浸润，腺泡未见明显萎缩。	2	其他	0
沈晓初	女	32	0002017616	2020-10-12	干燥综合征、甲状腺功能减退、痛风	2021-04-30	阳性 1：100颗粒+/-	（+）	（+）	（-）	(-)	13	3.13	9.19	1.39	12.6	0.79	1.02	0.27	/	/	/	/	/	/	0	0	0	0	0	0	0	5.47	136	224	1	A2123460	（唇腺活检）唇腺腺泡略萎缩，小导管扩张，间质灶性（2灶）淋巴细胞及浆细胞浸润。请结合临床。	4	其他	1
唐廷震	男	71	0007820593	2021-08-03	干燥综合征、类风湿关节炎、甲状腺功能减退、冠心病	2020-04-26	阳性 1：100颗粒，均质+/-	（-）	（-）	（-）	(-)	25	3.13	188	4.15	12.2	1.06	/	/	/	/	/	/	/	/	口干眼干、龋齿	0	0	0	0	0	0	3.8	148	144	1	A2123553	（唇腺）少量涎腺组织，腺泡结构及数量未见异常，间质淋巴细胞灶性浸润（2灶，＞50个淋巴细胞）。	4	脑力劳动者	1
越友青	女	56	0009407225	2021-06-17	干燥综合征、甲状腺功能减退	2021-06-04	可疑阳性 1：100颗粒+/-	/	/	/	(-)	36	3.13	2150	2.2	16.4	2.17	1.03	0.28	/	/	/	/	/	/	0	0	0	0	0	0	0	3.98	132	207	1	A2130265	（唇腺活检）腺泡小叶结构存在，小叶间血管充血，小叶内导管周围见淋巴细胞浸润灶（4灶，>50个淋巴细胞），请结合临床。	4	其他	1
陈云	女	36	0010740120	2021-07-14	干燥综合征	2021-06-17	(-)	(-)	(-)	(-)	抗Scl-70 临界阳性	28	3.13	10.1	3.5	13.6	2.85	/	/	2021-06-16	15	10	6.45	/	/	口干、龋齿	0	0	0	0	0	0	4.2	136	162	0	A2132625	（唇腺）唇腺腺泡略萎缩，局灶可见淋巴细胞聚集（1灶，＜50个淋巴细胞/灶）。请结合临床	1	其他	0
董巾帼	女	30	0003274509	2021-06-25	干燥综合征	2021-06-22	(-)	（+）	（+）	（-）	抗细胞浆抗体 阳性*胞浆颗粒型++	3	3.19	/	1.54	13.59	0.99	0.92	0.2	2021-06-30	5	1	1.9	/	/	0	0	0	0	0	0	0	5.12	125	200	0	A2134321	（唇腺活检）送检涎腺组织内见散在、灶性淋巴细胞浸润（1灶＞50个淋巴细胞）。	3	其他	0
王莉	女	55	0002315545	2021-06-30	干燥综合征、类风湿关节炎	2021-06-23	可疑阳性*1：100颗粒+/-	(-)	(-)	(-)	(-)	2	3.3	1040	2.26	15.4	1.18	1.08	0.33	/	/	/	/	/	/	口干、眼干	0	0	0	0	0	1	3.47	132	183	0	A2134587	（唇腺活检）送检为涎腺组织，腺泡小叶结构存在，腺泡中度萎缩，小叶内导管周围见淋巴细胞浸润（其中2灶>50个淋巴细胞），请结合临床。	4	其他	1
陈士林	女	43	0009488214	2021-08-04	干燥综合征、0、乳腺增生	2021-07-08	（-）	（+）	（-）	临界阳性	(-)	20	3.13	9.19	1.93	10.27	2.9	/	/	/	/	/	/	/	/	眼干	0	1	0	0	0	0	3.91	107	184	0	A2139147	（唇腺活检）腺泡小叶结构存在，腺泡萎缩，小叶间血管充血，小叶内导管周围见淋巴细胞浸润灶（1灶，>50个淋巴细胞）。请结合临床。	3	其他	1
许圆圆	女	35	0009823580	2021-08-05	干燥综合征	2021-07-29	（-）	（+）	（+）	（-）	(-)	24	5.86	/	1.76	8.11	2.27	1.53	0.33	/	/	/	/	/	/	/	1	0	0	0	0	0	7.62	109	226	0	A2140313	（唇腺活检）唇腺腺泡略萎缩，小叶间纤维、脂肪组织增生，灶性（1灶）淋巴细胞（＞50个/HPF0）浸润。请结合临床。	3	其他	1
刘难难	女	32	0010349649	2021-08-17	干燥综合征、甲状腺结节	2021-08-05	阳性 1：100颗粒+/-	（+）	（-）	（-）	抗U1-nRNP/Sm 临界阳性、抗细胞浆抗体 阳性*+	10	/	/	3.26	16.37	1.13	0.93	0.1	/	/	/	/	/	/	腮腺肿大	0	0	0	0	0	0	3.51	133	161	1	A2142271	（唇腺活检）送检涎腺组织内见灶性淋巴细胞浸润（＞50个淋巴细胞/灶）。	3	其他	1
胡守秀	女	55	0011030998	2021-09-29	干燥综合征、原发性胆汁性肝硬化	2021-08-16	阳性 1：100核仁+/-	(-)	（+）	（-）	抗细胞浆抗体 阳性*（线粒体？）+++	/	/	/	3.65	34.5	7.49	/	/	/	/	/	/	/	/	口干	0	0	0	0	1	0	/	/	/	0	A2149555	（唇腺活检）送检涎腺组织，导管及腺泡周围灶性淋巴细胞、浆细胞浸润，符合慢性涎腺炎（Ⅲ级）。	3	其他	1
王艳	女	36	0000227002	2021-09-28	干燥综合征、缺铁性贫血、回纹型风湿症	2021-09-14	阳性 1：100颗粒、核仁+/-	（+）	（+）	（-）	抗细胞浆抗体 阳性*胞浆颗粒型+	8	3.13	/	1.57	15.85	1.87	1.01	0.26	2021-09-28	5	20	4.13	/	/	0	0	1	0	0	0	1	3.31	129	89	0	A2152000	（唇腺活检）送检为涎腺组织，腺泡略萎缩，间质局灶淋巴细胞浸润（＜50个/灶）。	2	其他	2
张伟	女	39	0000341244	2020-10-20	干燥综合征、不孕症	2021-07-27	可疑阳性 1：100颗粒+/-	（+）	（+）	（+）	(-)	8	3.13	/	3.24	13.94	1.97	0.98	0.24	2021-09-08	3	2	5	/	/	0	0	0	0	0	0	0	4.57	121	225	0	A2152936	（唇腺活检）送检涎腺组织，导管及腺泡周围可见浸润的炎细胞聚集成片，符合慢性涎腺炎（Ⅳ级）。	4	其他	0
骆秀琴	女	34	0002341864	2022-01-18	干燥综合征、贫血、乳腺增生、痔疮、便秘、下肢静脉曲张	2022-01-07	可疑阳性 1：100颗粒+/-	（+）	（-）	（-）	(-)	17	3.13	9.19	2.54	16.93	3.12	1.21	0.28	/	/	/	/	/	/	口干	0	1	0	0	0	1	2.8	127	170	0	A2202661	（唇腺活检）送检涎腺组织，导管及腺泡周围可见涎腺组织内炎症细胞聚集成片，超过50个/灶。	3	脑力劳动者	2
刘世芳	女	55	0011759570	2022-02-07	干燥综合征、类风湿关节炎（外院诊断）	2022-02-08	阳性*1：100均质、颗粒+/-	(-)	(-)	(-)	(-)	49	3.13	74.9	4	16.46	1.67	1.33	0.35	2022-02-07	1	1	0.12	/	/	口干眼干、龋齿	0	1	0	0	0	0	8.87	117	220	0	A2207843	（唇腺活检）唇腺腺泡萎缩，间质纤维脂肪组织轻度增生，可见淋巴细胞聚集灶（多灶，＞50个淋巴细胞），请结合临床。	4	其他	1
郑圣东	男	64	0010995910	2022-08-29	干燥综合征、冠状动脉粥样硬化性心脏病、重度原发性肺动脉高压、心衰、右肺上叶占位、陈旧性脑梗死、甲状腺结节、下肢静脉曲张术后	2021-08-12	(-)	(-)	（+）	（-）	(-)	12	3.13	9.19	0.95	15.86	0.56	0.85	0.21	/	/	/	/	/	/	口干	0	0	0	0	0	0	3.68	140	114	1	A2208644	（唇腺活检）送检涎腺组织，腺泡及导管间见多灶性淋巴细胞浸润（1灶＞50个淋巴细胞）。	4	脑力劳动者	1
黄江红	女	50	0004371427	2021-11-25	干燥综合征	2021-09-20	阳性*1：100颗粒+/-	（+）	（+）	（-）	抗U1-nRNP/Sm 临界阳性	28	3.13	9.19	2.08	13.9	1.94	1.19	0.23	/	/	/	/	/	/	口干	0	0	0	0	0	0	5.77	132	170	0	A2211865	（唇腺）送检涎腺组织，导管及腺泡周围淋巴细胞浸润，考虑慢性涎腺炎（Ⅳ级）。	4	其他	1
孙莲头	女	57	0002578599	2022-03-28	干燥综合征、慢性胃炎（HP感染所致）、甲状腺功能减退	2022-03-12	可疑阳性 1：100颗粒+/-	（+）	（-）	（-）	（-）	31	3.3	10.6	2.13	16.21	2.12	1.14	0.28	/	/	/	/	/	/	0	0	1	0	0	0	0	3.89	114	115	1	A2215839	（唇腺活检）送检涎腺组织，导管及腺泡周围淋巴细胞、浆细胞聚集成片，超过50个/灶，符合慢性涎腺炎（Ⅲ级）。	3	其他	2
章美荣	女	37	0011714357	2022-06-06	干燥综合征	2022-06-04	可疑阳性 1：100颗粒+/-	(-)	（+）	（-）	0	50	3.19	/	2.59	17.85	1.2	1.18	0.42	/	/	/	/	/	/	口腔溃疡、偶有会阴溃疡	0	0	0	0	0	0	6.67	134	244	0	A2230090	（唇腺活检）送检少量涎腺组织轻度慢性炎，腺泡略萎缩，间质少量淋巴细胞小灶性（<50个/HPF）浸润。	2	其他	0
李庆云	女	48	0010217905	2022-06-14	干燥综合征、类风湿关节炎	2022-03-23	阳性*1：100	（-）	（-）	（-）	（-）	23	3.13	406	3.97	12.5	1.16	/	/	/	/	/	/	/	/	口干眼干	0	1	0	0	0	0	5.33	125	190	0	A2230091	（唇腺活检）送检涎腺组织慢性炎，腺泡轻度萎缩，见灶性淋巴细胞浸润（3灶＞50个淋巴细胞）。	4	其他	1
王庆华	女	58	0003585970	2022-04-26	干燥综合征可能、糖尿病、高血压	2022-04-22	可疑阳性 1：100颗粒+/-	（+）	（-）	（-）	（-）	/	/	/	1.24	10.42	1.53	1	0.35	/	/	/	/	/	/	口干	0	0	0	0	0	0	6.66	159	168	0	A2230094	（唇腺活检）送检少量涎腺组织轻度慢性炎，腺泡略萎缩，间质少量淋巴细胞小灶性（<50个/HPF）浸润。	2	其他	0
李全英	女	54	0009341022	2022-07-14	干燥综合征	2022-06-27	(-)	(-)	（+）	（-）	（-）	7	/	/	1.54	14.42	0.98	/	/	/	/	/	/	/	/	0	0	1	0	0	0	1	2.98	134	136	0	A2236588	（唇腺活检）腺泡略萎缩，少量淋巴细胞小灶性浸润（<50个/灶）。	2	其他	2
蔡东梅	女	47	0002682049	2022-07-19	干燥综合征、慢性胃炎、甲状腺结节、0	2022-07-04	阳性 1：100颗粒+/-	（+）	（+）	（-）	抗CENP B临界阳性	16	3.3	9.38	3.11	14.6	1.76	1.3	0.31	2022-07-07	3	2	1.92	/	/	0	0	1	0	0	0	0	4.4	103	271	1	A2237192	（唇腺活检）送检涎腺组织，导管及腺泡周围见1灶淋巴细胞、浆细胞片状浸润（超过50个）,符合慢性涎腺炎（Ⅲ级）。请结合临床。	3	其他	2
许春香	女	47	0009597005	2022-07-14	干燥综合征、胃息肉、乳腺增生、子宫全切术后状态、0	2022-06-09	(-)	（+）	（-）	（-）	（-）	8	3.19	8.38	3.72	13.31	1.35	/	/	2022-07-07	14	4	2.85	/	/	0	0	1	0	0	0	0	6.12	133	257	0	A2237194	（唇腺）（唇腺活检）送检涎腺组织，导管及腺泡周围可见淋巴细胞、浆细胞浸润，符合慢性涎腺炎（Ⅱ级）。请结合临床。	2	其他	1
毛玉侠	女	51	0012305473	2022-08-29	干燥综合征	2022-07-14	(-)	(-)	（+）	（-）	（-）	15	3.19	/	2.03	17.06	1.97	1.29	0.18	/	/	/	/	/	/	腮腺肿大	0	0	0	0	0	0	8.05	112	334	0	A2238692	（唇腺活检）唇腺组织，小叶状结构，间质少量淋巴细胞浸润。	1	其他	0
李安迪	女	26	0009530308	2022-07-13	干燥综合征、焦虑症	2021-04-26	阳性 1：100颗粒+/-	（+）	（+）	临界阳性	抗组蛋白 阳性	17	3.3	8.38	2.81	19.51	1.04	1.15	0.37	2022-07-15	11	8	0.71	/	/	0	0	1	0	0	0	0	4.85	113	221	0	A2238713	（唇腺活检）小块涎腺组织，导管及腺泡周围多灶性淋巴细胞浸润，个别涎腺导管扩张。	4	脑力劳动者	1
钟娟	女	46	0010924289	2022-07-20	干燥综合征，眼部	2022-07-15	可疑阳性 1：100颗粒+/-	(-)	（+）	（-）	（-）	11	/	10.6	1.87	10.77	1.74	/	/	/	/	/	/	/	/	口干眼干	0	0	0	0	0	0	7.62	131	234	0	A2240146	（唇腺活检）涎腺小叶结构存在，腺泡轻度萎缩，间质疏松水肿，未见明显淋巴细胞、浆细胞浸润，请结合临床。	1	其他	0
李云兰	女	55	0011933910	2022-05-10	干燥综合征、间质性肺炎、胃炎、高血压	2022-04-20	(-)	（-）	（+）	（-）	抗细胞浆抗体 阳性*+	5	/	24.3	2.02	12	0.6	0.89	0.17	2022-04-22	5	3	2.7	/	/	口干	0	0	0	1	0	0	5.82	115	194	0	A2244584	（唇腺活检）送检涎腺组织，导管及腺泡周围淋巴细胞、浆细胞散在浸润，符合慢性涎腺炎（Ⅱ级）。	2	体力劳动者	0
偶正英	女	61	0000831196	2022-07-01	干燥综合征、慢性胃炎（先有胃炎）	2022-06-28	(-)	(-)	（+）	（-）	（-）	6	3.3	10.6	2.06	8.38	0.71	/	/	2022-09-02	1	1	6.07	/	/	口干眼干	0	1	0	0	0	0	5.5	135	228	0	A2250361	（唇腺活检）小块涎腺组织，腺泡结构及数目尚正常，间质小灶性及散在淋巴细胞、浆细胞浸润。（局灶＞50个淋巴细胞）。	3	其他	0
宣守琴	女	50	0003044787	2017-06-15	干燥综合征、甲状腺功能亢进	2017-05-19	可疑阳性 1：100颗粒+/-	（+）	（+）	（-）	（-）	3	3.11	11	2.59	20.47	1.19	0.9	0.23	2022-09-15	0	1	2.3	/	/	口干	0	0	0	0	0	0	5.46	132	167	1	A2252220	（唇腺活检）送检涎腺组织，涎腺组织内炎症细胞聚集成片，超过50个/灶，符合慢性涎腺炎（Ⅲ级）。	3	其他	1
胡常永	女	58	0006423560	2022-09-28	干燥综合征、胃食管反流（HP感染）、焦虑状态	2023-03-24	可疑阳性 1：100颗粒+/-	(-)	（+）	（-）	（-）	28	3.02	9.94	3.79	16.1	0.6	1.02	0.23	/	/	/	/	/	/	口干	0	0	0	0	0	0	3.9	133	163	0	A2252729	（唇腺活检）送检涎腺组织，导管及腺泡周围淋巴细胞、浆细胞灶性浸润，符合慢性涎腺炎（Ⅲ级）。	3	脑力劳动者	0
章在翠	女	59	0003061446	2022-11-07	干燥综合征	2022-08-19	可疑阳性 1：100颗粒+/-	(-)	（+）	（-）	（-）	13	/	32.6	2.49	14.61	2.38	1.05	0.24	2022-10-10	15	18	2.68	/	/	口干、龋齿	0	0	0	0	0	0	4.21	138	160	0	A2257173	（唇腺活检）唇腺腺泡萎缩，间质灶性淋巴细胞（3灶，＞50个/灶）浸润。请结合临床。	4	其他	0
曹小妹	女	53	0012927806	2023-01-11	干燥综合征	2023-01-13	(-)	(-)	(-)	(-)	(-)	/	3.34	/	3.52	9.16	1.92	1.06	0.36	2023-01-11	13	12	1.37	/	/	口干眼干	0	0	0	0	0	0	6.59	145	236	0	A2301702	（唇腺）送检组织两块，其一唇腺腺泡稍萎缩，小叶间纤维组织增生，少量淋巴细胞浸润。其二未见唇腺腺泡，导管周围间质内见灶性淋巴细胞浸润（1灶，约60个/HPF）。请结合临床。	3	其他	0
徐长久	男	44	0013016697	2023-03-13	干燥综合征（2年）、肝功能异常（7年）、乙肝病毒携带者	2023-03-13	(-)	(-)	（+）	（-）	（-）	5	3.41	9.38	2.32	10.16	0.94	1.13	0.24	/	/	/	/	/	/	龋齿	0	0	0	0	0	0	6.62	155	136	0	A2314896	（唇腺活检）小块涎腺组织，腺泡形态及结构尚正常、间质局灶淋巴细胞浸润（约1灶，＜50个淋巴细胞）。	2	其他	0
娄慧娟	女	53	0000388933	2021-09-29	眼干燥综合征、甲状腺结节、子宫平滑肌瘤、	2021-09-23	阳性 1：100颗粒+/-	（+）	（+）	（-）	（-）	15	3.13	12.3	2.76	14.58	0.79	1.3	0.36	2021-09-22	20	12	6.05	/	/	眼干	0	1	0	0	0	0	4.54	127	263	1	A2314901	（唇腺活检）小块涎腺组织，腺泡结构及形态尚正常，间质纤维脂肪组织增生，多灶性及散在淋巴细胞、浆细胞浸润（30-50个淋巴细胞/灶）。	4	其他	2
程丽雅	女	31	0011283128	2023-03-27	干燥综合征、脑梗塞、腰椎间盘脱出	2023-03-21	阳性 1：100颗粒+/-	（+）	（+）	（-）	（-）	12	3.22	11	2.68	15.3	0.68	1.12	0.27	/	/	/	/	/	/	0	0	0	0	0	0	0	4.96	133	334	0	A2316790	（唇腺活检）送检小块涎腺组织，腺泡及导管周围见淋巴细胞浸润灶（1灶，＞50个淋巴细胞/灶）。	3	其他	0
王晓春	女	54	0000622291	2023-05-07	干燥综合征、骨关节炎、甲状腺结节、骨质疏松、双下肢大隐静脉曲张	2022-09-26	可疑阳性 1：100颗粒+/-	（+）	（+）	（-）	（-）	11	3.3	10.6	1.56	11.66	1.62	/	/	2023-04-21	3	5	2.98	可见点状着色	3s	眼干	0	0	0	0	0	0	5.71	15	211	1	A2323447	（唇腺活检）送检涎腺组织，腺泡轻度萎缩，导管及腺泡周围灶性淋巴细胞浸润（>1灶），符合慢性涎腺炎（Ⅳ级）。	4	体力劳动者	0
刘纯节	女	46	0010326224	2023-05-11	干燥综合征、白细胞减少	2023-04-25	阳性 1：100颗粒+/-	（+）	（-）	强阳性	（-）	9	/	9.19	2.52	12.47	0.83	0.89	0.25	/	/	/	/	/	/	口干	0	1	0	0	0	1	3	113	153	0	A2325060	（唇腺活检）送检小块涎腺组织慢性炎，镜下见腺泡及导管周围见淋巴细胞浸润灶（1灶，约50个淋巴细胞/灶）。请结合临床及相关检查。	3	其他	2
宫珊珊	女	36	0000573524	2023-05-26	干燥综合征、脂肪肝、肝功能异常	2023-05-27	(-)	(-)	（+）	（-）	抗U1-nRNP/Sm 临界阳性	2	/	9.19	1.48	10.61	1.16	0.8	0.34	/	/	/	/	/	/	0	0	0	0	0	1	0	4.03	138	182	0	A2331235	（唇腺活检）唇腺腺泡略萎缩，小叶间纤维组织增生，灶性淋巴细胞浸润（2灶，＞50个淋巴细胞）。请结合临床。	4	其他	1
陈秀兰	女	57	0013363033	2023-06-12	干燥综合征	2023-07-11	阳性 1：100颗粒+/-，核仁+/-	（+）	（+）	（-）	（-）	8	3.13	9.19	1.4	10.5	0.5	0.95	0.23	/	/	/	/	/	/	口干、口腔溃疡	0	0	0	0	0	0	4.63	124	165	0	A2332444	（唇腺活检）送检涎腺组织，腺泡轻度萎缩，个别导管扩张，腺泡及导管间见多灶性淋巴细胞浸润（2灶，＞50个淋巴细胞/灶）。	4	其他	0

## Sheet: total
分组	姓名	性别	年龄（岁）	登记号	确诊时间	临床诊断	检查时间	分组	ANA	抗SSA60	抗SSA52	抗SSB	抗核抗体其他项补充	ESR	CRP	RF	免疫球蛋白IgA	免疫球蛋白IgG	免疫球蛋白IgM	补体C3	补体C4	口眼干燥实验检查时间	泪液流量（左）	泪液流量（右）	唾液流量	角膜荧光染色	泪膜破碎时间	局部表现	皮肤粘膜	肌肉骨骼	肾小管酸中毒	呼吸系统	消化系统	血液系统	WBC	Hb	PLT	甲状腺	病理号	病理诊断	病理分级	工作性质	脏器受累个数
1	刘倩	1	34	0010042736	2020/12/14	干燥综合征、溶血性贫血、免疫性血小板减少、脾大	2020-12-16	3	阳性 1：1000颗粒++	(+)	(+)	（-）	0	2	2.98	9.19	1.61	11.3	0.37	0.65	0.1	2020-12-17	10mm	6mm	0.385g	/	/	口干	0	0	0	0	0	1	2.84	69	97	0	A20050202	（唇腺活检）送检涎腺组织，导管及腺泡周围灶区淋巴细胞、浆细胞聚集成片，超过50个/灶。	3	其他	1
1	王春芳	1	49	0010059739	2020-12-25	干燥综合征	2020-12-24	3	阳性 1：1000颗粒++	(+)	(+)	(+)	0	54	3.3	9.38	2.83	21.83	0.66	0.77	0.19	/	/	/	/	/	/	口干、眼干	0	1	0	0	0	0	2.37	88	228	0	A20052064	（唇腺）唇腺腺泡轻度萎缩，小叶间血管增生、充血，小叶内见淋巴细胞浸润（>50个/灶）。请结合临床及实验室检查。	3	其他	1
1	袁成义	1	51	0010185804	2021-01-29	干燥综合征、白细胞减少	2021-01-26	4	阳性 1：3200 着丝点+++	（-）	（-）	（-）	抗CENP B强阳性	2	3.13	9.19	1.75	9.15	1.26	0.77	0.19	2021-01-25	4	5	1.079	/	/	口干、龋齿	0	0	0	0	0	1	2.81	137	149	0	A2104556	（唇腺活检）混合性腺泡组织，间质内散在淋巴细胞、浆细胞浸润。	2	体力工作	1
1	汪家云	1	56	0010251912	2021-02-18	干燥综合征 0 肝囊肿 肾囊肿	2021-02-11	3	阳性 1：1000 核仁++	(+)	（-）	(-)	抗核糖体P-蛋白 强阳性、抗双链DNA抗体临界阳性	8	3.13	23.9	3.26	13.8	1.44	0.8	0.17	/	/	/	/	/	/	0	0	1	0	0	0	1	5.28	110	195	0	A2108064	（唇腺活检）送检涎腺组织，导管及腺泡周围淋巴细胞、浆细胞聚集成片，超过1灶，每灶超过50个/灶，请结合临床及相关检查。	4	脑力工作	2
1	吴倩	1	44	02945248	2019-11-23	干燥综合征、原发性胆汁性肝硬化、肝功能异常、肝性脑病	2019-11-23	4	阳性 1:3200 着丝点 +++	(+)	(+)	(-)	抗CENP B强阳性、ANA-M2强阳性、抗线粒体抗体（+++）	52	4.97	11.3	3.07	16.41	5.46	1.26	0.28	/	/	/	/	阴性	左：6s 右：6s	口干、龋齿	1	0	0	0	1	1	5.97	116	72	0	A19000782	（唇腺）小唾腺轻度萎缩，内见散在及小片状淋巴细胞浸润。	2	体力工作	3
1	张荣	1	45岁	13842303	2019-12-12	干燥综合征 下肢静脉血栓形成 甲状腺功能减退	2019-12-13	3	阳性 1:1000	(+)	(+)	(-)	0	8	3.11	11.3	3.2	10.7	0.85	0.9	0.23	2019-11-18	32	34	22	阴性	左：8s 右：8s	0	0	0	0	0	0	0	2.87	107	197	1	A19001754	（唇腺活检）送检涎腺组织，导管轻度扩张，灶性淋巴细胞浸润。	3	其他	1
1	吴菊	1	54岁	13614402	2020-01-12	干燥综合征	2020-01-08	5	阳性 1:10000 颗粒 ++++	(+)	(+)	(+)	抗Sm临界阳性	33	3.02	106	3.55	33.12	1.84	0.86	0.18	/	/	/	/	/	/	口干	0	0	0	0	0	1	2.96	113	163	0	A20000848	（唇腺）小唾腺萎缩，间质较多淋巴细胞及浆细胞浸润。请结合临床！	2	其他	1
1	吴娜	1	30岁	09641609	2020-03-02	干燥综合征 肾小管酸中毒	2020-03-03	3	阳性 1:1000 颗粒++	(+)	(+)	(-)	0	9	3.02	9.5	2	19.64	1.07	0.91	0.25	2020-03-10	4	5	2.08	阳性	左：1s 右：3s	口干	0	0	1	0	1	1	6.67	141	106	0	A20001998	（唇腺活检）唇腺腺泡轻度萎缩，小叶间血管增生、充血，小叶内见淋巴细胞浸润灶（＞50个淋巴细胞）。请结合临床及实验室检查。	3	脑力工作	3
1	姜家芳	1	65岁	16634340	2020-04-11	干燥综合征、肺部感染、肥厚性心肌病、冠状动脉粥样硬化性心脏病、甲状腺功能减退症、轻度肺动脉高压	2020-04-13	3	阳性 1:1000 颗粒，着丝点 ++	(+)	(+)	(-)	抗CENP B强阳性	4	1.07	10.2	2.99	14.37	1.41	0.76	0.08	2020-04-15	3	2	1.46	/	/	口干	0	0	0	0	1	1	3.95	122	57	1	A20004742	（唇腺）涎腺腺泡略萎缩，间质中等量淋巴细胞、浆细胞浸润。	2	体力工作	4
1	庞翠芳	1	55岁	16326569	2020-04-27	干燥综合征 间质性肺炎 轻度肺动脉高压	2020-04-28	5	阳性 1:10000	(-)	(-)	(-)	抗RNP强阳性、抗RO-52 可疑阳性	37	250.4	161	1.55	16.99	1.54	1.31	0.39	/	/	/	/	/	/	口干、眼干	0	1	0	1	0	0	13.6	102	140	1	A20008525	（唇腺活检）送检为涎腺组织，腺泡轻度萎缩，间质散在少数淋巴细胞浸润，小叶间导管轻度扩张，导管上皮轻度增生。组织较少，请结合临床。	2	体力工作	4
1	李迎娣	1	50岁	03959855	2020-05-07	干燥综合征 甲状腺功能减退症	2020-05-08	2	阳性 1:320 颗粒，核仁 +	(+)	(+)	(+)	抗细胞浆抗体阳性	39	1.07	10.2	3.01	22.08	1.15	1.28	0.36	2020-05-13	5	4	1.2	阴性	右：3-4s 左：3-4s	口干、眼干	0	1	0	0	0	0	4.09	110	149	1	A20009707	（唇腺活检）混合性腺泡间质内见灶性淋巴细胞浸润（＞50个/HPF）。请结合临床。	3	脑力工作	2
1	姚佐华	1	78岁	12489222	2020-05-12	干燥综合征 白细胞减少 巨幼细胞性贫血 血小板减少 慢性浅表性胃炎 高血压 糖尿病	2020-05-13	4	阳性 1:3200 颗粒 +++	(+)	(-)	(-)	0	23	24.4	11	2.54	13.4	0.99	0.7	0.23	/	/	/	/	阴性	右：＞10s 左：8-9s	口干、眼干	0	0	0	0	1	1	1.42	68	43	1	A20011113	（唇腺）送检小块脂肪组织内见散在少许导管扩张，灶性淋巴细胞浸润。组织过少，请结合临床。	3	脑力工作	3
1	汪平	1	51岁	03029438	2020-06-02	干燥综合征 肝功能不全 高血压	2020-06-03	2	阳性1:320 颗粒 +	(+)	(-)	(-)	抗细胞浆抗体阳性	41	3.11	9.5	4.6	16.1	1.54	1.63	0.33	2020-06-03	18	15	1.11	阳性	右：3s 左：3s	口干	0	1	0	0	0	0	6.49	139	199	0	A20014082	（唇腺活检）唇腺腺泡萎缩，小叶内纤维组织增生，伴淋巴细胞灶性浸润（5灶，＞50个淋巴细胞）。请结合临床及实验室检查。	4	其他	1
1	刘永妮	1	33岁	02998676	2020-06-11	干燥综合征 白细胞减少 桥本甲状腺炎	2020-06-12	2	阳性 1:320 颗粒 +	(+)	(-)	(-)	0	21	9.84	9.5	1.64	13.69	1.08	1.01	0.25	/	/	/	/	阴性	右：5s 左：5s	淋巴结肿大	1	1	0	0	0	1	3.46	95	130	1	A20016108	（唇腺活检）腺泡小叶结构存在，小叶间血管充血，小叶内导管周围见淋巴细胞浸润灶（1灶，>50个淋巴细胞），请结合临床。	3	其他	4
1	谢长梅	1	34岁	07060147	2020-06-21	干燥综合征	2020-06-22	3	阳性 1:1000 颗粒，核仁 ++	(+)	(+)	(+)	抗细胞浆抗体阳性	30	3.02	31	2.85	17.44	1.3	1.01	0.29	2020-06-24	1	1	0.62	/	/	口干、舌乳头萎缩	1	1	0	0	0	0	3.47	134	156	0	A20017590	（唇腺活检）腺泡轻度萎缩，间质淋巴细胞及浆细胞散在及灶性浸润。请结合临床。	3	其他	2
1	吴新霞	1	48岁	16839065	2020-07-10	干燥综合征 免疫性血小板减少 亚临床甲状腺功能亢进 子宫切除术后	2020-07-13	2	阳性 1:320 颗粒 +	(+)	(+)	(-)	0	15	0.7	9.5	2.12	16.55	1.86	1.07	0.23	2020-07-16	0	3	4.41	阳性	右：4s 左：4s	口干、眼干	1	0	0	0	0	1	9	130	184	1	A20020897	（唇腺活检）小块涎腺组织，腺泡略萎缩，间质见灶性及散在淋巴细胞、浆细胞浸润（＞50个淋巴细胞/灶）。	3	其他	3
1	夏云雪	1	32岁	0009586368	2020-08-17	干燥综合征 缺铁性贫血	2020-08-18	4	阳性 1:3200 颗粒，核仁 +++	(+)	(+)	(+)	0	93	149.37	9.5	2.02	16.5	0.57	1.22	0.58	/	/	/	/	/	/	口干、眼干	0	0	0	0	0	0	6.46	103	101	0	A20028251	（唇腺活检）送检涎腺组织，涎腺组织内炎症细胞聚集成片，超过50个/灶（Ⅲ级）。	3	脑力工作	0
1	洪美琴	1	62岁	12023232	2020-08-26	干燥综合征 原发性甲状腺功能减退	2020-08-27	4	阳性 1:3200 着丝点 +++	(+)	(+)	(-)	抗CENP B强阳性	16	2.98	10.1	2.52	10.7	1.2	0.89	0.17	2020-08-28	7	3	3.79	/	/	0	1	0	0	0	0	0	6.46	103	101	1	A20029558	（唇腺活检）送检小块涎腺组织，导管及腺泡周围见淋巴细胞浸润聚集成片，超过50个/灶，符合慢性涎腺炎（Ⅲ级）。	3	其他	2
1	音玉莹	1	56岁	0009465288	2020-09-03	干燥综合征 中度肺动脉高压	2020-08-20	2	阳性 1:320 颗粒，周边 +	(+)	(+)	(-)	抗细胞浆抗体阳性	93	3.52	19.6	5.36	23.65	1.45	1.01	0.19	2020-09-04	8	19	0.21	/	/	口干	1	1	0	0	0	0	4.83	132	90	0	A20030971	（唇腺活检）送检小块涎腺组织，导管轻度扩张，间质纤维组织增生内见少量淋巴细胞、浆细胞浸润。	2	体力工作	3
1	周章梅	1	57岁	0009657601	2020-09-01	干燥综合征	2020-09-02	2	阳性 1:320 致密颗粒型+	(+)	(-)	(-)	0	2	3.14	8.38	1.4	10.96	0.57	0.77	0.34	2020-09-03	15	13	2.14	/	/	口干、眼干	0	0	0	0	0	0	4.41	118	178	0	A20030972	（唇腺活检）送检小块涎腺组织，导管轻度扩张，间质纤维组织增生内见少量淋巴细胞、浆细胞浸润。	2	脑力工作	0
1	胡文翠	1	57岁	0001169080	2020-09-12	干燥综合征 脂肪肝	2020-08-24	4	阳性 1:3200 着丝点 +++	(-)	(+)	(-)	抗CENP B强阳性，抗细胞浆抗体阳性	26	3.14	8.38	3.59	12.27	1.04	1.09	0.33	/	/	/	/	阳性	右：2s 左：2s	口干、眼干	0	0	0	1	0	0	3.91	132	184	0	A20032507	（唇腺）涎腺腺泡小叶略萎缩，小叶间导管轻度扩张，间质多灶性淋巴细胞浸润。	3	其他	1
1	张仁珍	1	53岁	17003270	2020-09-26	干燥综合征 白细胞减少 血小板减少	2020-09-22	3	阳性 1:1000 颗粒 ++	(+)	(+)	(-)	0	17	2.98	10.1	3.19	16.54	1.76	1.01	0.16	2020-09-26	5	4	2.066	/	/	口干、眼干	0	0	0	0	0	1	3.08	116	87	0	A20035349	（唇腺活检）唇腺组织，小叶状结构，间质灶性淋巴细胞浸润（<50个/灶）。	2	其他	1
1	俞美莎	1	62岁	0009778876	2020-10-04	干燥综合征 高免疫球血症 多浆膜腔积液 贫血	2020-10-07	4	阳性 1:3200 核仁，颗粒 +++	(+)	(+)	(+)	0	53	226.99	8.38	0.74	25.03	0.64	1.36	0.44	/	/	/	/	阴性	右：3s 左：3s	0	1	1	0	0	0	1	13.23	81	134	0	A20035986	（唇腺活检）送检涎腺组织，导管周围及腺泡小叶间多灶性淋巴细胞、浆细胞浸润。	4	其他	4
1	王明环	1	66岁	0001520590	2020/20/09	干燥综合征 间质性肺炎 低钾血症	2020-09-27	2	阳性 1:320 颗粒 +	(+)	(+)	(-)	0	45	3.14	73.1	3.09	17.23	2.35	1.25	0.29	/	/	/	/	/	/	口干、口周麻木、龋齿	0	0	0	1	0	0	8.82	106	204	0	A20036637	（唇腺）送检涎腺组织，导管周围及腺泡小叶间灶性淋巴细胞、浆细胞浸润。	3	体力工作	1
1	杨恩敏	1	43岁	0002311512	2020-10-19	干燥综合征	2020-10-23	3	阳性 1:1000 颗粒 ++	(+)	(+)	(+)	抗JO-1临界阳性，抗细胞浆抗体 阳性	31	3.11	8.38	2.01	16.81	0.94	1.02	0.22	2020-10-23	5	4	2.35	阴性	左：3s 右：2s	口干	1	0	0	0	0	0	4.09	121	226	0	A20039150	（唇腺）送检涎腺组织，灶性淋巴细胞浸润导管周围。	3	体力工作	1
1	罗平	1	55岁	0002223848	2020-11-10	干燥综合征 甲状腺功能减退症 甲状旁腺良性肿瘤 甲状腺癌术后	2020-11-05	2	阳性 1:320 核仁+	（-）	(+)	（-）	抗U1-nRNP/Sm阳性	10	3.25	8.38	1.67	10.62	2.5	1.27	0.22	2020-11-11	12	5	3.03	阴性	右：4s 左：4s	口干、眼干	1	0	0	0	0	0	7.14	122	181	1	A20043529	（唇腺）送检小块涎腺组织，腺泡略萎缩，间质散在少量淋巴细胞浸润。请结合临床。	2	其他	2
1	孙陈圆	1	29岁	16366825	2020-11-12	干燥综合征 甲状腺功能减退症 肝功能不全	2020-09-11	4	阳性 1:3200 颗粒+++	(+)	(+)	(+)	抗U1-nRNP/Sm阳性	43	2.98	8.38	1.6	24.9	0.7	1.11	0.15	2020-11-17	5	5	0.733	/	/	0	0	0	0	0	1	0	3.59	108	299	1	A20043741	（唇腺活检）唇腺腺泡轻度萎缩，小叶间纤维增生伴小叶内淋巴细胞（5灶，＞50个淋巴细胞）、浆细胞浸润。请结合临床及实验室检查。	4	其他	2
1	姜梅苏	1	50岁	0009801392	2020-11-13	干燥综合征 溶血性贫血 白细胞减少 慢性浅表性胃炎	2020-11-17	2	阳性 1:320 均质、颗粒 +	(+)	（-）	（-）	0	3	3.11	8.38	2.74	9.25	2.45	0.72	0.09	2020-11-17	＞20	7	2.5	/	/	0	0	0	0	0	1	1	4.7	111	253	0	A20043856	（唇腺活检）小块涎腺组织，腺泡及小叶内导管周围见淋巴细胞浸润灶（4灶，＞50个淋巴细胞/灶）。唇腺活检（+）。	4	其他	2
1	熊业英	1	73岁	0008581338	2020-11-14	干燥综合征 肺大疱	2020-11-11	4	阳性 1:3200 颗粒，核仁 +++	(+)	(+)	(+)	0	111	3.11	87.5	3.5	22.3	2.5	0.98	0.38	2020-11-18	0	0	0.11	阳性	右：2s 左：2s	口干、眼干	0	0	0	1	0	0	4.73	107	136	0	A20043857	（唇腺活检）小块涎腺组织，腺泡及导管周围见淋巴细胞浸润灶（4灶，＞50个淋巴细胞/灶）。唇腺活检（+）。	4	其他	1
1	黄菊荣	1	50岁	0009907348	2020-11-14	干燥综合征 荨麻疹	2020-11-11	3	阳性 1:1000 颗粒，着丝点++	(+)	(+)	(+)	抗CENP B强阳性，抗核小体阳性	85	23.1	8.38	2.8	24.98	1.27	0.4	0.03	/	/	/	/	阳性	右：4s 左：4s	0	1	0	0	0	0	0	7.93	103	179	0	A20044690	（唇腺活检）送检少量涎腺组织，间质灶性淋巴细胞浸润。	3	其他	1
1	陈霞	1	41岁	0009904289	2020-11-16	干燥综合征 缺铁性贫血 0 胆囊息肉	2020-11-07	4	阳性 1:3200 核仁 +++	(+)	(+)	（-）	抗核糖体P-蛋白阳性	22	3.11	8.38	2.79	17.91	1.2	0.93	0.15	/	/	/	/	阳性	右：4s 左：4s	0	0	1	0	1	0	1	4.7	69	205	0	A20044691	（唇腺活检）送检少量涎腺组织，间质灶性淋巴细胞浸润。	2	其他	2
1	李加平	1	49岁	0000030776	2020-11-16	干燥综合征 胆汁型肝硬变	2020-11-11	4	阳性 1:3200 着丝点 +++	(+)	(+)	（-）	抗CENP B强阳性	46	17.2	8.38	4.16	14.72	2.05	0.93	0.15	2020-11-18	2	2	0.63	/	/	口干、眼干	0	0	0	0	1	0	9.15	120	171	0	A20044692	（唇腺活检）送检少量涎腺组织，间质多量淋巴细胞浸润。	3	体力工作	1
1	徐晓玲	1	30岁	0001779810	2020-11-18	干燥综合征 甲状腺多发囊肿	2020-11-19	3	阳性 1:1000 颗粒 ++	(+)	(+)	(+)	0	25	3.3	8.38	2.72	14.68	1	0.77	0.22	2020-11-20	2	2	0.5	阴性	右：4s 左：4s	口干、眼干	0	0	0	0	1	0	4.91	122	165	1	A20044693	（唇腺活检）送检少量涎腺组织，间质灶性淋巴细胞浸润。	3	脑力工作	2
1	王侠	1	50岁	0009905770	2020-11-12	干燥综合征 肝功能不全 脑梗死 高血压 癫痫 脂肪肝 肝囊肿	2020-11-09	2	阳性 1:320颗粒 +	(+)	(+)	(+)	0	3	3.11	8.38	4.16	16.04	0.71	1.35	0.24	/	/	/	/	阳性	右：4s 左：4s	龋齿	0	0	0	0	1	0	4.45	134	211	0	A20044694	（唇腺活检）送检少量涎腺组织，间质灶性淋巴细胞浸润。	3	体力工作	1
1	杨雪平	1	33岁	0010004287	2020-12-17	干燥综合征 0 白细胞减少	2020-12-07	4	阳性 1:3200 颗粒 +++	（-）	(+)	(+)	0	3	3.11	8.38	4.16	16.04	0.71	1.35	0.24	/	/	/	/	/	/	左腮腺肿痛，口干	0	0	0	0	0	1	4.45	134	211	0	A20050455	（唇腺活检）腺泡小叶结构存在，小叶内纤维组织增生，伴淋巴细胞、浆细胞灶性浸润（4灶，每灶＞50个）。	4	其他	1
1	李素英	1	66岁	0010034436	2020-12-12	干燥综合征 免疫性血小板减少 凝血功能异常 消化道出血	2020-12-14	2	阳性 1:320 颗粒，核仁 +	（-）	(+)	（-）	coombs'试验阳性	17	13.5	9.19	2.1	17.2	1.36	1.11	0.18	/	/	/	/	/	/	0	1	0	0	0	0	1	4.15	109	47	0	A20051014	（唇腺活检）涎腺腺泡略萎缩，纤维脂肪组织略增生，多灶性淋巴细胞浸润。	4	体力工作	2
1	任右翠	1	54岁	0010079030	2020-12-24	干燥综合征 腰椎间盘突出	2020-12-25	4	阳性 1:3200 着丝点 +++	（-）	(+)	（-）	抗CENP B强阳性	18	2.98	9.19	1.79	9.93	0.6	1.09	0.13	2020-12-25	2	5	0.06	/	/	0	0	1	0	0	0	0	4.03	117	170	0	A20051808	（唇腺活检）小唾腺慢性炎，镜下见唾腺腺泡轻度萎缩，小叶间血管增生、充血，小叶内见淋巴细胞浸润（1灶，<50个）。请结合临床及实验室检查。	2	其他	1
1	闻庆荣	1	51岁	0002974013	2021-01-16	干燥综合征	2021-01-18	4	阳性 1:3200 颗粒 +++	(+)	(+)	(+)	0	66	3.13	9.19	10.2	24.1	1.07	0.86	0.14	/	/	/	/	/	/	口干、眼干，龋齿	0	0	0	0	0	0	6.4	120	238	0	A2102702	（唇腺活检）送检涎腺组织，腺泡轻度萎缩。特殊染色结果：刚果红（-）。	2	体力工作	1
1	孙礼芬	1	79岁	0010125140	2021-01-09	干燥综合征 骨质疏松伴有病理性骨折 萎缩性胃炎 高血压	2021-01-13	4	阳性 1:3200 颗粒，着丝点 +++	(+)	(+)	（-）	抗Scl-70、抗CENP B阳性	16	3.13	9.19	2.84	16.5	0.45	0.57	0.14	/	/	/	/	/	/	口干、眼干	0	0	0	0	1	0	3.5	117	148	0	A2103241	（唇腺活检）送检为纤维组织增生伴变性，仅见个别涎腺导管，少量挤压变形淋巴浸润，组织较少，请结合临床。	2	脑力工作	1
1	雷霞	1	36岁	0009597981	2021-01-02	干燥综合征 高球蛋白血症	2021-02-03	2	阳性 1:320 颗粒 +	(+)	(+)	(+)	抗细胞浆抗体阳性	21	4.67	10.6	1.63	11.34	0.84	0.9	0.16	2021-02-04	5	7	2.42	阴性	右：＜10s 左：＜10s	0	1	1	0	0	0	1	9.76	132	231	0	A2106449	（唇腺活检）唇腺腺泡轻度萎缩，小叶间血管增生、充血，小叶内见淋巴细胞浸润（<50个/灶）。请结合临床及实验室检查。	2	体力工作	3
1	梁玉枝	1	63岁	0010268835	2021-02-18	干燥综合征 间质性肺炎	2021-02-19	2	阳性 1:320 颗粒 +	(+)	(+)	(+)	抗ku抗体、抗EJ抗体、抗Ro-52抗体阳性	54	3.13	14.5	2.1	13.4	1.69	0.81	0.18	/	/	/	/	/	/	口干、眼干	0	1	0	1	0	0	8.52	117	170	0	A2108330	（唇腺活检）送检少量涎腺组织，腺泡未见明显萎缩，导管周少量淋巴细胞灶性浸润（1灶，约50个淋巴细胞）。	3	体力工作	2
1	丁守莉	1	35岁	0003090181	2021-03-08	干燥综合征 缺铁性贫血 慢性浅表性胃炎	2021-03-09	2	阳性 1:320 颗粒 +	(+)	(+)	(+)	0	2	3.13	9.19	1.41	11.8	0.79	0.83	0.13	/	/	/	/	/	/	眼干、口干	0	0	0	0	1	1	4.93	78	216	0	A2111363	（唇腺活检）送检涎腺组织，灶区导管及腺泡周围淋巴细胞聚集（2灶），＜50个/灶。请结合临床。	3	其他	2
1	沈天凤	1	58岁	0010321690	2021-03-07	干燥综合征 轻度肺动脉高压 0 甲状腺结节	2021-03-09	5	阳性 1:10000 着丝点 ++++	（-）	(+)	（-）	抗CENP B强阳性	32	0.78	9.38	2.49	14.06	2.5	1.11	0.27	2021-03-09	2	3	0.85	阴性	右：＜10s 左：＜10s	口干、眼干	1	0	0	0	0	0	6.54	135	169	0	A2111462	（唇腺活检）唇腺腺泡萎缩，小叶间纤维、脂肪组织增生，散在个别淋巴细胞浸润。	2	其他	2
1	林永花	1	48岁	0010068508	2021-03-24	干燥综合征 轻度肺动脉高压 0 甲状腺结节	2020-12-22	4	阳性 1:3200 着丝点 +++	（-）	（-）	（-）	抗CENP B强阳性	2	3.13	9.19	2.2	7.02	0.33	0.53	0.12	/	/	/	/	/	/	口干	0	0	0	0	0	0	4.29	117	128	0	A2114755	（唇腺活检）送检涎腺组织，导管及腺泡周围多灶性淋巴细胞、浆细胞聚集成片（每灶超过50个/灶），请结合临床。	4	体力工作	1
1	何文兰	1	53岁	0010381411	2021-03-24	干燥综合征 高血压 0	2021-03-25	4	阳性 1:3200 颗粒 +++	(+)	(+)	(+)	抗Sm临界阳性	22	3.13	9.19	1.63	12.68	0.76	1.38	0.53	2021-03-26	3	4	1.67	阳性	右：＜10s 左：＜10s	0	0	1	0	0	0	0	4.16	118	203	0	A2115207	（唇腺）送检少量涎腺组织，局部腺泡轻度萎缩，灶性淋巴细胞浸润。	2	其他	1
1	徐义年	1	48岁	0010403504	2021-04-02	干燥综合征 免疫性血小板减少 甲状腺结节	2021-04-03	4	阳性 1:3200 均质，颗粒+++	(+)	(+)	（-）	0	30	3.3	9.19	4.62	14.83	0.84	1.09	0.24	2021-04-06	3	4	1.312	/	/	口干	0	0	0	0	0	1	3.9	120	38	1	A2117100	（唇腺活检）涎腺腺泡略萎缩，小叶间纤维、脂肪组织增生，间质灶性（3灶）淋巴细胞浸润。	3	其他	2
1	李永华	1	61岁	0002441903	2021-04-08	干燥综合征 0 白细胞减少	2021-04-09	4	阳性 1:100 周边+；1:3200 着丝点 +++	（-）	（-）	（-）	抗CENP B强阳性，抗核小体阳性	39	3.13	9.19	2.46	14.04	2.14	1.39	0.27	2021-04-10	6	18	1.483	阴性	右：＜10s 左：＜10s	口干	0	1	0	0	0	0	6.3	115	235	0	A2117885	（唇腺）送检涎腺组织，导管及腺泡周围多灶性淋巴细胞、浆细胞聚集成片（3灶，每灶超过50个/灶）,间质少许纤维组织增生。请结合临床。	4	脑力工作	1
1	潘友兰	1	60岁	0000551207	2021-04-23	干燥综合征 结节性红斑 潜伏期结核感染 高血压 甲状腺结节术后	2021-04-24	3	阳性 1:1000 着丝点，核仁 ++	(+)	（-）	（-）	抗核糖体P-蛋白 强阳性、抗U1-nRNP/Sm 阳性、抗CENP强阳性	28	3.13	9.19	1.96	10.5	1.08	1.14	0.17	2021-04-25	5	5	2.6	/	/	0	1	1	0	0	0	0	6.62	129	319	1	A2120907	1.（唇腺活检）小块涎腺组织，腺泡小叶结构存在，间质散在灶性淋巴细胞浸润（＞50个/灶）。2.（右下肢）皮下脂肪小叶间纤维组织增生，小血管增生，伴周围多量淋巴细胞、浆细胞浸润及泡沫细胞、多核巨细胞反应，符合结节性红斑。请结合临床。	3	脑力工作	3
1	吴永英	1	55岁	0003585274	2021-04-24	未分化结缔组织病 肝血管瘤可能	2021-04-26	4	阳性 1:3200 颗粒 +++	（-）	（-）	（-）	抗U1-nRNP/Sm 强阳性	27	3.13	9.19	3.54	18.7	0.94	0.77	0.11	/	/	/	/	/	/	龋齿	1	0	0	0	0	0	5.02	98	279	0	A2120908	（唇腺活检）腺体轻度萎缩，小叶间导管轻度扩张，间质内见灶性淋巴细胞浸润（1灶，＞50个/HPF）。	3	体力工作	1
1	刘承艳	1	27岁	0010543446	2021-04-23	干燥综合征 肝功能不全 0	2021-04-24	3	阳性 1:1000 颗粒，核仁 ++	(+)	(+)	(+)	抗U1-nRNP/Sm 阳性	52	3.13	9.19	2.35	17.1	0.8	1.37	0.18	2021-04-25	5	9	10.79	/	/	0	1	0	0	0	1	0	3.69	104	377	0	A2120909	（唇腺活检）腺体轻度萎缩，小叶间导管轻度扩张，间质内见灶性淋巴细胞浸润（4灶，＞50个/HPF）。	4	其他	2
1	王春英	1	62岁	0010242598	2021-04-26	干燥综合征 原发性胆汁型肝硬化	2021-04-11	4	阳性 1:3200 着丝点 +++	（-）	（-）	（-）	抗线粒体抗体、抗线粒体-M2型抗体阳性、抗胞衬蛋白抗体阳性、抗CENP强阳性	6	3.13	9.19	1.95	10.1	2.02	0.75	0.14	/	/	/	/	阴性	右：＞10s 左：＞10s	口干、眼干	0	1	0	0	1	0	4.39	105	67	0	A2121531	（唇腺活检）送检小块涎腺组织，腺泡略萎缩，小叶间导管轻度扩张，间质散在个别淋巴细胞浸润。	2	其他	2
1	朱瑞芹	1	49岁	010598990	2021-05-06	干燥综合征 0	2021-05-07	5	阳性 1:10000 颗粒 ++++	(+)	(+)	(+)	RF阳性	32	3.13	48.3	1.55	21.4	0.63	0.84	0.17	/	/	/	/	/	/	眼干、口干	0	0	0	0	0	1	3.31	96	186	0	A2123262	（唇腺活检）唇腺腺泡萎缩，间质多量淋巴细胞浸润。请结合临床。	2	体力工作	1
1	蒯玥琛	1	22岁	0002686086	2021-05-05	干燥综合征 结节性红斑 甲状腺功能亢进症	2021-05-07	4	阳性 1:3200 颗粒 +++	(+)	(+)	(+)	抗组蛋白阳性、抗CCP抗体阳性	12	3.14	9.19	1.82	19.26	0.74	1.03	0.26	2021-06-11	30	18	3.17	/	/	0	1	0	0	0	0	0	5.22	137	257	1	A2123263	（唇腺活检）唇腺腺泡略萎缩，间质小导管扩张，周围多灶性（3灶）淋巴细胞、少量中性粒细胞浸润。请结合临床。	4	脑力工作	2
1	朱景秀	1	71岁	0010820055	2021-07-08	干燥综合征 原发性胆汁性肝硬化 萎缩性胃炎 0	2021-07-01	3	阳性 1:1000 着丝点 ++	（-）	(+)	（-）	抗线粒体-M2型抗体阳性、抗CENP强阳性	16	3.22	9.38	3.09	14.3	1.13	1.17	0.21	2021-07-08	4	5	0.832	/	/	口干	0	1	0	0	1	0	4.86	143	161	0	A2136275	（唇腺活检）送检少量涎腺组织，腺体轻度萎缩，间质内见灶性淋巴细胞浸润（＞50个/灶）。	3	体力工作	2
1	张莉萍	1	57岁	0009727381	2021-07-13	干燥综合征	2021-07-15	3	阳性 1:1000 颗粒++	(+)	(+)	（-）	/	7	3.13	9.19	1.89	14.9	1.02	0.75	0.08	2021-07-14	8	4	1.167	阳性	右：1s，左：2s	口干、眼干	0	0	0	0	0	0	3.61	126	147	0	A2137124	（唇腺活检）送检涎腺组织，导管及腺泡周围淋巴细胞、浆细胞聚集成片，超过1灶，每灶超过50个/灶，符合慢性涎腺炎（Ⅳ级）。	4	其他	0
1	韦素芳	1	56岁	0010274793	2021-07-15	干燥综合征 慢性肾功能不全 亚临床甲减	2021-07-06	3	阳性 1:1000 颗粒++	(+)	(+)	(+)	/	93	58.6	9.19	1.64	8.06	1.19	1.42	0.58	2021-07-16	2	0	0.39	阴性	右：3s，左：3s	口干、眼干，龋齿	0	0	1	1	0	1	5.59	76	297	1	A2137978	（唇腺活检）送检涎腺组织，导管及腺泡周围可见淋巴细胞、浆细胞浸润，符合慢性涎腺炎（Ⅲ级）。	3	体力工作	3
1	阮爱玲	1	25岁	0009491067	2021-07-15	干燥综合征 间质性肺炎 肝功能不全	2021-07-17	4	阳性 1:3200 细颗粒+++	(+)	(+)	(+)	/	50	3.13	52.5	2.56	13.57	1.09	1.7	0.32	2021-07-21	1	2	1.923	/	/	0	1	0	0	1	1	0	6.96	103	570	0	A2138582	（唇腺活检）送检涎腺组织，导管及腺泡周围散在淋巴细胞、浆细胞浸润，符合慢性涎腺炎（Ⅱ级）。	2	其他	3
1	梁志秀	1	65岁	0009697442	2021-07-19	干燥综合征 0	2021-07-10	4	阳性 1:3200 颗粒 +++	(+)	(+)	(+)	抗U1-nRNP/Sm 阳性、抗CENP强阳性	67	3.13	36.7	4.55	30.04	1.45	1.19	0.29	2021-07-21	5	10	0.58	阳性	右：4s，左：3s	0	1	0	0	0	0	0	7.98	119	196	0	A2138845	（唇腺活检）腺泡萎缩，小叶结构存在，小叶内导管周围见淋巴细胞浸润灶（>50个淋巴细胞），请结合临床。	3	脑力工作	1
1	余凤霞	1	39岁	0010564834	2021-08-03	干燥综合征 白细胞减少 自身免疫性甲状腺炎 0 贫血	2021-07-25	3	阳性 1:1000 均质，颗粒 ++	(+)	(+)	(+)	抗细胞浆抗体阳性	36	3.13	9.19	2.77	24.1	1.99	0.96	0.15	2021-07-27	30	8	6.273	/	/	口干	0	0	0	0	0	1	3.38	113	187	1	A2139835	（唇腺活检）送检少量涎腺组织，腺泡略萎缩，间质少量淋巴细胞小灶性浸润（1灶，约50个淋巴细胞）。	3	体力工作	2
1	李芙蓉	1	55岁	0010932663	2021-07-30	干燥综合征 白细胞减少 0 肺部感染	2021-07-31	4	阳性 1:3200 颗粒 +++	(+)	(+)	(+)	抗U1-nRNP/Sm 阳性、抗细胞浆抗体阳性	45	3.13	3.33	3.32	23.76	1.31	0.96	0.34	2021-08-03	3	3	0.44	阳性	右：3s，左：3s	口干、眼干，龋齿	0	0	0	0	0	1	6.14	105	106	0	A2141588	（唇腺活检）送检涎腺组织，导管及腺泡周围淋巴细胞、浆细胞聚集成片，超过1灶，每灶超过50个/灶，符合慢性涎腺炎（Ⅳ级）。	4	其他	1
1	梁琳琳	1	28岁	0009763049	2021-08-21	干燥综合征 胸腔积液	2021-08-19	2	阳性 1:320 颗粒+	(+)	(+)	(+)	0	41	3.13	16.6	3.27	20.19	1.11	1.24	0.39	2021-08-23	12	6	1.46	阴性	左：＞10s 右：＞10s	0	0	0	0	1	0	0	5.48	115	223	0	A2145869	（唇腺活检）送检涎腺组织，导管及腺泡周围淋巴细胞、浆细胞聚集成片，每灶超过50个/灶，符合慢性涎腺炎（Ⅳ级）。	4	其他	1
1	蒋玉芳	1	52岁	0011167551	2021-09-14	干燥综合征 潜伏性结核感染 脂肪肝	2021-09-14	4	阳性 1:3200 颗粒 +++	(+)	(+)	（-）	0	75	15.1	9.2	3.12	20.77	1.87	1.63	0.24	2021-09-17	5	5	2.03	阳性	右：4s，左：5s	0	0	1	0	0	0	0	7.92	113	328	0	A2149633	（唇腺活检）送检涎腺组织，导管及腺泡周围见3灶淋巴细胞、浆细胞浸润，超过50个/灶，符合慢性涎腺炎（Ⅳ级）。	4	体力工作	1
1	朱守凤	1	73岁	0009097458	2021-09-27	干燥综合征 间质性肺炎	2021-09-16	4	阳性 1:3200 着丝点 +++	（-）	（-）	（-）	抗CENP强阳性、ANCA可疑阳性	26	3.13	9.19	3.22	12.58	3.44	1.08	0.24	2021-09-24	13	9	2.56	/	/	龋齿	0	0	0	1	0	0	9.37	122	268	0	A2150269	（唇腺活检）腺泡小叶结构存在，略萎缩，小叶内导管周围见淋巴细胞浸润灶（约5灶，＞50个淋巴细胞）。	4	体力工作	1
1	蔡薇	1	34岁	0000131519	2021-09-26	干燥综合征 原发性胆汁性肝硬化 肝功能不全	2021-09-20	2	阳性 1:320 周边，核仁 +	（-）	(+)	（-）	0	45	10	9.19	2.59	13.9	4	1.2	0.18	/	/	/	/	/	/	0	0	0	0	0	1	0	4.4	106	233	0	A2151154	（唇腺活检）送检涎腺组织，导管周及腺泡间灶性及散在淋巴细胞浸润，符合慢性涎腺炎（Ⅲ级）。	3	其他	1
1	王晓蓉	1	35岁	0011030852	2021-10-11	干燥综合征 甲状腺癌术后 0	2021-10-13	4	阳性 1:3200 颗粒+++	(+)	(+)	（-）	抗U1-nRNP/Sm 强阳性、抗双链DNA 升高	44	3.13	13.9	4.23	20.5	2.65	0.8	0.08	/	/	/	/	/	/	0	1	0	0	0	0	0	3.77	107	106	1	A2153551	（唇腺活检）送检涎腺组织，导管周围淋巴细胞、浆细胞聚集成片，符合慢性涎腺炎（Ⅲ级）。	3	其他	2
1	吉秀霞	1	43岁	0011287246	2021-10-11	干燥综合征 贫血 0 肾结石	2021-10-12	3	阳性 1:1000 颗粒 +	(+)	(+)	（-）	抗RNP临界阳性	32	3.13	63.3	3.7	20.22	1.53	1.03	0.22	2021-10-12	3	3	0.4	阳性	右：2s，左：2s	龋齿	0	1	0	0	0	1	3.95	88	175	0	A2153584	（唇腺活检）送检涎腺组织，导管及腺泡周围淋巴细胞、浆细胞聚集成片，超过1灶，每灶超过50个/灶，符合慢性涎腺炎（Ⅳ级）。	4	脑力工作	2
1	陶玲	1	43岁	0011323681	2021-10-21	干燥综合征 冠状动脉粥样硬化性心脏病	2021-10-23	3	阳性 1:1000 颗粒 ++	(+)	(+)	(+)	0	36	3.13	16.7	4.07	17.5	1.63	0.98	0.19	2021-10-21	12	3	2.892	阴性	右：3s，左：3s	口干、龋齿	0	0	0	0	0	0	5.62	122	278	0	A2156019	（唇腺活检）涎腺小叶结构存在，腺泡轻度萎缩，小叶内导管周围见淋巴细胞、浆细胞浸润（＜50个淋巴细胞、浆细胞），请结合临床。	2	脑力工作	0
1	李翠	1	52岁	0011168110	2021-10-28	干燥综合征 间质性肺炎	2021-09-24	5	阳性 1:10000 颗粒 ++++	(+)	(+)	（-）	抗U1-nRNP/Sm 强阳性	16	3.13	9.19	3	12.2	0.34	1.31	0.27	2021-10-29	4	5	0.62	/	/	口干	0	0	0	1	0	0	5.16	128	306	0	A2157549	（唇腺活检）送检为涎腺组织，腺泡小叶结构存在，腺泡轻度萎缩，小叶内导管周围见少许淋巴细胞浸润（＜50个淋巴细胞），请结合临床。	2	体力工作	1
1	陈本珍	1	66岁	0011424183	2021-11-25	干燥综合征 血小板减少	2021-11-20	4	阳性 1:3200 颗粒 +++	(+)	(+)	(+)	0	52	3.13	114	2.6	33.25	1.31	1.2	0.1	2021-11-24	3	8	0.42	/	/	口干	0	0	0	0	0	1	3.88	114	85	0	A2163444	（唇腺活检）送检涎腺组织，涎腺组织萎缩，内见多量淋巴细胞、浆细胞聚集成片，符合慢性涎腺炎（Ⅲ级）。	3	脑力工作	1
1	马玉芳	1	56岁	0011550408	2021-12-13	干燥综合征 肺部感染	2021-12-14	3	阳性 1:1000 颗粒 ++	(+)	(+)	（-）	抗细胞浆抗体阳性	25	3.13	9.19	2.35	17.56	1.35	1.33	0.42	2021-12-15	3	3	1.29	阳性	右：4s，左：6s	0	1	0	0	0	0	0	15.03	125	441	0	A2167549	（唇腺活检）送检为涎腺组织，腺泡小叶结构存在，腺泡轻度萎缩，小叶内导管周围见少许淋巴细胞浸润（＜50个淋巴细胞），请结合临床。	2	其他	1
1	杨亚丽	1	49岁	0005352950	2021-12-23	干燥综合征 白细胞减少 0 甲状腺功能减退	2021-12-20	2	阳性 1:320 颗粒，核仁 +	(+)	(+)	(+)	0	24	3.13	23.3	2.37	19.29	1.42	0.86	0.18	2021-12-20	5	7	2.01	阳性	右：6s，左：5s	0	0	0	0	0	0	1	3.68	107	159	1	A2167550	（唇腺活检）送检为涎腺组织，腺泡小叶结构存在，腺泡中度萎缩，小叶内导管周围见淋巴细胞浸润（其中3灶＜50个淋巴细胞），请结合临床。	2	其他	2
1	吴伟	0	61岁	0010262237	2022-01-08	干燥综合征 间质性肺炎 高血压 陈旧性脑梗死	2021-12-24	5	阳性 1:10000 颗粒 ++++	（-）	（-）	（-）	抗U1-nRNP/Sm 强阳性	53	3.13	9.19	0.49	29.49	0.17	0.86	0.22	2021-12-31	15	12	2.76	阳性	右：5s，左：6s	0	0	0	0	1	0	0	4.31	127	115	0	A2170455	（唇腺活检）送检涎腺组织，导管及腺泡周围淋巴细胞、浆细胞聚集成片，超过50个/灶，符合慢性涎腺炎（Ⅲ级）。	3	其他	1
1	花敏	1	51岁	0003194805	2021-12-29	干燥综合征 0	2022-01-01	3	阳性 1:1000 颗粒 ++	（-）	(+)	（-）	0	21	3.13	9.19	2.26	14.5	2.03	0.86	0.17	2021-12-30	22	23	1.32	/	/	0	0	1	0	0	0	0	5.2	125	223	0	A2170462	（唇腺活检）送检涎腺组织，导管及腺泡周围淋巴细胞、浆细胞聚集成片，超过1灶，每灶超过50个/灶，符合慢性涎腺炎（Ⅳ级）。	4	其他	1
1	施继梅	1	44岁	0010999051	2021-12-30	干燥综合征 原发性胆汁性肝硬化 血小板减少 胆囊术后 肝功能不全	2021-12-11	3	阳性 1:1000 周边 ++；1:320 颗粒 +	(+)	(+)	（-）	抗细胞浆抗体阳性	8	3.13	9.19	0.91	14.2	3.25	0.99	0.15	2022-01-04	5	5	5.4	阳性	右：＜1s，左：＜1s	0	0	1	0	0	1	1	4.69	121	68	0	A2200503	（唇腺活检）送检涎腺组织，腺泡轻度萎缩，导管及腺泡周围淋巴细胞、浆细胞聚集成片，超过1灶，每灶超过50个/灶，符合慢性涎腺炎（Ⅳ级）。	4	体力工作	3
1	鲍士义	0	50岁	0000009587	2022-01-11	干燥综合征 间质性肺炎 脂肪肝 脾大 胆囊结石	2022-01-12	5	阳性 1:10000 颗粒 ++++	（-）	（-）	（-）	抗U1-nRNP/Sm 强阳性	17	2.97	17.6	4.03	14.64	0.18	1.23	0.27	2022-01-17	3	3	1.27	阳性	右：＜10s，左：＜10s	0	0	1	0	1	0	0	4.89	153	179	0	A2202679	（唇腺活检）送检涎腺组织，导管及腺泡周围可见涎腺内炎症细胞聚集成片，超过1灶，每灶超过50个/灶（4级）。	4	其他	2
1	曹敏	1	34岁	0002109698	2022-01-26	干燥综合征 0	2022-01-12	4	阳性 1:3200 颗粒 +++	(+)	(+)	(+)	0	13	3.13	18	2.96	18	0.74	0.96	0.19	2022-01-24	20	16	1.76	阴性	右：＜10s，左：＜10s	口干、龋齿	0	0	0	0	0	0	5.77	115	156	0	A2204955	（唇腺）送检涎腺组织，导管及腺泡周围淋巴细胞、浆细胞聚集成片，1灶，超过50个/灶，符合慢性涎腺炎（Ⅲ级）。	3	脑力工作	0
1	陈文珍	1	68岁	0011793322	2022-02-28	干燥综合征 肝功能不全 自身免疫性肝炎	2022-02-17	3	阳性 1:1000 颗粒 ++	(+)	(+)	(+)	抗组蛋白阳性	48	3.13	28.6	3.03	16.66	0,85	1.13	0.36	2022-02-19	5	4	2	阳性	右：4s，左：3s	龋齿	0	1	0	0	1	0	7.45	112	212	0	A2209225	（唇腺组织）送检少量涎腺组织，腺泡略萎缩，间质淋巴细胞小灶性浸润（7灶，>50个淋巴细胞/灶）。唇腺活检阳性。	4	体力工作	2
1	王素华	1	52岁	0002113109	2022-03-22	干燥综合征 间质性肺炎	2022-03-07	3	阳性 1:1000 核仁 ++；1:320 颗粒 +	(+)	（-）	（-）	0	2	3.13	9.19	1.98	13.2	1.17	0.93	0.17	2022-03-08	5	6	13.8	/	/	口干、眼干	1	0	0	1	0	0	4.32	134	204	0	A2213386	（唇腺活检）唇腺腺泡略萎缩，间质灶性（3小灶）淋巴细胞浸润。请结合临床。	4	脑力工作	2
1	吴永耀	0	39岁	0011877029	2022-03-21	干燥综合征 全血细胞减少 肝功能不全 巨幼细胞性贫血 0 心包积液	2022-03-14	3	阳性 1:1000 颗粒 ++	(+)	(+)	(+)	抗组蛋白阳性	15	3.3	13.9	2.89	18.62	0.69	0.65	0.09	2022-03-15	3	2	1.26	阳性	右：＜5s，左：5s	口干、眼干	1	0	0	0	1	1	4.67	74	160	0	A2214465	（唇腺活检）送检涎腺组织，导管及腺泡周围可见涎腺内炎症细胞聚集成片，超过1灶，每灶超过50个/灶，符合慢性涎腺炎（4级）。	4	体力工作	4
1	梁晨晨	1	25岁	0011804415	2022-03-15	干燥综合征 右下肢静脉血栓形成 抗磷脂抗体综合征 0	2022-03-16	3	阳性 1:1000 颗粒 ++	(+)	(+)	(+)	0	40	3.3	10.6	2.15	17.31	1.81	0.84	0.19	2022-03-16	25	30	0.96	阴性	右：＜10s，左：＜10s	右下肢肿胀	0	0	0	0	0	0	3.56	107	161	0	A2214466	（唇腺活检）送检涎腺组织，导管及腺泡周围可见涎腺内炎症细胞聚集成片，超过1灶，每灶超过50个/灶，符合慢性涎腺炎（4级）。	4	脑力工作	1
1	洪雅雯	1	28岁	0011881285	2022-03-22	干燥综合征 脂肪肝 0	2022-03-12	5	阳性 1:10000 颗粒 ++++	(+)	(+)	(+)	0	34	10	13.4	2.08	31.93	1.47	1.12	0.13	2022-03-17	13	10	3.03	/	/	0	0	1	0	0	0	0	5.37	119	219	0	A2214795	（唇腺）送检少量涎腺组织，腺泡略萎缩，间质淋巴细胞小灶性浸润（3灶，>50个淋巴细胞/灶）。	4	脑力工作	1
1	贾萍	1	43岁	0011293247	2022-03-17	干燥综合征	2022-03-11	2	阳性 1:320 颗粒 +	（-）	(+)	（-）	0	79	3.13	131	7.97	15.75	0.94	1.05	0.27	2022-03-17	2	3	5.05	/	/	口干	0	0	0	0	0	0	2.98	109	173	0	A2215401	（唇腺活检）小块涎腺组织，唇腺腺泡轻度萎缩，可见多灶淋巴细胞浸润（2灶，＞50个淋巴细胞），需结合临床。	4	脑力工作	0
1	孔艳	1	30岁	0011903054	2022/03/24	干燥综合征 白细胞减少 0	2022-03-22	3	阳性 1:1000 着丝点 ，颗粒 ++	(+)	(+)	（-）	抗CENP B 阳性	5	0.5	47.4	2.06	12.5	1.34	0.94	0.17	2022-03-24	7	5	0/872	/	/	0	1	0	0	0	0	1	4.39	116	156	0	A2216316	（唇腺活检）送检少量涎腺组织，腺泡未见明显萎缩，间质少量淋巴细胞小灶性（<50个/灶）浸润。	2	体力工作	2
1	范凤菊	1	53岁	0010206619	2022/4/5	干燥综合征 雷诺现象 甲状腺切除术后状态 0 脂肪肝	2022-03-31	4	阳性 1:3200 周边 +++	（-）	（-）	（-）	抗中性粒抗体阳性	11	3.13	9.19	1.37	9.82	1.47	0.97	0.2	2022-03-31	5	5	2.13	阴性	右：＜10s，左：＜10s	口干、眼干	1	0	0	0	0	1	2.94	127	164	1	A2217798	（唇腺活检）唇腺腺泡略萎缩，间质纤维、脂肪组织增生，小导管扩张，灶性（3灶）淋巴细胞浸润。请结合临床。	4	其他	3
1	范凤菊	1	53岁	0010206619	2022/4/8	干燥综合征 高血压 0 下肢静脉血栓形成	2022-03-26	2	阳性 1:320 颗粒 +	（-）	(+)	（-）	0	11	3.13	9.19	1.37	12	1.47	0.97	0.2	2022-04-01	4	10	3.614	阳性	右：6s，左：7s	口干、眼干	0	1	0	0	0	1	2.62	118	132	0	A2217955	（唇腺活检）送检少量涎腺组织，腺泡略萎缩，间质少量淋巴细胞小灶性（<50个/HPF）浸润。	2	其他	2
1	叶霞	1	58岁	0011964714	2022/4/5	干燥综合征 原发性胆汁性肝硬化 脾大	2022/03/30	5	阳性 1:10000 着丝点 ++++，1:100 颗粒 +/-	（-）	（-）	（-）	抗细胞浆抗体阳性	52	3.13	9.19	3.47	20.9	3.22	0.93	0.1	2022-04-08	5	10	0.199	阴性	右：10s，左：10s	口干、眼干	0	0	0	0	1	1	2.82	110	100	0	A2218410	（唇腺活检）送检涎腺组织，导管及腺泡周围可见涎腺组织内炎症细胞聚集成片，超过1灶，每灶超过50个/灶)，符合慢性涎腺炎（4级）。	4	脑力工作	2
1	陈俊荣	1	41岁	0010791186	2022/4/6	干燥综合征 0	2022-04-07	2	阳性 1:320 颗粒 +	(+)	(+)	(+)	0	8	3.3	352	1.85	17.33	1.16	0.87	0.19	2022-04-08	7	8	1.23	阳性	右：1s，左：1s	0	1	0	0	0	0	0	3.68	126	191	0	A2218905	（唇腺活检）送检少量涎腺组织，腺泡及导管周围见多灶淋巴细胞浸润（＞50个淋巴细胞/灶）。	3	脑力工作	0
1	俞宗琴	1	55岁	0011879728	2022/4/11	干燥综合征 高血压 卵圆孔未闭	2022-03-10	3	阳性 1:1000 颗粒 ++	(+)	(+)	(+)	抗核糖体P-蛋白阳性	10.6	3.3	10.6	2.76	17.54	0.81	1.08	0.26	2022-04-13	22	20	0.42	阳性	右：3s，左：3s	口干、眼干	0	1	0	0	0	0	3.5	122	101	0	A2219641	（唇腺）送检涎腺组织，导管及腺泡周围多灶淋巴细胞聚集（＞50个/灶），符合慢性涎腺炎。	3	体力工作	1
1	刘惠琴	1	47岁	0011518747	2022/4/19	干燥综合征 0 角膜炎	2022-04-04	3	阳性 1:1000 颗粒 ++	(+)	(+)	(+)	抗核糖体P-蛋白阳性、抗细胞浆抗体阳性	31	3.3	21.8	3.41	23.31	0.91	0.99	0.22	2022-04-12	3	7	0.8	阳性	/	眼痛	0	0	0	0	0	0	8.37	104	155	0	A2220417	（唇腺组织）送检少量涎腺组织，腺泡略萎缩，导管及腺泡周围见多灶性淋巴细胞浸润（＞50个淋巴细胞/灶）。请结合临床。	3	体力工作	1
1	吴凡英	1	47岁	0009059515	2022/4/13	干燥综合征 肺大疱 慢性萎缩性胃炎	2022-03-25	4	阳性 1:3200 着丝点 +++	（-）	（-）	（-）	抗CENP B 阳性	10	3.13	9.19	2.05	12	2.02	0.83	0.2	2022-04-14	5	6	3.409	阴性	右：＞12s，左：＞12s	0	0	1	0	0	1	0	6.06	114	235	0	A2220928	（唇腺活检）送检涎腺组织，小叶结构存在，腺泡轻度萎缩，导管及腺泡周围淋巴细胞、浆细胞聚集成片，超过1灶，每灶超过50个/灶，符合慢性涎腺炎（Ⅳ级）。	4	其他	2
1	汪洪	1	47岁	0003274015	2022/4/14	干燥综合征 过敏性肺炎 支气管哮喘加重	2022-04-15	3	阳性 1:1000 颗粒 ++	(+)	(+)	（-）	0	60	3.41	114	3.1	23.48	1.23	1.13	0.27	2022-04-18	7	4	0.96	/	/	0	0	0	0	0	0	0	4.26	138	182	0	A2221062	（唇腺活检）腺泡小叶结构存在，间质仅见1灶淋巴细胞、浆细胞浸润（>50个淋巴细胞/灶），周围间质散在少量淋巴细胞浸润。	3	体力工作	1
1	刘明兰	1	54岁	0012042576	2022/4/25	干燥综合征 白细胞减少	2022-04-27	2	阳性 1:320 颗粒 +	(+)	(+)	（-）	0	26	48.3	27	1.8	11.7	2.22	1.04	0.23	2022-04-25	1	1	1.109	/	/	0	1	0	0	0	0	1	3.44	99	202	0	A2222748	（唇腺活检）送检涎腺组织，导管及腺泡周围少量淋巴细胞、浆细胞浸润。	1	其他	2
1	孙艳	1	33岁	0011993117	2022/5/4	干燥综合征 干燥综合征性中枢神经损害	2022-04-30	4	阳性 1:3200 颗粒 ++++	（-）	（-）	（-）	抗U1-nRNP/Sm 强阳性	8	3.13	9.19	1.42	14	1.45	0.73	0.15	/	/	/	/	阴性	右：＞15s，左：＞15s	口干、眼干	1	0	0	0	0	0	5.2	109	198	0	A2223342	（唇腺活检）送检涎腺组织，导管及腺泡周围淋巴细胞、浆细胞聚集成片，1灶，＜50个/灶，符合慢性涎腺炎（Ⅱ级）。	2	其他	2
1	刘从松	0	45岁	0010135916	2022/5/3	干燥综合征 腰椎间盘突出	2022-05-03	5	阳性 1:10000着丝点，均质 ++++	(+)	(+)	（-）	抗CENP B 阳性	18	3.3	13.6	4.29	13.56	1	1.01	0.33	2022-05-05	5	6	0.89	/	/	0	1	0	0	0	0	0	4.74	112	120	0	A2223474	（唇腺活检）送检小块涎腺组织，腺泡结构尚正常，数量轻度减少，间质多灶性及散在淋巴细胞浸润（＞50个淋巴细胞/灶）。	4	体力工作	1
1	丁志刚	0	29岁	0012006237	2022/5/5	干燥综合征 高脂血症 肝功能不全	2022-05-09	5	阳性 1:10000 颗粒 ++++	（-）	(+)	（-）	抗U1-nRNP/Sm 强阳性	34	3.77	13	3.2	15.1	0.53	1.31	0.26	/	/	/	/	/	/	0	1	0	0	0	1	0	9.16	128	232	0	A2223643	（唇腺活检）送检少量涎腺组织，腺泡略萎缩，间质淋巴细胞小灶性浸润（1灶，>50个淋巴细胞/灶）。请结合临床。	3	脑力工作	2
1	许慧林	1	26岁	0005028617	2022/5/5	干燥综合征	2022-04-22	2	阳性 1:320 颗粒 +	(+)	(+)	(+)	0	15	3.6	9.38	2.53	9.94	0.92	0.86	0.21	2022-05-05	5	9	2.407	/	/	0	0	0	0	0	0	0	3.79	133	123	0	A2223644	（唇腺活检）送检涎腺组织，导管及腺泡周围局灶淋巴细胞、浆细胞聚集成片，1灶，超过50个，符合慢性涎腺炎（Ⅲ级）。	3	其他	0
1	孙针珠	1	63岁	0012063997	2022/5/19	干燥综合征 巩膜炎 0	2022-05-06	4	阳性 1:3200 着丝点 +++	（-）	（-）	（-）	抗U1-nRNP/Sm 阳性、抗CENP强阳性	68	5.04	9.19	2.92	19.5	1.45	1.19	0.29	2022-05-06	3	5	0.387	阴性	右：7s，左：8s	0	0	1	0	0	0	0	9.62	78	502	0	A2223891	（唇腺活检）送检少量涎腺组织，腺泡略萎缩，间质淋巴细胞小灶性浸润（1灶，>50个淋巴细胞/灶）。请结合临床。	3	体力工作	2
1	齐莉莉	1	45岁	0001738499	2022/5/11	干燥综合征 白细胞减少 卵巢术后	2022-04-09	3	阳性 1:1000 均质，颗粒 ++	(+)	(+)	（-）	0	50	3.19	97.6	4.88	15.2	4.37	0.98	0.38	2022-04-11	1	1	0.54	阳性	右：4s，左：4s	口干、龋齿	1	0	0	0	0	1	3.47	127	237	0	A2225180	（唇腺活检）唇腺腺泡略萎缩，可见淋巴细胞聚集灶（3灶，＞50个淋巴细胞）。本次唇腺活检（+）。	4	脑力工作	2
1	汪娟	1	46岁	0012115824	2022/5/22	干燥综合征 间质性肺炎 肺动脉高压	2022-05-23	2	阳性 1:320 颗粒 +	(+)	(+)	（-）	0	20	3.3	125	3.32	20	0.61	0.8	0.19	2022-05-31	5	10	1.74	/	/	龋齿	0	0	0	1	0	0	10.15	140	199	0	A2229216	（唇腺活检）送检涎腺组织，导管及腺泡周围淋巴细胞、浆细胞聚集成片，超过1灶，每灶超过50个/灶，符合慢性涎腺炎（Ⅳ级）。	4	其他	1
1	龚浩	0	33岁	0004357017	2022/5/30	干燥综合征 间质性肺炎	2022-06-01	3	阳性 1:1000 颗粒，核仁 ++	(+)	(+)	（-）	抗Scl-70、抗RO-52抗体阳性	15	1.43	9.19	2.24	13.2	1.49	1.04	0.16	/	/	/	/	/	/	0	0	0	0	1	0	0	12.51	133	274	0	A2229217	（唇腺活检）送检涎腺组织，导管及腺泡周围淋巴细胞、浆细胞聚集成片，1灶，超过50个/灶，符合慢性涎腺炎（Ⅲ级）。	3	其他	1
1	周良妹	1	49岁	0012166195	2022/6/10	干燥综合征 白细胞减少	2022-06-10	3	阳性 1:1000 颗粒 ++	(+)	(+)	(+)	0	10	3.13	22.6	3.21	20.37	1.19	0.84	0.17	2022-06-02	3	0	1.88	/	/	口干、眼干	0	0	0	0	0	1	2.66	112	153	0	A2231447	（唇腺活检）涎腺小叶结构存在，腺泡轻度萎缩，小叶内见个别淋巴细胞、浆细胞浸润（＜50个淋巴细胞、浆细胞），请结合临床。	2	其他	1
1	凌培侠	1	49岁	0012176928	2022/6/7	干燥综合征 肺部感染 间质性肺炎 全血细胞减少 低钾血症 胆囊结石	2022-06-10	3	阳性 1:1000 颗粒，核仁 ++	(+)	(+)	(+)	0	64	4.78	53.9	2.74	19.65	1.64	1.03	0.32	2022-06-13	6	5	0.7	阳性	右：4s，左：2s	龋齿	0	0	0	1	0	1	3.69	96	206	0	A2231923	（唇腺）送检小块涎腺组织，个别导管周围灶性淋巴细胞浸润。（Ⅲ级）。	3	其他	2
1	张应兰	1	59岁	0012172241	2022/6/15	干燥综合征 带状疱疹	2022-06-17	3	阳性 1:1000 均质，颗粒，核仁 ++	（-）	（-）	（-）	0	24	22.2	9.19	1.54	13.1	1.03	1.14	0.14	2022-06-16	5	6	0.513	/	/	0	1	1	0	0	0	0	5.1	102	238	0	A2233066	（唇腺活检）送检涎腺组织，腺泡萎缩，间质多灶性淋巴细胞、浆细胞浸润（＞50个淋巴细胞/灶）。	4	体力工作	2
1	李玉荣	1	78岁	0007463057	2022/6/17	干燥综合征 间质性肺炎 白癜风 盆腔包块 脂肪肝 二尖瓣反流	2022-06-20	4	阳性 1:3200 颗粒 +++	（-）	(+)	（-）	抗Ro-52抗体阳性、抗细胞浆抗体阳性	36	1	8.38	1.54	14.06	1.2	1.23	0.23	2022-06-27	1	1	1.56	阴性	右：4s，左：4s	龋齿	0	0	0	1	0	0	7.46	130	205	0	A2233494	（唇腺活检）唇腺腺泡略萎缩，小叶间纤维、脂肪组织增生，间质多灶性淋巴细胞浸润。请结合临床。	4	脑力工作	1
1	丁桂琴	1	58岁	0008875285	2022/6/17	干燥综合征 高脂血症 陈旧性脑梗死 继发性肺结核	2022-06-17	4	阳性 1:3200 着丝点 +++	（-）	（-）	（-）	抗CENP B 阳性	2	3.19	8.38	1.97	12.45	1.31	0.92	0.17	2022-06-20	6	5	1.44	阳性	右：3s，左：4s	0	1	0	0	0	0	0	5.25	116	171	0	A2234026	（唇腺活检）送检涎腺组织，导管及腺泡周围少量淋巴细胞、浆细胞浸润符合慢性涎腺炎（Ⅱ级）。	2	其他	1
1	李凤姣	1	45岁	0012176405	2022/6/26	干燥综合征 免疫性血小板减少	2022-06-28	3	阳性1:1000 颗粒 ++	(+)	(+)	（-）	0	43	3.13	13.9	1.97	23.7	1.05	0.85	0.18	2022-06-27	5	6	0.492	/	/	口干、龋齿	0	0	0	0	0	1	11.2	126	115	0	A2234487	（唇腺活检）小唾腺慢性炎，腺泡小叶结构存在，间质多灶性浆细胞、淋巴细胞浸润（＞50个/灶）。	4	体力工作	1
1	王功英	1	50岁	0010827067	2022/6/23	干燥综合征 白细胞减少 0	2022-06-25	3	阳性 1:1000 颗粒 ++	(+)	(+)	(+)	0	7	3.13	33.2	1.68	16.49	1.41	0.7	0.16	2022-06-25	1	2	1.112	/	/	口干、龋齿	1	0	0	0	0	1	2.4	120	130	0	A2234488	（唇腺活检）小唾腺慢性炎，腺泡小叶结构存在，间质灶性浆细胞、淋巴细胞浸润（＞50个/灶）。	4	其他	2
1	李淑兰	1	54岁	0012259439	2022/7/1	干燥综合征 间质性肺炎 支气管扩张伴感染 冠心病 肺大疱	2022-07-04	3	阳性 1:1000 颗粒 ++	(+)	(+)	(+)	0	42	6.3	8.38	1.99	24.5	0.37	0.95	0.14	2022-07-01	3	7	0.205	/	/	口干、龋齿	0	0	0	1	0	0	4.26	106	193	0	A2236062	（唇腺活检）小块涎腺组织，腺泡小叶结构存在，部分腺泡扩张，间质淋巴细胞浸润（3灶，＞50个/灶）。	4	其他	1
1	李宗梅	1	57岁	0011258842	2022/7/4	干燥综合征	2022-07-06	3	阳性 1:1000 颗粒 ++	(+)	(+)	(+)	抗U1-nRNP/Sm 强阳性	12	3.3	9.38	1.79	15.7	0.99	0.79	0.21	2022-07-06	5	4	0.972	/	/	龋齿	0	0	0	0	0	1	2.51	109	111	0	A2236539	（唇腺活检）送检涎腺组织，导管及腺泡周围淋巴细胞、浆细胞聚集成片，超过1灶，每灶超过50个/灶。	4	体力工作	1
1	高红艳	1	55岁	0008874500	2022/7/7	干燥综合征 原发性胆汁性胆管炎 胆囊切除术后 房性早搏 室性早搏 慢性胃炎 0	2022-06-27	3	阳性 1:1000 着丝点++	（-）	（-）	（-）	抗CENP B 阳性	35	3.3	9.38	1.76	13.4	2.14	1	0.23	2022-07-07	14	10	0.91	/	/	口干、眼干	0	1	0	0	0	0	4.72	125	207	0	A2237143	（唇腺活检）送检涎腺组织，导管及腺泡周围见局灶淋巴细胞、浆细胞片状浸润（超过50个）。	3	其他	1
1	张友凤	1	59岁	0004957529	2022/7/10	干燥综合征 冠心病 不稳定性心绞痛 冠状动脉支架植入术后 高血压 脑梗死 肝功能不全 脂肪肝 0	2022-07-07	2	阳性 1:320 颗粒 +	(+)	(+)	(+)	0	17	3.3	9.38	2.77	11.52	1.92	1.53	0.37	2022-07-11	5	3	0.928	/	/	口干	0	0	0	0	1	1	4.19	114	94	0	A2238035	（唇腺活检）少量涎腺组织，腺泡略萎缩，间质少量淋巴细胞灶性浸润（1灶，>50个/灶）	4	其他	2
1	张永侠	1	50岁	0012315067	2022/7/10	干燥综合征 结核性结节性红斑	2022-07-12	3	阳性 1:1000 核仁 ++	(+)	(+)	（-）	0	19	3.3	26.4	2.71	17	2.38	1.03	0.18	2022-07-12	5	3	0.748	阴性	右8s，左：8s	口干、眼干	1	0	0	1	0	0	5.32	82	156	0	A2238037	（唇腺活检）少量涎腺组织，腺泡略萎缩，间质少量淋巴细胞灶性浸润（>50个/灶）。	4	其他	2
1	段红霞	1	48岁	0002198242	2022/7/16	干燥综合征 间质性肺炎 原发性胆汁性胆管炎 甲状腺结节 乳腺结节	2022-07-12	2	阳性 1:320 颗粒 +	（-）	（-）	（-）	抗U1-nRNP/Sm 阳性，抗SCL-70 阳性 、抗细胞浆抗体 阳性	14	3.93	9.38	1.9	13.5	3.22	1.01	0.12	/	/	/	/	/	/	0	0	0	0	1	1	0	14.76	129	252	1	A2239184	（唇腺活检）送检涎腺组织，导管及腺泡周围可见涎腺组织内炎症细胞浸润，符合慢性涎腺炎（4级）。	4	其他	3
1	张喻玲	1	54岁	0002258756	2022/7/15	干燥综合征 白细胞减少 脾大 潜伏期结合	2022-06-29	5	阳性 1:10000 着丝点 ++++	（-）	(+)	（-）	抗CENP B 阳性	32	3.3	9.38	2.62	16.4	6.8	0.89	0.14	2022-07-15	4	3	1.37	/	/	口干	0	0	0	0	0	1	2.26	115	98	0	A2239185	（唇腺活检）送检涎腺组织，导管及腺泡周围可见涎腺组织内炎症细胞浸润，符合慢性涎腺炎（4级）。	4	脑力工作	1
1	杨红	1	48岁	0012188786	2022/7/12	干燥综合征 肺动脉高压 中度贫血 白细胞减少 缺铁性贫血	2022-07-12	3	阳性 1:1000 颗粒 +++	(+)	(+)	（-）	0	7	3.3	17	2.84	18.75	1.18	0.77	0.18	2022-07-22	7	22	0.962	/	/	0	0	0	0	0	0	1	7.89	88	169	0	A2240442	（唇腺活检组织）送检为涎腺组织，腺泡轻度萎缩，部分导管轻度扩张，灶性淋巴细胞浸润(2灶，＞50个淋巴细胞/灶)。请结合临床及相关检查。	4	其他	2
1	安海明	1	46岁	0011208135	2022/7/22	干燥综合征 肾小管酸中毒	2022-07-16	2	阳性 1:320 颗粒 +	(+)	(+)	（-）	0	47	3.3	18.1	7.68	20.5	3.53	1.04	0.13	2022-08-01	4	5	0.274	/	/	口腔溃疡 口干 眼干	0	0	1	0	0	0	9.17	106	132	0	A2240644	（唇腺）送检涎腺组织，导管及腺泡周围多量淋巴细胞、浆细胞浸润，符合慢性涎腺炎（Ⅳ级）。	4	其他	1
1	刘曲枝	1	68岁	0012394600	2022/7/26	干燥综合征 机化性肺炎	2022-07-28	4	阳性 1:3200 颗粒 +++	(+)	(+)	(+)	抗U1-nRNP/Sm 阳性	120	3.3	36.4	5.42	23.9	1.93	0.9	0.22	2022-07-27	2	1	0.333	/	/	口干、眼干，龋齿	0	0	0	0	0	0	3.25	106	174	0	A2241219	（唇腺活检）送检涎腺组织，导管及腺泡周围淋巴细胞、浆细胞聚集成片，超过1灶，每灶超过50个/灶，符合慢性涎腺炎（Ⅳ级）。	4	其他	0
1	刘红梅	1	37岁	0012316001	2022/7/21	干燥综合征 间质性肺炎 乳房结节	2022-07-24	3	阳性 1:1000 颗粒 ++	（-）	(+)	（-）	核周型 ANCA 阳性	47	3.3	9.38	3.28	23.5	1.18	1.67	0.38	2022-07-26	36	26	2.768	阴性	右：5s，左：＞10s	0	0	0	0	1	0	0	8.7	122	431	0	A2241574	（唇腺）送检涎腺组织，导管及腺泡周围淋巴细胞、浆细胞聚集成片，超过1灶，每灶超过50个/灶，符合慢性涎腺炎（Ⅳ级）。	4	其他	1
1	毕如珍	1	59岁	0012382360	2022/8/5	干燥综合征 血小板计数 胆囊结石	2022-07-24	5	阳性 1:10000 着丝点 ++++	(+)	(+)	（-）	抗CENP B 阳性	62	3.19	36.9	4.52	22.69	1.85	1.67	0.38	2022-08-11	2	1	2.13	/	/	口干、眼干，龋齿	0	0	0	0	0	1	4.31	111	74	0	A2243715	（唇腺活检）送检为涎腺组织，腺泡小叶结构存在，腺泡轻度萎缩，小叶内导管周围见淋巴细胞浸润（其中1灶>50个淋巴细胞），请结合临床。	3	其他	1
1	单荣平	1	60岁	0006295043	2022/8/9	干燥综合征 血小板计数	2022-08-02	3	阳性 1:1000 颗粒 ++	(+)	(+)	(+)	抗U1-nRNP/Sm 阳性	28	0.74	9.38	3.14	21.7	0.93	0.76	0.15	2022-08-11	0	0	1.79	/	/	口干	0	0	0	0	0	1	6.37	114	100	0	A2244922	（唇腺组织检查）送检涎腺组织，导管囊状扩张伴嗜酸细胞化生，灶性多量淋巴细胞、浆细胞及中性粒细胞浸润。请结合临床。	3	其他	1
1	周家秀	1	55岁	0011380746	2022/8/15	干燥综合征 全血细胞减少 2型糖尿病 脾大 肺结合	2022-08-10	3	阳性 1:1000 颗粒 ++	(+)	(+)	(+)	抗组蛋白临界阳性	21	3.3	9.38	3.52	17.2	0.57	0.86	0.24	2022-08-16	2	4	0.627	/	/	0	0	0	0	0	0	1	4.47	106	118	0	A2245542	（唇腺活检）送检小块涎腺组织，腺泡及导管周围见淋巴细胞浸润灶（多灶性，＞50个淋巴细胞/灶）。	4	其他	1
1	程结爱	1	58岁	0000086676	2022/8/15	干燥综合征 高血压 糖尿病 脑梗死 蛋白尿 肾功能不全	2022-08-13	4	阳性 1:3200 着丝点 +++	（-）	（-）	（-）	0	13	3.19	10.6	2.35	9.82	2.16	1.2	0.4	2022-08-16	5	5	0.93	/	/	口干、眼干、口腔溃疡	0	0	0	0	0	0	3.47	116	90	0	A2245824	（唇腺活检）送检涎腺组织，导管及腺泡周围见多灶淋巴细胞浸润（>50个/灶），符合慢性涎腺炎。	4	其他	1
1	李祥枝	1	65岁	0012450907	2022/8/17	干燥综合征 中度贫血 肺动脉高压 低蛋白血症	2022-08-10	3	阳性 1:1000 颗粒，着丝点 ++	(+)	(+)	(+)	抗CENP B 阳性	102	6.05	68.1	5.3	25.7	0.64	0.93	0.21	2022-08-18	2	1	0.13	/	/	口干、眼干	0	1	0	0	0	1	6.67	93	184	0	A2246355	（唇腺活检）送检涎腺组织，导管及腺泡周围淋巴细胞、浆细胞聚集成片，3灶，超过50个/灶，符合慢性涎腺炎（Ⅳ级）。	4	其他	3
1	宫霞	1	56岁	0012424507	2022/8/17	干燥综合征 间质性肺炎 2型糖尿病 甲状腺功能减退症 骨关节病	2022-08-19	5	阳性 1:10000 颗粒 ++++	（-）	(+)	（-）	抗U1-nRNP/Sm 强阳性	32	6.25	67.1	2.53	17.9	0.98	1.06	0.23	2022-08-17	1	0	0.85	/	/	口干、眼干，龋齿	0	0	0	0	0	0	4.52	129	360	1	A2246358	（唇腺活检）送检涎腺组织，导管及腺泡周围可见涎腺内炎症细胞聚集成片，超过1灶，每灶超过50个/灶，符合慢性涎腺炎（Ⅳ级）。	4	脑力工作	1
1	陈少军	1	55岁	0009299160	2022/8/22	干燥综合征 胆囊结石 脂肪肝 0	2022-08-23	5	阳性 1:10000 颗粒 ++++	（-）	（-）	（-）	抗U1-nRNP/Sm 强阳性	24	3.19	10.6	2.47	14.97	0.81	1.03	0.14	2022-08-23	8	11	3.87	阴性	右：＞10s，左：＞10s	0	1	0	0	0	0	0	5.8	133	265	0	A2247268	（唇腺活检）送检涎腺组织，涎腺组织内见灶性慢性炎细胞浸润，2灶，符合IV级。	4	其他	1
1	方寅洁	1	24岁	0012499425	2022/8/25	干燥综合征	2022-08-27	3	阳性 1:1000 颗粒 ++	(+)	(+)	（-）	0	14	0.6	26.3	2.48	16.1	1.35	0.99	0.24	2022-08-26	11	12	2.642	阴性	右：5s，左：5s	0	1	0	0	0	0	1	4.73	121	208	0	A2248283	（唇腺活检）送检涎腺组织，涎腺组织内见灶性慢性炎细胞浸润，3灶，符合Ⅳ级。	4	脑力工作	2
1	杨焕	1	38岁	0010110802	2022/9/1	干燥综合征 缺铁性贫血	2022-09-03	3	阳性 1:1000 颗粒 ++	(+)	(+)	（-）	0	29	3.3	10.6	3.71	25.7	1.51	0.8	0.07	2022-09-02	8	2	1.639	/	/	口干、腮腺肿大	0	0	0	0	0	1	8.98	78	253	0	A2249823	（唇腺组织活检）送检少量涎腺组织，腺泡轻度萎缩，小叶内淋巴细胞灶性浸润（2灶，＞50个淋巴细胞）。请结合临床。	4	脑力工作	1
1	秦传琼	1	53岁	0010301298	2022/9/4	干燥综合征 脂膜炎 肺腺癌术后	2022/9/2	4	阳性 1:3200 颗粒 +++	(+)	(+)	(+)	0	40	3.19	17.6	2.29	24.55	1.07	1.03	0.29	/	/	/	/	/	/	0	1	0	0	0	0	0	4.02	128	188	0	A2250387	（唇腺活检）送检涎腺组织，导管及腺泡周围淋巴细胞、浆细胞聚集成片，超过1灶，每灶超过50个/灶，符合慢性涎腺炎（Ⅳ级）。	4	其他	2
1	张海君	1	60岁	0010543520	2022/9/7	干燥综合征 二尖瓣返流 房性早搏 高血压	2022-09-07	4	阳性 1:3200 颗粒 +++	(+)	（-）	（-）	核周型 ANCA 可疑阳性、抗髓过氧化物酶 临界阳性	2	0.72	9.38	2.05	12.2	0.52	0.7	0.25	2022-09-09	2	3	2.21	阴性	右：4s，左：4s	0	0	1	0	1	0	0	4.84	99	177	0	A2250720	（唇腺活检）送检涎腺组织，涎腺内炎症细胞聚集成片，镜下见3灶，每灶超过50个/灶，符合IV级。	4	其他	2
1	张登玲	1	54岁	0010036033	2022/9/15	干燥综合征 肝损害	2022-09-19	4	阳性 1:3200 着丝点 +++	（-）	（-）	（-）	抗CENP阳性	29	7.35	9.38	3.85	13.9	1.07	1.19	0.26	2022-09-16	17	10	0.669	/	/	口干、眼干	0	0	0	0	1	0	11.53	122	250	0	A2252848	（唇腺活检）唇腺腺泡轻度萎缩，小叶间隔脂肪组织增生，导管周围伴淋巴细胞、浆细胞灶性浸润（2灶，＞50个炎细胞）。请结合临床及实验室检查。	4	其他	1
1	余玉琴	1	52岁	0011886960	2022/9/21	干燥综合征 原发性胆汁性肝硬化 肺部感染 0	2022-09-23	3	阳性 1:1000 颗粒 ++	（-）	(+)	（-）	抗细胞浆抗体阳性	36	3.3	9.38	2.11	16	0.93	1.22	0.15	2022-09-22	2	1	1.046	/	/	口干、眼干	0	0	0	0	1	0	6.15	110	155	0	A2253801	（唇腺活检）送检涎腺组织，导管及腺泡周围淋巴细胞、浆细胞聚集成片，超过1灶，每灶超过50个/灶，符合慢性涎腺炎（Ⅳ级）。	4	其他	1
1	杨卫敏	1	51岁	0010774615	2022/9/18	干燥综合征 0 潜伏期结核感染	2022-09-21	3	阳性 1:1000 颗粒、核仁 ++	(+)	(+)	（-）	0	24	3.3	9.38	4	17.8	0.92	0.86	0.23	2022-09-21	3	8	1.82	/	/	口干	1	0	0	0	0	0	6.59	106	91	0	A2253802	（唇腺活检）送检涎腺组织，导管及腺泡周围淋巴细胞、浆细胞聚集成片，超过1灶，每灶超过50个/灶，符合慢性涎腺炎（Ⅳ级）。	4	脑力工作	0
1	戴兢	1	51岁	0009539936	2022/9/27	干燥综合征 0 肺大疱	2022-08-27	3	阳性 1:1000 颗粒 ++	(+)	(+)	（-）	0	11	0.59	11.3	3.18	18.5	1.06	0.78	0.17	2022-09-28	4	6	0.335	/	/	0	0	0	0	1	0	1	3.9	110	176	0	A2255014	（唇腺活检）送检涎腺组织，导管及腺泡周围多量淋巴细胞、浆细胞浸润，符合慢性涎腺炎（Ⅳ级）。	4	脑力工作	2
1	杨修艳	1	27岁	0012579962	2022/10/11	干燥综合征 肝功能不全 缺铁性贫血 甲状腺结节 0 脂肪肝	2022-09-09	4	阳性 1:3200 颗粒 +++	（-）	（-）	（-）	0	34	1.58	28.7	4.4	19.78	1.61	1.17	0.21	2022-10-13	16	15	1.93	阴性	右：＞10s，左：＞10s	0	0	0	0	0	0	1	7.2	89	229	1	A2257217	（唇腺活检）送检涎腺组织，导管及腺泡周围多量淋巴细胞、浆细胞浸润，符合慢性涎腺炎（Ⅳ级）。	4	脑力工作	2
1	王德凤	1	61岁	0012711873	2022/10/14	干燥综合征 免疫性血小板减少 硬皮病可能	2022-10-19	4	阳性 1:3200 着丝点 +++	（-）	（-）	（-）	抗CENP B 阳性	91	3.47	9.38	0.87	19.8	2	1.13	0.13	2022-10-14	3	4	0.807	/	/	口干、眼干，龋齿	1	0	0	0	0	1	8.26	123	128	0	A2258872	（唇腺）小块涎腺组织，腺泡小叶结构存在，间质见6灶及散在淋巴细胞浸润（＞50个淋巴细胞/灶）。	4	其他	2
1	王彩荣	1	48岁	0012733448	2022/10/22	干燥综合征 系统性红斑狼疮可能 肾小管酸中毒 肝功能不全 贫血 低钾血症 甲状腺功能减退症 0 肺大疱	2022-10-27	4	阳性 1:3200 颗粒 +++	(+)	(+)	(+)	0	47	3.3	43	2.72	42.35	1.06	0.84	0.14	2022-10-25	14	10	0.68	阴性	右：＞10s，左：＞10s	口干、眼干	0	0	1	1	1	1	5.06	80	288	1	A2259977	（唇腺活检）唇腺腺泡形态尚正常，数量略减少，间质淋巴细胞增生，灶状分布（多灶，＞50个淋巴细胞），请结合临床。	4	其他	4
1	王仁丽	1	53岁	0003821016	2022/10/25	干燥综合征 血小板减少 甲状腺功能减退症	2022-10-25	3	阳性 1:1000 颗粒 ++	(+)	(+)	（-）	0	14	0.39	75.1	3.92	17.67	1.28	0.84	0.14	2022-10-20	0	1	1.5	阴性	右：7s，左：8s	眼干	0	0	0	0	1	1	8.4	99	104	1	A2260390	（唇腺活检）送检涎腺组织，导管及腺泡周围淋巴细胞、浆细胞散在浸润，符合慢性涎腺炎（Ⅱ级）。	2	其他	3
1	张国英	1	66岁	0002002798	2022/10/26	干燥综合征 玻璃体切除术后 0 髋关节积液 高血压病 双肾囊肿	2022-10-17	3	阳性 1:1000 纺锤体、颗粒、核仁 ++	(+)	(+)	(+)	抗细胞浆抗体阳性	57	13.3	14	1.93	19.66	0.66	0.99	0.27	2022-10-28	23	24	0.67	阳性	右：2s，左：8s	口干、龋齿	0	0	0	0	0	0	5.21	108	271	0	A2260391	（唇腺活检）送检涎腺组织，导管及腺泡周围多灶性淋巴细胞、浆细胞浸润，符合慢性涎腺炎（Ⅳ级）。	4	其他	0
1	朱海燕	1	34岁	0009755848	2022/11/3	干燥综合征 间质性肺炎 甲状腺功能减退症 脂肪肝 肝功能不全	2022-10-15	5	阳性 1:32000 颗粒 ++++++	（-）	(+)	（-）	抗U1-nRNP/Sm 强阳性	34	5.45	65.3	1.13	22.41	1.01	1.13	0.2	/	/	/	/	阴性	右：＞10s，左：＞10s	眼干	1	1	0	1	1	0	7.02	126	252	1	A2261482	（唇腺活检）送检涎腺组织，导管及腺泡周围多量淋巴细胞、浆细胞浸润，符合慢性涎腺炎（Ⅳ级）。	4	脑力工作	5
1	彭凤	1	44岁	0003732633	2022/11/2	干燥综合征 间质性肺炎 甲状腺乳头状癌术后	2022-11-01	3	阳性 1:1000 颗粒 ++	(+)	(+)	（-）	0	60	3.34	245	4.21	22.69	1.25	0.79	0.17	2022-11-03	2	1	0.33	阳性	右：2s，左：2s	口干、眼干	0	0	0	1	0	0	5.49	131	199	1	A2261483	（唇腺活检）送检涎腺组织，导管及腺泡周围多量淋巴细胞、浆细胞浸润，符合慢性涎腺炎（Ⅳ级）。	4	脑力工作	2
1	陈红	1	48岁	0012748617	202211/4	干燥综合征 间质性肺炎 脂肪肝 0 胸腔积液 肺动脉高压	2022-10-29	5	阳性 1:10000 颗粒 ++++	（-）	(+)	（-）	抗U1-nRNP/Sm 阳性	30	3.3	17.2	7.75	17.55	0.98	0.94	0.24	2022-11-07	5	6	0.71	阴性	右：5s，左：6s	口干、眼干、腮腺肿大	0	1	0	1	0	0	4.22	122	203	0	A2261917	（唇腺活检）送检涎腺组织，导管及腺泡周围淋巴细胞、浆细胞聚集成片，超过1灶，每灶超过50个，符合慢性涎腺炎（Ⅳ级）。	4	其他	3
1	盛业秀	1	75岁	0012721243	2022/11/11	干燥综合征 白细胞减少 骨质疏松 陈旧性颅骨骨折 0	2022-11-04	3	阳性 1:1000 颗粒 ++	(+)	(+)	(+)	0	33	5.36	11.3	2.31	19.9	0.4	0.82	0.27	2022-11-16	4	8	1.322	/	/	0	0	0	0	0	0	1	2.14	104	199	0	A2263213	（唇腺活检）唇腺腺泡萎缩，小叶间纤维、脂肪组织增生，间质多量淋巴细胞浸润。请结合临床。	3	其他	1
1	李德娟	1	25岁	0002581033	2022/11/12	干燥综合征 0	2022-11-12	3	阳性 1:1000 颗粒 ++	(+)	(+)	(+)	0	21	3.34	39.2	3.87	24.5	1.05	0.62	0.11	2022-11-14	2	3	0.6	阴性	右：＞10s，左：＞10s	口干、眼干	0	0	0	0	0	0	5.58	111	180	0	A2263454	（唇腺活检）送检涎腺组织，腺泡小叶结构存在，导管及腺泡周围灶性淋巴细胞浸润（2灶，＞50个淋巴细胞/灶）。	4	脑力工作	0
1	戚德美	1	52岁	0005233870	2022/11/14	干燥综合征 甲状腺结节 心包囊肿可能 0 肝囊肿	2022-10-18	3	阳性 1:1000 颗粒 ++	(+)	(+)	（-）	抗组蛋白阳性	13	3.3	35	1.98	12.2	1.06	0.92	0.29	2022-11-14	10	5	0.463	/	/	口干、眼干、口腔溃疡	0	0	0	0	0	1	2.67	137	94	0	A2263774	（唇腺活检）涎腺腺泡萎缩，小叶间纤维、脂肪组织增生，多量淋巴细胞浸润。请结合临床。	2	其他	1
1	倪英	1	53岁	0003381789	2022/11/15	干燥综合征 原发性胆汁性肝硬化 肝血管瘤 单纯性肾囊肿 慢性胃炎	2022-11-11	4	阳性 1:3200 周边 ++	（-）	（-）	（-）	抗细胞浆抗体阳性	21	3.3	11.3	0.76	17.01	4.12	0.95	0.18	2022-11-16	17	55	1.45	/	/	0	0	0	0	0	1	0	4.61	131	221	0	A2263775	（唇腺活检）唇腺腺泡略萎缩，间质灶性（4小灶）淋巴细胞浸润。请结合临床。	4	脑力工作	1
1	姚祝英	1	54岁	0012745878	2022/11/22	干燥综合征 右侧腮腺切除术后 甲状腺结节 0 脂肪肝	2022-11-07	2	阳性 1:320 着丝点 +	（-）	（-）	（-）	抗CENP B 阳性	4	3.3	11.3	1.19	8.48	2.3	0.97	0.25	2022-11-14	10	10	1	阴性	右：＞10s，左：＞10s	口干	1	1	0	0	0	0	3.9	115	189	1	A2264159	（唇腺活检）腺泡小叶结构存在，间质见小灶性淋巴细胞、浆细胞浸润（1灶，＞50个/HPF，病理分级：3级），请结合临床及相关检查。	3	其他	3
1	吴琴	1	25岁	0009928121	2022/11/9	干燥综合征 甲状腺功能减退症	2022-11-08	3	阳性 1:1000 颗粒 ，核仁 ++	(+)	(+)	（-）	0	17	4.61	11.3	0.82	18.1	1.38	0.67	0.14	2022-11-16	10	8	1.7	/	/	0	0	1	0	0	0	0	9.16	131	450	1	A2265012	（左侧唇腺活检）送检涎腺组织慢性炎，腺泡小叶结构存在，见灶性淋巴细胞浸润（1灶＞50个淋巴细胞）。请结合临床。	3	其他	2
1	汪香园	1	35岁	0001635523	2022/11/29	干燥综合征 甲状腺结节 脂肪肝	2022-11-28	4	阳性 1:3200 颗粒 +++	(+)	(+)	(+)	0	28	3.34	22.8	2.07	28.6	1.33	1.06	0.23	2022-11-30	4	4	0.43	阳性	右：3s，左：4s	口干、眼干，龋齿	0	0	0	0	0	0	4.53	124		0	A2266547	（唇腺活检）送检涎腺组织，导管及腺泡周围见散在少许淋巴细胞、浆细胞浸润。符合慢性涎腺炎（Ⅲ级）。	3	脑力工作	0
1	胡妹	1	46岁	0008431087	2023/1/30	干燥综合征 白细胞减少 0 子宫肌瘤	2023-01-30	2	阳性 1:320 颗粒 +	(+)	(+)	（-）	0	21	3.34	9.38	3.57	12.65	2.32	0.8	0.27	2023-02-01	1	1	3.63	/	/	口干	0	0	0	0	0	1	3.54	125	147	0	A2303669	（唇腺活检）送检涎腺组织，涎腺小叶内及小叶间隔可见多量淋巴细胞、少许浆细胞聚集成片，每灶超过50个/灶（超过1灶）。请结合临床及相关检查。	4	脑力工作	0
1	陈田梅	1	14岁9月	0012848937	2023/1/31	干燥综合征 肝功能不全 白细胞减少	2023-01-18	4	阳性 1:3200 颗粒 +++	(+)	(+)	(+)	0	17	3.34	9.38	1.93	23.3	2.19	0.87	0.2	2023-02-01	22	22	1.54	/	/	0	1	0	0	0	1	1	3.39	120	283	0	A2304311	（唇腺活检）小块涎腺组织，唇腺腺泡轻度萎缩，可见淋巴细胞浸润（2灶，＞50个淋巴细胞），需结合临床及实验室检查。	4	其他	3
1	邱林林	1	69岁	0002968928	2023/3/2	干燥综合征 冠心病 脑梗死 0 甲状腺结节	2023/2/24	4	阳性 1:3200 着丝点 +++	（-）	（-）	（-）	抗CENP B强阳性	12	3.41	11.6	3.24	16.43	3.52	1.42	0.32	/	/	/	/	/	/	0	0	1	0	0	0	0	4.39	128	152	1	A2310785	（唇腺活检）少量涎腺组织，腺泡轻度萎缩，间质少量淋巴细胞灶性浸润。	2	其他	2
1	何小娇	1	55岁	0012798623	2023/3/8	干燥综合征 失眠 肾囊肿 胆囊结石 0	2023-03-10	4	阳性 1:3200 着丝点 +++	（-）	（-）	（-）	抗CENP B强阳性	10	3.22	9.38	2	11.3	1.28	1.03	0.28	2023-03-10	4	6	1.25	/	/	0	1	1	0	0	0	0	3.43	130	125	0	A2312771	（唇腺活检）送检涎腺组织，腺泡间可见淋巴细胞灶性浸润（1灶，＞50个淋巴细胞）。请结合临床及实验室检查。	3	其他	2
1	沈彩霞	1	71岁	0001956921	2023/3/11	干燥综合征 高血压 甲状腺功能减退症 房性早搏 0 二尖瓣反流 焦虑状态	2023-03-07	2	阳性 1:320 均质、颗粒 +	（-）	(+)	（-）	抗细胞浆抗体阳性	30	3.41	87.1	4.24	18.55	1.2	1.1	0.29	2023-03-14	10	10	1.72	/	/	口干、眼干	0	0	0	0	0	0	5.21	96	258	1	A2313258	（唇腺活检）唇腺腺泡略萎缩，小叶间纤维、脂肪组织增生，多灶性淋巴细胞浸润。请结合临床。	4	其他	1
1	邹多淑	1	44岁	0010282787	2023/3/13	干燥综合征 0 二尖瓣返流 脑膜瘤 甲状腺结节 甲状腺囊腺瘤	2023-03-08	2	阳性 1:320 颗粒，周边 +	(+)	(+)	（-）	0	13	3.41	9.38	1.75	10.72	1.19	0.96	0.28	2023-03-14	32	31	2.48	/	/	0	0	0	0	0	0	0	4.58	124	280	1	A2313259	（唇腺活检）唇腺腺泡萎缩，小叶间纤维、脂肪组织增生，灶性（1灶，＞50个）淋巴细胞浸润。请结合临床。	3	其他	1
1	阚培国	1	70岁	0007400651	2023/3/15	干燥综合征 原发性胆汁性肝硬化 肝功能不全 脑梗死 0	2023-03-17	3	阳性 1:1000 颗粒，着丝点++	(+)	(+)	（-）	0	55	3.22	49.1	4.53	17.9	6.21	0.98	0.32	2023-03-16	3	2	0.535	/	/	口干、眼干，龋齿	0	0	0	0	1	0	4.6	119	139	0	A2313708	（唇腺活检）送检涎腺组织，导管及腺泡周围多量淋巴细胞、浆细胞浸润，符合慢性涎腺炎（Ⅳ级）。	4	其他	1
1	张圣群	1	53岁	0009514310	2023/3/21	干燥综合征 白细胞减少 肾囊肿 慢性胃炎 肝囊肿	2023-03-21	5	阳性 1:10000 颗粒 ++++	(+)	(+)	(+)	0	13	3.41	46.9	2.41	19.15	0.84	0.86	0.31	2022-12-15	22	18	2.73	阴性	右：＜10s，左：＜10s	0	0	1	0	0	1	1	4.32	131	201	0	A2315636	（唇腺）唇腺腺泡萎缩，小叶间纤维组织增生，间质灶性淋巴细胞浸润（2灶，＞50个/HPF）。请结合临床。	4	其他	3
1	张红刚	1	67岁	0013121339	2023/3/27	干燥综合征 免疫性血小板减少 高血压 糖尿病 轻度肺动脉高压 肝内胆管扩张 胆总管结石可能 甲状腺功能减退症 膝骨关节炎	2023-03-18	2	阳性 1:320 颗粒，核仁 +	(+)	(+)	（-）	0	40	3.22	21.6	3.35	24.67	2.16	0.79	0.18	/	/	/	/	/	/	口干	0	1	0	1	0	1	8.62	113	72	0	A2316786	（唇腺活检）送检小块涎腺组织，腺泡及导管周围见淋巴细胞浸润灶（多灶性，＞50个淋巴细胞/灶）。	4	其他	4
1	陈云香	1	81岁	0000342796	2023/3/28	干燥综合征 间质性肺炎 结核性胸膜炎 肾功能不全 高血压病 0	2023-04-03	2	阳性 1:320 着丝点 +	（-）	(+)	（-）	抗CENP B 阳性	6	3.41	21.1	1.31	10.57	1.66	1.15	0.3	2023-03-30	5	12	1.23	阴性	右：＜10s，左：＜10s	口干	0	1	0	1	0	0	5.52	124	141	0	A2317522	（下唇腺活检）唇腺腺泡略萎缩，可见少量散在淋巴细胞浸润。请结合临床。	2	其他	3
1	高子兰	1	60岁	0013176142	2023/4/4	干燥综合征 肝功能不全 白细胞减少	2023-04-17	2	阳性 1:320 颗粒 +	(+)	(+)	（-）	抗Ro-52抗体阳性	7	3.13	9.38	2.77	9.79	1.26	0.97	0.15	/	/	/	/	/	/	0	0	0	0	0	1	1	2.96	133	123	1	A2320333	（唇腺活检）送检小块涎腺组织，腺泡及导管周围见淋巴细胞浸润灶（1灶，＞50个淋巴细胞/灶）。	3	其他	3
1	高代姐	1	57岁	0012986110	2023/4/12	干燥综合征	2023-04-12	4	阳性 1:3200 颗粒、着丝点 +++	(+)	(+)	(+)	0	31	3.22	14.6	3.61	21.6	1.46	0.9	0.25	2023-04-20	0	0	0.135	/	/	口干	0	1	0	0	0	1	2.72	112	90	0	A2320700	（唇腺活检）小块涎腺组织，局部腺泡萎缩，间质灶性淋巴细胞浸润（约5灶，＞50个淋巴细胞/灶）。	4	其他	2
1	黄永霞	1	50岁	0003005375	2023/4/14	干燥综合征 免疫性血小板减少 脂肪肝 0 颌下腺肿大 腮腺肿大 缺铁性贫血 肝功能不全	2023-04-12	4	阳性 1:3200 颗粒 +++	(+)	(+)	（-）	0	73	0.39	14.6	2.93	19.93	1.84	1.2	0.29	2023-04-21	7	4	0.65	阳性	右：4s，左：4s	口干、眼干	1	1	0	0	1	1	4.07	102	191	0	A2321820	（唇腺活检）送检涎腺组织，腺泡轻度萎缩，导管及腺泡周围较多淋巴细胞灶性浸润，符合慢性涎腺炎（Ⅲ级）。	3	其他	4
1	操爱花	1	46岁	0013213644	2023/4/21	干燥综合征 带状疱疹 0	2023-04-24	2	阳性 1:320 颗粒 +	(+)	（-）	（-）	0	66	8.7	9.38	2.64	25.4	1.78	1.12	0.25	2023-04-25	12	4	21.495	/	/	0	1	0	0	0	0	0	18.2	95	317	0	A2323389	（唇腺）涎腺组织，可见腺泡及导管，间质见淋巴细胞浸润（2灶，＞50个/灶）。	4	其他	1
1	储成芳	1	72岁	0012297100	2023/5/9	干燥综合征 原发性胆汁性胆管炎	2023-05-05	3	阳性 1:1000 颗粒 ++	(+)	(+)	(+)	0	33	1	53.5	2.59	24.4	1.01	0.93	0.18	2023-05-04	0	9	1.5	/	/	0	0	1	0	0	1	0	3.39	110	235	0	A2326733	（唇腺活检）送检涎腺组织，导管及腺泡周围多量淋巴细胞、浆细胞浸润，超过1灶，每灶超过50个/灶。符合慢性涎腺炎（Ⅳ级）。	4	其他	2
1	张玉喆	1	34岁	0013291334	2023/5/15	干燥综合征	2023-05-15	5	阳性 1:10000 细颗粒 ++++	(+)	(+)	(+)	0	120	3.13	219	7.03	28.3	1.44	0.93	0.18	2023-05-11	2	5	3.505	/	/	口干、眼干	1	0	0	1	0	0	3.66	118	300	0	A2328368	（唇腺活检）唇腺腺泡萎缩，间质纤维、脂肪组织增生，多量淋巴细胞、少量浆细胞浸润。请结合临床。	2	其他	2
1	王爱群	1	55岁	0013168196	2023/5/23	干燥综合征 高血压	2023-05-12	4	阳性 1:3200 颗粒 ++++	(+)	(+)	（-）	抗U1-nRNP/Sm 强阳性、抗α-胞衬蛋白抗体 阳性	33	5.1	19.9	3.66	19.1	0.77	1.15	0.26	2023-05-11	0	0	0.56	/	/	口干、眼干	0	0	0	0	0	0	6.38	120	130	0	A2329815	（唇腺活检）涎腺组织，腺泡轻度萎缩，个别导管扩张，间质淋巴细胞浸润（3灶，＞50个/灶）。	4	其他	0
1	金志	1	33岁	0010212454	2023/5/26	干燥综合征	2023-05-12	3	阳性 1:1000 颗粒 ++	(+)	(+)	(+)	0	11	3.13	11.1	2.62	17.98	1.97	0.96	0.15	2023-05-24	0	5	1.68	/	/	口腔溃疡	0	0	0	0	0	0	3.83	122	181	0	A2330785	（唇腺活检）涎腺腺泡及导管组织，间质见多灶淋巴细胞浸润（＞3灶，＞50个/灶）。	4	其他	0
1	葛道英	1	73岁	0013334507	2023/5/25	干燥综合征	2023-05-27	5	阳性 1:10000 细颗粒 ++++	(+)	(+)	(+)	0	86	3.13	11.1	3.15	36.5	2.15	0.96	0.13	2023-05-25	0	0	1.25	/	/	口干、眼干	0	0	0	1	0	1	5.05	88	128	0	A2330786	（唇腺活检）涎腺腺泡及导管组织，局部腺泡萎缩，间质纤维组织增生伴淋巴细胞、浆细胞浸润，局部淋巴细胞浸润＞50个/灶。	4	其他	2
1	刘桂林	1	56岁	0003405230	2023/6/2	干燥综合征 免疫性血小板减少	2023-05-27	3	阳性 1:1000 核仁 ++;1:320 均质 +	（-）	（-）	（-）	抗双链DNA抗体临界阳性	2	3.13	11.1	2.72	8.72	0.95	0.63	0.07	2023-06-03	1	4	1.696	/	/	口干、眼干	0	0	0	0	0	1	24.12	121	162	0	A2333180	（唇腺活检）送检少许涎腺组织，导管及腺泡周围见淋巴细胞、浆细胞浸润(＞1灶，超过50个/灶），请结合临床。	4	其他	1
1	葛永菊	1	51岁	0011855355	2023/6/7	干燥综合征 左下肢静脉曲张术后 颈椎椎间盘突出	2023-06-09	3	阳性 1:1000 颗粒 ++	(+)	(+)	（-）	抗Ro-52抗体强阳性	17	1.65	21.8	3.29	16.3	1.45	1.03	0.27	2022-12-02	2	1	3.19	/	/	口干、眼干、口腔溃疡	0	0	0	0	0	0	4.02	108	185	0	A2334093	（下颌唇腺活检）送检小块涎腺组织，腺泡及导管周围见淋巴细胞浸润灶（多灶性，＞50个淋巴细胞/灶）。请结合临床及相关检查。	4	其他	0
1	林翠芳	1	40岁	0000553568	2021/7/14	干燥综合征 原发性胆汁性肝硬化	2021-07-07	2	阳新 1:320 颗粒，核少点 +	（-）	(+)	（-）	抗细胞浆抗体阳性	116	3.13	11.1	3.19	24.5	3.88	1.5	0.16	2021-07-15	3	5	1.667	/	/	口干	0	0	0	0	1	0	6.49	105	166	0	B2135165	（唇腺活检）唇腺腺泡略萎缩，小叶间纤维、脂肪组织增生，灶性淋巴细胞浸润（＞50个/HPF）。	3	其他	1
1	余明华	1	74岁	0000795470	2022/11/28	干燥综合征 肝功能不全 2型糖尿病 高血压 0 间质性肺炎	2022/11/30	4	阳性 1:3200 着丝点 +++	（-）	(+)	（-）	抗CENP B 阳性	4	3.3	9.38	0.81	7.91	0.48	1.24	0.38	2022-11-28	1	0	0.211	/	/	口干、眼干，龋齿	0	0	0	1	1	0	5.22	117	225	0	B2261531	（唇腺活检）送检涎腺组织，导管及腺泡周围灶性淋巴细胞及少量浆细胞浸润灶性浸润，2灶，符合慢性涎腺炎（Ⅳ级）。请结合临床。	4	其他	2
1	刘传燕	1	34岁	0012972814	2023/2/3	干燥综合征 白细胞减少 免疫性血小板减少 0 抗磷脂抗体阳性	2023-02-06	3	阳性 1:1000 颗粒 ++	(+)	(+)	（-）	0	20	6.7	17.4	1.58	14.8	1.39	1.08	0.16	/	/	/	/	/	/	0	0	0	0	0	0	1	5.24	112	160	0	B2304478	（唇腺活检）唇腺腺泡结构尚完整，导管轻度扩张，小叶内纤维组织增生，间质散在淋巴细胞浸润（1灶，＞50个炎细胞）。	3	其他	1
1	杨秀	1	44岁	0002496395	2023/2/20	干燥综合征 肾结石	2023-02-18	2	阳性 1:320 颗粒 +	(+)	(+)	（-）	0	6	3.13	45.9	1.07	22.82	0.66	0.9	0.11	2023-02-20	4	8	0.21	/	/	口干、眼干、龋齿	0	0	0	0	0	0	3.7	113	144	0	B2307734	（唇腺活检）唇腺腺泡萎缩，间质纤维、脂肪组织增生，多量淋巴细胞浸润。请结合临床。	2	脑力工作	0
1	裴清	1	50岁	0012644674	2023/2/26	干燥综合征、原发性胆汁性胆管炎	2023-02-03	2	阳性 1:320 颗粒 +	(+)	(+)	(+)	抗线粒体抗体、抗线粒体-M2型抗体阳性	56	3.13	21.7	2.71	40.96	1.97	1.15	0.19	2023-02-03	11	12	0.42	/	/	口干、眼干、龋齿	0	0	0	0	0	0	5.88	107	237	0	B2309384	（唇腺活检）送检涎腺组织，导管及腺泡周围淋巴细胞、浆细胞灶性浸润（超过1灶，每灶超过50个/灶）。请结合临床。	4	其他	0
1	郑艳	1	52岁	0013179294	2023/4/7	干燥综合征 高血压病 白细胞减少	2023-04-10	2	阳性 1:320 颗粒 +	(+)	(+)	(+)	0	14	3.13	10.4	2.01	14.5	0.59	1.33	0.33	2023-04-08	10	5	2.626	/	/	0	0	0	0	0	0	0	3.36	128	134	0	B2317953	（唇腺活检）送检涎腺组织，导管及腺泡周围淋巴细胞、浆细胞散在浸润，符合慢性涎腺炎（Ⅱ级）。	2	其他	0
1	王俊皊	1	60岁	0011814826	2023/5/5	干燥综合征 甲状腺功能减退症 肝功能不全 白细胞减少 高血压 肾功能不全 0 甲状腺结节 腔隙性脑梗塞 肝脏弥漫性病变	2023-05-05	3	阳性 1:1000 颗粒 ++	(+)	(+)	（-）	0	42	3.13	0.5	3.63	20.31	0.87	1.33	0.33	2023-05-06	0	0	16.095	/	/	龋齿	0	1	0	0	0	1	4.58	113	153	1	B2322760	（唇腺活检）送检涎腺组织，导管及腺泡周围淋巴细胞、浆细胞聚集成片，超过50个/灶，符合慢性涎腺炎（Ⅲ级）。	3	其他	3
1	张高姐	1	60岁	0013186302	2023/5/4	干燥综合征 肝功能不全	2021-04-11	3	阳性 1:1000 着丝点	（-）	（-）	（-）	0	9	3.13	9.38	1.75	21	3.2	1.33	0.33	2023-05-05	1	1	10.355	/	/	龋齿	0	1	0	0	1	1	5.44	108	75	0	B2322762	（唇腺活检）送检涎腺组织，导管及腺泡周围淋巴细胞、浆细胞聚集成片，超过1灶，每灶超过50个/灶，符合慢性涎腺炎（Ⅳ级）。	4	其他	3
1	黄梅	1	46岁	02987977	2019/10/14	干燥综合征 间质性肺炎 胆汁性胆管炎 高血压 肝功能不全 脂肪肝	2019-10-07	2	阳性 1:320 核点 +	（-）	(+)	（-）	抗细胞浆抗体阳性	9	3.13	9.38	1.75	17.76	3.2	1.33	0.33	2019-10-15	7	5	3.02	阴性	右：9s，左：12s	口干、眼干，龋齿	0	0	0	0	1	1	5.44	108	75	0	S19003931	（唇腺活检）送检小块涎腺组织，伴极少量淋巴细胞浸润（1灶＜50个淋巴细胞）。	2	其他	2
1	司婷苇	1	22岁	16265433	2019/11/17	干燥综合征 白细胞减少 甲状腺功能减退 贫血	2019-11-05	3	阳性 1:1000 颗粒 ++	(+)	(+)	（-）	0	40	3.02	251	2.5	26.97	1.22	0.89	0.21	/	/	/	/	阴性	右：＞10s，左：＞10s	口干、眼干	0	0	0	0	0	1	2.45	82	160	1	S19010057	（唇腺活检）腺泡及导管周围见灶性淋巴细胞浸润（＞50个/HPF）。	4	脑力工作	2
1	李纯萍	1	40岁	30349171	2020/2/21	干燥综合征 免疫性血小板减少 胆囊结石 肝囊肿 筛窦炎	2020-02-18	4	阳性 1:3200 着丝点 +++	(+)	(+)	（-）	抗RNP临界阳性、抗CENP B强阳性	13	3.02	13.2	2.99	16.05	2.11	0.84	0.13	2010-02-26	4	12	4.88	/	/	口干、龋齿	0	0	0	0	0	1	7.65	132	32	0	S20002927	（唇腺活检）唇腺腺泡轻度萎缩，小叶间血管增生、充血，小叶内见淋巴细胞浸润灶（＞50个淋巴细胞）。请结合临床及实验室检查。	4	其他	1
1	蒋琼	1	57岁	0008741457	2021-02-19	干燥综合征 0 骨关节炎	2022-09-30	4	阳性 1:3200 着丝点 +++	（-）	（-）	（-）	抗CENP B强阳性	2	3.3.	11.3	1.04	11.1	0.42	0.66	0.11	2022-09-29	1	2	0.44	/	/	口干、眼干	0	1	0	0	0	0	4.41	116	182	0	A2107640	（唇腺活检）送检少许汗腺及脂肪组织。	2		1
1	倪和珍	1	56岁	0009675095	2021-07-20	干燥综合征 甲状腺结节 高血压 室性早搏 房性早搏	2021-07-02	3	阳性 1:1000 颗粒 ++	(+)	(+)	（-）	0	25	3.13	9.19	2.18	20.8	0.24	0.67	0.15	2021-07-21	6	2	1.759	/	/	0	1	1	0	0	0	0	3.78	132	127	1	A2135851	（唇腺活检）腺泡小叶结构存在，腺泡轻度萎缩，小叶内导管周围见淋巴细胞浸润（其中2灶>50个淋巴细胞），请结合临床。	4		2
1	汪娇	1	29岁	0011015850	2021-08-16	干燥综合征 肝损害 溶血性贫血	2022-12-29	3	阳性 1:1000 颗粒 ++	（-）	（-）	（-）	0	7	3.22	9.38	1.28	13.7	2.96	0.7	0.07	/	/	/	/	/	/	口干	0	1	0	0	0	1	7.51	75	252	0	A2143544	（唇腺活检）送检少量涎腺组织，腺泡略萎缩，间质少量淋巴细胞小灶性浸润（1灶，>50个淋巴细胞）。	3		3
1	潘万萍	1	24岁	0011505416	2022-06-01	干燥综合征 甲状腺结节 白细胞减少	2022-06-04	5	阳性 1:10000 颗粒	（-）	（-）	（-）	0	79	87.1	9.19	3.33	25.5	0.91	1.41	0.26	2022-06-02	6	12	1.215	/	/	口干	0	1	0	0	0	0	15.61	87	494	1	A2166016	（唇腺活检）唇腺腺泡略萎缩，小叶间纤维、脂肪组织增生，小导管扩张，灶性（4灶）淋巴细胞浸润。请结合临床。	4		2
1	杨宗梅	1	43岁	0011902870	2022-03-25	干燥综合征 间质性肺炎 桥本甲状腺炎 0 肾囊肿	2022-03-12	4	阳性 1：3200 颗粒，核仁 +++	（-）	(+)	（-）	0	16	3.3	8.38	2	14.82	1.36	0.9	0.3	2022-03-11	1	1	0.55	/	/	口干、眼干	0	0	0	1	0	0	5.28	121	163	1	A2215563	（唇腺活检）送检少量涎腺组织，多量淋巴细胞多灶性浸润（>50个淋巴细胞/灶）。	3		2
1	张国香	1	62岁	0012063022	2022-05-25	干燥综合征 间质性肺炎	2022-05-25	3	阳性 1:1000 周边 ++	（-）	(+)	（-）	0	31	3.52	9.19	4.43	17.1	0.87	1.12	0.27	2022-05-31	2	2	2.031	/	/	口干、眼干	0	0	0	1	0	0	5.72	122	223	0	A2225900	（唇腺活检）送检少量涎腺组织，小叶结构存在，散在淋巴细胞、浆细胞浸润。	2		1
1	曹筱华	1	48岁	0003286285	2022-07-18	干燥综合征 中度贫血 白细胞减少 肾小管酸中毒 肝功能不全	2022-07-19	3	阳性 1:1000 颗粒 ++	(+)	(+)	（-）	0	37	3.19	/	1.92	13.12	1.03	1.15	0.27	2022-07-20	3	2	0.88	/	/	口干	0	0	1	0	1	1	3.02	75	280	0	A2243124	（唇腺活检）送检涎腺组织，导管及腺泡炎症细胞聚集成片，3灶，每灶超过50个/灶，符合慢性涎腺炎（Ⅳ级）。	4		3
1	余美红	1	28岁	0011039696	2023-01-30	干燥综合征 0 淋巴结肿大 二尖瓣反流	2022-11-07	5	阳性 1:10000 颗粒 ++++	(+)	(+)	（-）	抗U1-nRNP/Sm 强阳性	37	3.57	93.3	4.78	19.18	0.84	1.13	0.16	/	/	/	/	/	/	口干	0	1	0	0	0	0	6.58	122	302	0	A2262728	（唇腺活检）送检涎腺组织，导管及腺泡周围淋巴细胞、浆细胞聚集成片，超过1灶，每灶超过50个，符合慢性涎腺炎（Ⅳ级）。	4		1
1	唐艺	1	52岁	0007036740	2023-03-23	干燥综合征 原发性胆汁型肝硬化 肝功能不全 甲状腺功能减退 甲状腺结节	2023-03-22	2	阳性 1:320 颗粒，核仁 +	(+)	(+)	（-）	抗细胞浆抗体	27	0.06	9.38	3.42	16.9	0.55	1.13	0.16	/	/	/	/	/	/	口干	1	0	0	0	1	0	5	117	200	1	A2315627	（唇腺）唇腺腺泡萎缩，小叶间纤维组织增生，间质灶性淋巴细胞浸润（3灶，＞50个/HPF）。请结合临床。	4		3
1	王红英	1	57岁	0009276412	2023-05-31	干燥综合征 脂肪肝 0	2023-06-10	3	阳性1:1000颗粒，均质 ++	(+)	(+)	（-）	0	52	38.05	48.2	1.73	15.87	3.55	1.19	0.47	2023-05-31	3	3	0.18	/	/	口干、腮腺肿大	0	0	0	0	0	0	5.47	110	109	0	A2331251	（唇腺活检）送检涎腺组织，腺泡结构尚正常，数目明显减少，导管及腺泡周围淋巴细胞、浆细胞聚集成片，4灶，每灶超过50个/灶，淋巴滤泡形成趋势。	4	其他	0
1	黄建映	1	65岁	0000546258	2020-06-30	干燥综合征 2型糖尿病 免疫性血小板减少 脂肪肝 肝囊肿 0 乳腺结节 甲状腺结节	2020-06-30	4	阳性 1:3200 着丝点 +++	（-）	（-）	（-）	抗CENP B阳性	2	3.14	/	1.47	9.85	0.66	1.21	0.26	/	/	/	/	/	/	口干、眼干	0	0	0	0	0	1	4.54	129	55	1	A20019593	（唇腺活检）唇腺腺泡萎缩，间质纤维组织增生，灶性淋巴细胞浸润。	3		2
1	方媛媛	1	36岁	0009290429	2020-08-10	干燥综合征 间质性肺炎	2020-08-10	4	阳性 1:3200 颗粒，核仁 +++	(+)	(+)	(+)	抗JO-1临界阳性	11	3.14	11.3	2.19	13.24	0.92	0.91	0.19	/	/	/	/	/	/	0	0	1	0	1	0	0	3.32	97	169	0	A20026194	（唇腺）唾腺腺泡轻度萎缩，小叶内及小叶间可见灶性浆细胞浸润及少数淋巴细胞散在浸润。请结合临床。	3		2
1	袁同荣	1	57岁	0009570274	2020-08-11	干燥综合征 蛋白尿	2020-08-11	3	阳性 1:1000 着丝点 ++	（-）	（-）	（-）	抗CENP B强阳性	28	3.14	9.5	2.03	13.17	1.24	1.38	0.37	/	/	/	/	/	/	口干、眼干	0	0	0	0	0	0	6.81	128	247	0	0009570274	（唇腺）送检为涎腺组织，腺泡略萎缩，间质散在个别淋巴细胞浸润（<50个/灶）。	2		0
1	刘叶霞	1	42岁	0001142739	2020-07-07	干燥综合征 血小板减少	2020-06-18	3	阳性 1:1000 颗粒 ++	(+)	(+)	（-）	0	44	3.13	94.8	3.36	21.56	2.44	1.13	0.19	2020-09-29	9	10	1.43	/	/	口干、眼干	0	0	0	0	0	1	4.09	111	85	0	A20035092	（唇腺活检）小块涎腺组织，腺泡略萎缩，小叶内导管周围见淋巴细胞浸润灶（4灶，＞50个淋巴细胞/灶）。唇腺活检（+）。	4		1
1	张静	1	39岁	0009739948	2020-09-30	干燥综合征	2020-09-30	2	阳性 1:320 颗粒，核仁 +	(+)	(+)	（-）	0	9	/	/	2.73	16.89	0.83	1.32	0.39	/	/	/	/	/	/	口干	0	0	0	0	1	0	3.97	124	192	0	A20036492	（唇腺）腺泡小叶结构存在，间质多灶淋巴细胞浸润（每灶＞50个/HPF）。	4		1
1	王竹君	1	72岁	0009792079	2020-10-08	干燥综合征 肺大疱	2020-10-09	5	阳性 1:10000 颗粒 ++++	（-）	(+)	（-）	0	36	/	/	1.55	16.01	1.5	1.24	0.3	/	/	/	/	/	/	口干	0	0	0	1	0	0	6.16	123	128	0	A20037130	（唇腺活检）唇腺腺泡轻度萎缩，小叶间血管增生、充血，小叶内见淋巴细胞浸润灶（＜50个淋巴细胞）。请结合临床及实验室检查。	2		1
1	朱秀丽	1	50岁	0004098087	2020-10-27	干燥综合征 慢性结膜炎 0	2020-10-27	3	阳性 1:1000 颗粒 ++	(+)	(+)	（-）	0	22	3.96	11.5	2.09	15.83	2.09	/	/	2017-05-15	1	3	1.7	/	/	眼干	0	0	0	0	0	0	4.87	125	159	0	A20039733	（唇腺）小块涎腺组织，腺泡小叶结构存在，间质散在个别淋巴细胞、浆细胞浸润。请结合临床。	2		1
1	郑书荣	1	46岁	0009866369	2020-10-30	干燥综合征 慢性非萎缩性胃炎	2020-10-30	3	阳性 1:1000 颗粒 ++	(+)	(+)	(+)	0	22	3.11	24.4	1.65	17.65	1.48	0.89	0.31	/	/	/	/	/	/	口干、眼干	0	0	0	0	1	0	3.7	121	165	0	A20040880	（唇腺活检）送检涎腺组织慢性炎，可见灶性淋巴细胞及少量浆细胞浸润(其中5灶>50个淋巴细胞）。请结合临床。	4		1
1	靳成玲	1	59岁	0009873912	2020-10-30	干燥综合征	2020-10-30	2	阳性 1:320 颗粒 +	（-）	(+)	（-）	抗细胞浆抗体阳性	84	3.11	/	1.68	33.15	5.62	1.29	0.04	/	/	/	/	/	/	口干、眼干，龋齿	0	0	0	0	0	0	4.58	138	137	0	A20042345	（唇腺活检）送检小涎腺轻度萎缩，可见灶性淋巴细胞及少量浆细胞浸润(其中2灶>50个淋巴细胞）。请结合临床。	4		0
1	徐莉	1	52岁	0009367064	2020-12-15	干燥综合征	2020-10-19	3	阳性 1:1000 周边，颗粒 ++	(+)	(+)	(+)	抗U1-nRNP/Sm 阳性	9.5	3.11	9.5202	1.68	17.29	0.42	0.94	0.18	/	/	/	/	/	/	口干、眼干、口腔溃疡	0	0	0	0	0	0	3.05	133	159	0	A20049528	（唇腺活检）小块涎腺组织，腺泡及导管周围见淋巴细胞浸润灶（4灶，＞50个淋巴细胞/灶）。唇腺活检（+）。	4		0
1	李海玉	1	41岁	0003064196	2020-12-17	干燥综合征 桥本氏甲状腺炎	2020-12-17	2	阳性 1:320 颗粒 +	(+)	(+)	（-）	抗细胞浆抗体阳性	76	3.3	9.38	6.27	27.26	1.31	/	/	/	/	/	/	/	/	口干、眼干	0	1	0	0	0	0	4.75	115	132	1	A20050558	（唇腺活检）唇腺腺泡轻度萎缩，小叶间血管增生、充血，小叶内见淋巴细胞浸润（>50个/灶）。请结合临床及实验室检查。	4		2
1	夏菊兰	1	51岁	0004613715	2020-12-30	干燥综合征 白细胞减少 冠心病 甲状腺功能减退症	2020-12-30	2	阳性 1:320 颗粒 +	(+)	(+)	（-）	抗细胞浆抗体阳性	30	3.3	22.8	3.32	15.11	1.69	0.88	0.2	2020-12-30	16	7	2.07	/	/	口干、龋齿	0	0	0	0	1	1	2.97	133	185	1	A20052666	（唇腺活检）送检小块组织，镜下见黏液腺组织，腺泡小叶结构存在，部分腺泡萎缩，黏液分泌亢进，小导管增生，小叶间导管扩张，间质散在及灶性淋巴细胞浸润。请结合临床。	3		3
1	华银芝	1	51岁	0010129585	2021-03-17	干燥综合征 点状角膜炎	2021-01-07	4	阳性 1:3200 着丝点 +++	（-）	（-）	（-）	抗CENP B强阳性	11	/	/	2.12.	14.9	0.82	1.16	0.42	/	/	/	/	阳性	右：4s，左：4s	口干、眼干，龋齿	0	0	0	0	0	0	4.94	139	226	0	A2105511	（唇腺活检）唇腺腺泡轻度萎缩，小叶间血管增生、充血，小叶内见淋巴细胞浸润（＜50个/灶）。请结合临床及实验室检查。	2		0
1	王婷婷	1	25岁	0010282300	2021-02-19	干燥综合征 白细胞减少	2021-02-19	2	阳性 1:320 颗粒 +	(+)	(+)	(+)	0	12	3.13	29.4	1.13	17	0.64	1.17	0.23	2021-02-26	25	20	0.94	/	/	0	0	0	0	0	0	1	1.71	125	163	0	A2109457	（唇腺活检）镜下见腺泡小叶结构存在，间质纤维组织增生伴灶性淋巴细胞浸润（＞50个/HPF）。请结合临床。	3		1
1	刘万翔	0	38岁	0006561313	2021-03-08	干燥综合征	2022-01-17	4	阳性 1:3200 颗粒 +++	(+)	(+)	(+)	0	15	/	10.6	3.8	18.68	0.94	/	/	2021-02-24	19	14	0.9	/	/	0	0	0	0	0	0	1	5.66	148	76	0	A2109571	（唇腺）腺泡及导管周围见灶性淋巴细胞浸润（＞50个/HPF）。	3		1
1	刘云云	1	32岁	0000054560	2021/34	干燥综合征 慢性胃炎	2021-02-26	2	阳性 1:320 颗粒 +	(+)	（-）	（-）	0	12	3.19	8.38	2.77	18.35	1.48	0.94	0.14	/	/	/	/	/	/	0	0	1	0	0	1	0	5.95	129	265	0	A2110540	（唇腺活检）送检涎腺组织，导管及腺泡周围散在个别淋巴细胞。	1		2
1	姜伟伟	1	38岁	0001912399	2021-02-24	干燥综合征 结膜炎	2021-03-04	3	阳性 1:1000 均质，颗粒 ++	(+)	(+)	（-）	抗核小体阳性	6	0.53	9.19	3.2	13.4	0.97	0.96	0.17	/	/	/	/	阴性	右：3s，左：3s	口干、眼干	1	0	0	0	0	0	4.85	136	186	0	A2110742	（唇腺活检）唇腺腺泡略萎缩，局部可见淋巴细胞聚集灶（＞50个淋巴细胞），间质纤维脂肪组织轻度增生。请结合临床。	3		2
1	吴英	1	50岁	0003499893	2021-01-27	干燥综合征 血小板减少	2021-01-15	3	阳性 1:1000 颗粒 ++	(+)	(+)	（-）	0	28	3.3	9.38	3.55	18.45	0.68	1.08	0.26	/	/	/	/	阳性	右：＜10s，左：＜10s	眼干、口干	0	0	0	0	0	0	2.74	143	117	0	A2114534	（唇腺活检）送检少量涎腺组织，腺泡略萎缩，导管周淋巴细胞灶性浸润（<50个/灶）。	2		1
1	张璐	1	28岁	0000045110	2021-04-29	干燥综合征	2021-01-27	2	阳性 1:320 颗粒 +	(+)	(+)	（-）	抗U1-nRNP/Sm 强阳性	13	3.13	9.38	3.19	17.76	0.94	1.08	0.23	/	/	/	/	/	/	0	0	0	0	0	0	0	6.83	140	222	0	A2120192	（唇腺活检）唇腺腺泡轻度萎缩，小叶间血管增生、充血，小叶内见淋巴细胞浸润（＜50个/灶）。请结合临床及实验室检查。	2		0
1	吴志红	1	56岁	0002095737	2021-05-05	干燥综合征	2021-09-15	3	阳性 1:1000 颗粒 ++	(+)	(+)	(+)	0	48	3.13	29.6	3.62	17.19	1.08	1.14	0.24	/	/	/	/	/	/	口干、眼干	1	1	0	0	0	0	3.84	131	165	0	A2122571	（唇腺活检）腺泡略萎缩，小叶结构存在，小叶内导管周围见多灶淋巴细胞浸润（其中1灶>50个淋巴细胞），请结合临床。	4		1
1	崔利萍	1	56岁	0010583126	2021-05-13	干燥综合征 白细胞减少 甲状腺结节 胆囊结石	2021-05-15	4	阳性 1:3200 颗粒，核仁 +++	(+)	(+)	(+)	0	41	3.13	/	3.23	38	1.38	/	/	/	/	/	/	/	/	口干、眼干、龋齿	0	0	0	0	0	1	3.06	97	131	1	A2125801	（唇腺活检）送检少量涎腺组织，腺体轻度萎缩，小叶间导管轻度扩张，间质内见灶性淋巴细胞浸润（＜50个/HPF）。	2		2
1	陆和凤	1	51岁	0007419000	2021-06-08	干燥综合征 肝功能不全 慢性浅表性胃炎	2021-05-21	5	阳性 1:10000 着丝点 ++++	(+)	（-）	（-）	抗CENP B强阳性	26	3.13	9.19	2.75	14.01	3.29	1.28	0.35	2021-06-09	0	0	1.11	/	/	口干	1	0	0	0	1	0	7.11	136	187	1	A2130089	（唇腺活检）唇腺腺泡萎缩，间质纤维组织增生，灶性多量淋巴细胞浸润。请结合临床。	3		3
1	程丹	1	44岁	0010827211	2021-11-04	干燥综合征	2022-03-04	2	阳性 1:320 颗粒，核仁 +	(+)	（-）	（-）	0	7	3.13	9.75	2.01	15.7	1.1	1.22	0.23	/	/	/	/	/	/	口干、眼干，龋齿	0	1	0	0	0	0	4.79	140	326	0	A2136966	（唇腺活检）腺泡小叶结构存在，腺泡轻度萎缩，小叶内导管周围见淋巴细胞浸润（其中1灶>50个淋巴细胞），请结合临床。	4		1
1	杜庆	1	57岁	0008635702	2015-11-18	干燥综合征 慢性非萎缩性胃炎 骨关节炎	2015-11-18	3	阳性 1:1000 颗粒 ++	（-）	（-）	（-）	0	23	3.19	9.75	2.01	14.62	1.08	1.31	0.19	2016-02-15	3	2	2.48	/	/	口干、眼干	0	0	0	0	1	0	4.36	125.9	208	0	A2138801	（唇腺活检）送检涎腺组织，导管及腺泡周围淋巴细胞聚集成片，1灶，超过50个/灶，符合慢性涎腺炎（Ⅲ级）。	3		1
1	储仕荣	1	54岁	0010886815	2021-07-19	干燥综合征 血小板减少	2021-07-20	4	阳性 1:3200 细颗粒 +++	(+)	(+)	(+)	0	63	3.13	9.57	3.45	22.33	0.87	0.87	0.23	2021-07-20	3	7	0.66	/	/	口干、眼干	0	1	0	0	0	1	4.14	111	163	0	A2139199	（唇腺活检）送检涎腺组织，导管及腺泡周围多灶性淋巴细胞、浆细胞浸润，符合慢性涎腺炎（Ⅳ级）。	4		2
1	欧阳娜	1	40岁	0000344772	2021-07-29	干燥综合征 原发性胆汁性肝硬化	2021-07-29	3	阳性 1:1000 颗粒 ++	(+)	(+)	（-）	抗U1-nRNP/Sm 强阳性	11	/	/	2.37	13.52	1.15	/	/	2021-07-28	17	14	1.52	/	/	口干	0	0	0	0	1	0	5.19	136	236	0	A2140356	（唇腺活检）送检涎腺组织，导管及腺泡周围多灶性片状淋巴细胞、浆细胞浸润，符合慢性涎腺炎（Ⅳ级）。	4		1
1	侯玉林	1	55岁	0010914717	2021-07-30	干燥综合征 肝功能不全	2021-07-28	5	阳性 1:10000 着丝点 ++++，1:100 颗粒 +/-	（-）	(+)	（-）	抗CENP B强阳性	8	5.37	9.19	0.79	7.89	1.71	1.1	0.26	2021-08-02	9	13	1.88	/	/	口干、眼干	0	1	0	0	11	0	7.09	136	139	0	A2142274	（唇腺活检）送检涎腺组织内见灶性淋巴细胞浸润（＞50个淋巴细胞/灶）。	3		3
1	欧阳亚平	1	40岁	0009336487	2020-06-09	干燥综合征 白细胞减少	2020-06-09	2	阳性 1:320 颗粒 +	(+)	(+)	（-）	0	15	3.02	9.5	2.87	13.09	1.73	1.1	0.25	/	/	/	/	/	/	口干、龋齿	0	0	0	0	0	1	6.32	114	164	0	A2143090	（唇腺活检）送检涎腺组织，间质见灶性淋巴细胞浸润（1灶＞50个淋巴细胞）。	3		1
1	吴萌	1	32岁	0003388908	2021-08-13	干燥综合征 甲状腺功能减退症 银屑病 高球蛋白血症性紫癜 焦虑状态	2021-08-13	4	阳性 1:3200 颗粒 +++	(+)	(+)	(+)	0	33	3.13	18.2	3.62	23.67	1.59	1.13	0.35	2021-08-19	11	16	1.89	/	/	口干	1	1	0	0	0	0	5.31	117	305	1	A2144208	（唇腺活检）送检涎腺组织，导管及腺泡周围淋巴细胞、浆细胞聚集成片，超过1灶，每灶超过50个/灶，符合慢性涎腺炎（Ⅳ级）。	4		3
1	何玲	1	49岁	0011068424	2021-08-30	干燥综合征 甲状腺结节 贫血	2022-02-24	4	阳性 1:3200 颗粒 +++	(+)	(+)	(+)	0	58	3.13	/	3.71	34.36	2.27	1.01	0.12	/	/	/	/	/	/	口干、眼干	0	0	0	0	0	1	3.33	75	165	0	A2145044	（唇腺活检）送检涎腺组织，导管及腺泡周围淋巴细胞、浆细胞聚集成片，超过1灶，每灶超过50个/灶，符合慢性涎腺炎（Ⅳ级）。	4		1
1	王萍	1	50岁	0011100874	2021-09-03	干燥综合征 焦虑状态	2021-09-03	4	阳性 1:3200 均质，颗粒+++	（-）	（-）	（-）	抗双链DNA、抗Jo-1临界阳性	59	28	9.19	2.97	16.54	1.81	1.26	0.28	2021-09-02	＞10s	＞10s	2.11	/	/	口干、眼干	0	1	0	0	0	0	8.93	122	298	0	A2148367	（唇腺活检）送检少量涎腺组织，腺泡略萎缩，少量淋巴细胞灶性浸润（1灶，>50个淋巴细胞）。	3		1
1	李可一	1	14岁	0011117900	2021-09-08	干燥综合征	2021-09-08	3	阳性 1:1000 颗粒 ++	(+)	(+)	（-）	抗CENP B 阳性、抗细胞浆抗体 阳性	14	3.13	/	2.56	34.02	2.17	1.1	0.18	2021-09-09	18	19	2.35	/	/	0	0	0	0	0	0	0	6.29	122	244	0	A2150512	（唇腺活检）送检涎腺组织，导管及腺泡周围淋巴细胞聚集成片，2灶，超过50个/灶，符合慢性涎腺炎（Ⅳ级）。	4		0
1	丁琼	1	53岁	0010390133	2021-09-18	干燥综合征	2021-09-18	3	阳性 1:1000 颗粒 ++	(+)	(+)	(+)	0	28	/	9.19	2.94	19.03	1.02	/	/	/	/	/	/	/	/	口干、眼干	0	1	0	0	0	0	4.71	122	231	0	A2150514	（唇腺活检）送检腺泡小叶结构存在，个别导管扩张，间质散在少许淋巴细胞及浆细胞浸润。	2		1
1	许晓丽	1	29岁	0010280536	2021-02-27	干燥综合征	2021-02-27	3	阳性 1:1000 颗粒 ++	(+)	(+)	（-）	0	23	6.38	10.6	1.53	11.99	1.37	1.94	0.44	2021-09-27	18	20	1.04	/	/	口干	0	0	0	0	0	0	6.64	139	272	0	A2151448	（唇腺活检）涎腺组织腺泡小叶结构存在，间质多灶性淋巴细胞浸润（3灶，>50个淋巴细胞），请结合临床。	4		0
1	王燕	1	34岁	0002131015	2021-10-14	干燥综合征 慢性胃炎 慢性肾功能不全 甲状腺功能减退症	2021-09-20	5	阳性 1:10000 颗粒 ++++	(+)	（-）	（-）	抗核糖体P-蛋白 阳性、抗细胞浆抗体阳性	52	9.15	9.19	2.9	21.9	1.88	1.08	0.32	2021-09-27	＞20	＞20	4.67	/	/	口干	0	1	0	0	0	0	5.86	121	281	0	A2151459	（唇腺活检）涎腺腺泡小叶结构存在，部分腺泡轻度萎缩，间质多灶性淋巴细胞浸润（3灶，>50个/HPF）。	4		1
1	谢士珍	1	59岁	0011234003	2021-10-09	干燥综合征 0	2021-10-09	4	阳性 1:3200 均质，颗粒+++	(+)	(+)	(+)	抗核糖体P-蛋白阳性	74	/	/	8.52	20.71	0.94	/	/	/	/	/	/	/	/	口干	0	1	0	0	0	0	4.56	125	274	0	A2152510	（右侧唇腺活检）送检涎腺组织，导管及腺泡周围见多灶性淋巴细胞浸润（每灶＞50个淋巴细胞）。	4		1
1	范晓璐	1	31岁	0010838135	2021-10-05	干燥综合征	2021-10-05	4	阳性 1:1000 颗粒 ++	(+)	(+)	(+)	0	42	3.13	27.5	3.02	23.51	2.07	1.57	0.37	2021-10-11	1	2	0.92	/	/	0	0	0	0	0	0	0	5.86	131	197	0	A2153571	（唇腺活检）唇腺腺泡结构及数目尚正常，可见淋巴细胞聚集灶（3灶，＞50个淋巴细胞），间质纤维脂肪组织轻度增生。请结合临床。	4		0
1	王贤	1	37岁	0009055314	2021-06-22	干燥综合征	2021-06-22	5	阳性 1:10000 颗粒 ++++	(+)	(+)	（-）	抗U1-nRNP/Sm 强阳性、抗组蛋白 临界阳性	105	8.87	9.19	2.27	27.28	1.01	1.34	0.29	2021-10-13	15	22	2	/	/	0	1	1	0	0	0	0	3.9	119	203	0	A2154445	（唇腺活检）送检小块涎腺组织，腺泡及导管周围见淋巴细胞浸润灶（2灶，＞50个淋巴细胞/灶）。	4		2
1	张兄琴	1	45岁	0001175569	2021-08-07	干燥综合征 白细胞减少 间质性肺炎	2021-08-07	3	阳性 1:000 颗粒 ++	(+)	(+)	（-）	抗U1-nRNP/Sm 阳性	6	3.13	9.19	1.15	25.69	0.42	1.07	0.18	/	/	/	/	/	/	0	1	1	0	1	0	1	2.56	126	153	0	A2154447	（唇腺活检）送检小块涎腺组织，腺泡及导管周围见淋巴细胞浸润灶（2灶，＞50个淋巴细胞/灶）。	4		4
1	鲍有芳	1	74岁	0010212379	2021-01-29	干燥综合征 高血压 骨关节炎 慢性非萎缩性胃炎	2021-01-29	3	阳性 1:1000 颗粒 ++	(+)	(+)	（-）	0	8	3.13	12.9	1.84	18.94	0.73	1.3	0.32	2021-10-19	5	7	0.33	/	/	口干、眼干	0	1	0	0	1	0	3.3	131	186	0	A2155112	（唇腺）送检涎腺组织，腺泡小叶结构存在，部分导管扩张，间质灶性淋巴细胞浸润（＞50个/灶）。	4		2
1	王金凤	1	28岁	0009083469	2021-03-31	干燥综合征 免疫性血小板减少性紫癜	2021-03-20	3	阳性 1:1000 颗粒 ++	(+)	(+)	(+)	0	53	3.3	31.1	4.11	26.86	0.99	1.14	0.26	/	/	/	/	/	/	0	0	1	0	0	0	1	9.66	91	45	0	A2155115	（唇腺）送检腺泡小叶结构存在，部分导管扩张，导管旁灶性淋巴细胞浸润（＞50个/灶）。	3		2
1	胡慧	1	35岁	0011310077	2021-10-18	干燥综合征	2021-10-18	4	阳性 1:3200 颗粒 +++	(+)	(+)	(+)	0	61	3.14	/	3.73	31.39	0.69	1.28	0.24	2021-10-19	6	7	2.95	/	/	0	1	1	0	0	0	0	3.85	115	221	0	A2155124	（唇腺）送检腺泡小叶结构存在，部分导管扩张，导管旁及小叶间见灶性淋巴细胞浸润（＞50个/灶）。	3		2
1	胡鸿英	1	63岁	0010192447	2021-10-26	干燥综合征	2021-10-26	5	阳性 1:10000 颗粒 ++++	（-）	(+)	（-）	0	37	3.16	9.19	1.41	14.7	0.79	1.2	0.39	/	/	/	/	/	/	0	0	1	0	0	0	0	5.17	133	177	0	A2155520	（唇腺）送检涎腺组织内散在淋巴细胞浸润，血管旁可见一灶淋巴细胞（>50个/灶）。	3		1
1	卫修荣	1	54岁	0011274820	2021-10-19	干燥综合征	2021-10-19	5	阳性 1:10000 着丝点 ++++	（-）	（-）	（-）	抗双链DNA抗体、抗CENP B 阳性	21	3.16	/	2.16	12.93	1.09	0.94	0.33	2021-10-22	0	5	2.81	/	/	口干、龋齿	0	0	0	0	0	0	5.57	132	359	0	A2156830	（唇腺活检）腺泡腺泡略萎缩，小叶见纤维、脂肪组织增生，小血管扩张、充血，灶性淋巴细胞（3灶）浸润。请结合临床。	3		0
1	李义翠	1	50岁	0000244968	2021-08-15	干燥综合征 免疫性血小板减少 重度贫血	2021-08-15	2	阳性 1:320 均质、颗粒 +	(+)	(+)	（-）	抗细胞浆抗体阳性	24	2.46	9.19	2.2	16.07	1.43	0.96	0.26	/	/	/	/	/	/	0	0	0	1	0	0	1	4.78	58	21	0	A2158557	（唇腺活检）小块涎腺组织，腺泡结构及数量尚正常，间质多灶性及散在淋巴细胞浸润（1灶＞50个淋巴细胞）。	3		2
1	胡志莺	1	44岁	0009372804	2021-10-29	干燥综合征 甲状腺结节 0	2021-10-29	2	阳性 1:320 颗粒 +++	(+)	(+)	（-）	抗U1-nRNP/Sm 强阳性	62	3.13	9.19	5.74	26.28	1.1.3	/	/	/	/	/	/	/	/	0	0	0	0	0	0	1	10.12	130	229	0	A2158564	（唇腺活检）小块涎腺组织，腺泡结构及数量尚正常，间质多灶性及散在淋巴细胞浸润（＞50个淋巴细胞/灶）。	4		0
1	夏玉玲	1	52岁	0011409394	2021-11-08	干燥综合征	2021-11-08	3	阳性 1:1000	（-）	（-）	（-）	抗CENP B阳性	10	3.13	9.19	2.46	14.8	1.3	1.06	0.33	2021-11-08	3	3	0.9	/	/	口干	0	0	0	0	0	0	4.01	151	198	0	A2160074	（唇腺活检）腺泡小叶结构存在，小叶间血管充血，小叶内导管周围见淋巴细胞浸润灶（2灶，>50个淋巴细胞），请结合临床。	4		0
1	费金燕	1	33岁	0009756803	2021-11-24	干燥综合征	2021-10-02	3	阳性 1:1000 着丝点 ++	（-）	（-）	（-）	抗CENP B强阳性	12	3.13	9.19	2.92	11.62	2.25	1.24	0.29	2021-10-18	30	23	4.04	/	/	0	0	0	0	0	0	0	6.32	117	231	0	A2160096	（唇腺活检）送检涎腺组织，导管及腺泡周围灶性淋巴细胞浸润，符合慢性涎腺炎（Ⅲ级）。镜检：涎腺组织内炎症细胞聚集成片，超过50个/灶。	3		0
1	刘倩	1	50岁	0011420812	2021-11-19	干燥综合征	2023-07-11	5	阳性 1:10000 着丝点 ++++	（-）	（-）	(+)	抗CENP B阳性	2	3.19	/	0.9	7.74	1.78	0.72	0.21	/	/	/	/	/	/	口干	0	0	0	0	0	0	4.83	136	219	0	A2161491	（唇腺）送检涎腺组织，导管及腺泡周围灶性淋巴细胞浸润（＞50个/灶）。	3		0
1	桂敏	1	57岁	0001166836	2021-12-10	干燥综合征 0 肝功能异常	2021-11-30	2	阳性 1：:300 核少点+++;1:320 颗粒 +	（-）	(+)	（-）	0	22	3.13	9.19	2.32	14.7	1.4	1.1	0.22	2021-12-03	3	2	4.5	/	/	口干、眼干，龋齿	0	1	0	0	1	0	6.93	124	166	0	A2165186	（唇腺）唇腺腺泡略萎缩，小叶间纤维、脂肪组织增生，小导管扩张，多灶性淋巴细胞浸润。请结合临床。	3		2
1	张为勤	1	53岁	0011500875	2021-12-09	干燥综合征	2021-12-09	4	阳性 1:3200 着丝点 +++	(+)	(+)	(+)	抗核小体 临界阳性	17	3.13	8.38	2.48	11.25	2.5	0.85	0.28	2021-12-08	0	0	0.85	阳性	右：5s，左：5s	口干、眼干	0	0	0	0	0	0	4.21	145	178	0	A2166669	（右侧唇腺活检）送检小块涎腺组织，导管及腺泡周围灶性（2灶，约50个淋巴细胞/灶）及散在淋巴细胞浸润。	4		0
1	邹护梅	1	58岁	0009257988	2021-12-12	干燥综合征 慢性萎缩性胃炎 焦虑状态 0	2022-11-17	3	阳性 1:1000 颗粒 ++	(+)	(+)	(+)	0	1	3.13	24.3	4.83	15.43	0.78	0.9	0.32	/	/	/	/	/	/	口干、眼干	0	0	0	0	1	0	3.38	129	152	0	A2168088	（唇腺活检）唇腺腺泡萎缩，小叶间血管充血，小叶内导管周围见淋巴细胞浸润灶（3灶，＞50个淋巴细胞）。请结合临床及实验室检查。	4		1
1	杜丽平	1	48岁	0000920550	2021-12-09	干燥综合征 甲状腺功能减退症 浅表性胃炎	2021-12-09	4	阳性 1:3200 颗粒 +++	(+)	（-）	（-）	抗U1-nRNP/Sm 强阳性	8	4.12	/	2.73	13.9	0.9	1.04	0.2	/	/	/	/	/	/	0	1	0	0	0	1	0	5.2	124	229	1	A2168214	（唇腺）小块涎腺组织，腺泡略萎缩，间质多灶性及散在淋巴细胞浸润（＞50个淋巴细胞/灶）。	3		3
1	尹清莲	1	55岁	0000540058	2021-12-29	干燥综合征 甲状腺功能减退症 肺动脉高压	2021-12-09	5	阳性 1:32000 颗粒 +++++	(+)	（-）	（-）	抗Scl-70阳性	38	3.13	/	2.2	25.76	1.37	0.89	0.23	2021-12-08	1	1	1.36	/	/	口干	1	1	0	0	0	0	4.86	137	175	1	A2168938	（右侧唇腺活检）送检小块涎腺组织，腺泡及导管周围见淋巴细胞浸润灶（＞50个淋巴细胞/灶）。	3		4
1	郑家全	0	59岁	0007813925	2022-11-07	干燥综合征 肝损害	2021-12-22	2	阳性 1:320 颗粒 +	(+)	(+)	（-）	0	4	2.37	/	2.35	11.6	0.34	0.93	0.26	2021-12-23	12	6	6.9	/	/	龋齿	0	1	0	0	1	0	6.82	166	194	0	A2169547	（唇腺活检）送检涎腺组织，腺泡轻度萎缩，间质少量淋巴细胞散在浸润（<50个/灶）。	2		2
1	苏之红	1	41岁	0011104532	2021-08-31	干燥综合征 白细胞减少	2021-08-31	3	阳性 1:1000 颗粒 ++	(+)	(+)	(+)	0	12	3.3	/	3.82	18.51	1.63	0.81	0.2	2021-12-28	10	3	3.25	/	/	0	0	0	0	0	0	1	2.75	130	153	0	A2170375	（唇腺活检）送检涎腺组织，腺体略萎缩，小导管轻度扩张，灶性淋巴细胞、浆细胞浸润。	3		1
1	叶应梅	1	51岁	0007410662	2021-12-29	干燥综合征 萎缩性胃炎	2021-12-16	4	阳性 1:3200 着丝点 +++	（-）	（-）	（-）	抗CENP B强阳性、抗细胞浆抗体阳性	19	3.13	9.19	4.09	15.04	2.32	1.04	0.31	2021-12-16	4	5	1.65	/	/	口干、眼干，龋齿	0	0	0	0	0	0	4.87	138	91	0	A2170385	（唇腺活检）唇腺腺泡萎缩，间质纤维、脂肪组织增生，小导管扩张，多量淋巴细胞浸润。请结合临床。	2		0
1	刘建平	1	33岁	0002401455	2021-12-29	干燥综合征	2020-09-17	3	阳性 1:1000 颗粒 ++	(+)	(+)	（-）	0	25	3.11	22.6	4.03	18.37	0.88	0.94	0.14	2022-01-12	2	5	1.21	/	/	0	0	1	0	0	0	0	3.13	107	209	0	A2204281	（唇腺活检）送检涎腺组织，导管及腺泡周围淋巴细胞、浆细胞聚集成片，超过1灶，每灶超过50个/灶，符合慢性涎腺炎（Ⅳ级）。	4		1
1	方圆圆	1	30岁	0011622529	2022-02-16	干燥综合征 甲状腺 乳头状癌 0	2022-01-21	5	阳性 1:10000 颗粒 ++++	(+)	(+)	(+)	抗U1-nRNP/Sm 阳性	35	/	/	2.45	25.2	0.65	1.08	0.24	/	/	/	/	/	/	口干、龋齿	0	0	0	0	0	0	6.76	109	305	1	A2204492	（唇腺活检）腺泡小叶结构存在，腺泡及导管周围见淋巴细胞、浆细胞浸润（7灶，＞50个淋巴细胞/灶）。	4		1
1	张开琴	1	49岁	0002649535	2022-01-14	干燥综合征	2022-01-14	4	阳性 1:3200 着丝点 +++	(+)	（-）	（-）	抗CENP B 阳性	34	0.97	9.19	3.26	14.9	1.96	0.9	0.23	/	/	/	/	/	/	口干、眼干	0	0	0	0	0	0	4.92	129	259	0	A2205347	（唇腺活检）送检涎腺组织，导管及腺泡周围散在淋巴细胞浸润。	2		0
1	叶洪芬	1	55岁	0001232818	2021-01-19	干燥综合征 肺动脉高压 心律失常 0 萎缩性胃炎	2021-01-19	3	阳性 1:1000 颗粒 ++	(+)	(+)	（-）	抗U1-nRNP/Sm 强阳性	29	3.3	9.38	3.06	14.83	0.89	1.23	0.89	/	/	/	/	/	/	口干	0	0	0	0	1	0	4.51	130	228	0	A2207273	（唇腺）送检少量涎腺组织，腺泡略萎缩，间质少量淋巴细胞小灶性浸润（2灶，>50个淋巴细胞）。	4		2
1	李梅	1	46岁	0002435820	2022-01-24	干燥综合征 肝功能异常 皮疹	2022-01-19	4	阳性 1:3200 颗粒 +++	（-）	(+)	（-）	抗细胞浆抗体阳性	18	3.13	/	3.24	13.7	1.45	0.95	0.43	/	/	/	/	/	/	0	1	0	0	0	1	0	7.38	142	141	0	A2207276	（唇腺）送检少量涎腺组织，腺泡略萎缩，间质少量淋巴细胞小灶性浸润（4灶，>50个淋巴细胞）。	4		2
1	王和倩	1	33岁	0011632808	2022-02-10	干燥综合征 甲状腺癌 淋巴细胞性甲状腺炎 0 肝功能异常	2022-02-10	3	阳性 1:1000 颗粒 ++	(+)	(+)	（-）	0	18	3.13	/	2.91	19.35	1.63	0.85	0.15	/	/	/	/	/	/	口干、眼干	0	0	0	0	1	0	3.68	126	199	1	A2208531	（唇腺活检）送检为涎腺组织，腺泡小叶结构存在，腺泡轻度萎缩，间质水肿，小叶内导管周围见少许淋巴细胞浸润（＜20个淋巴细胞），请结合临床。	2		2
1	周思磊	0	36岁	0011761384	2022-02-14	干燥综合征	2022-02-14	2	阳性 1:320 颗粒 +	(+)	（-）	（-）	抗双链DNA阳性	11	3.13	9.19	2.98	15.67	0.96	1.29	0.28	2022-02-14	2	3	1.54	/	/	腮腺肿痛、口干、眼干	0	1	0	0	0	0	5.84	168	184	0	A2209386	（唇腺活检）送检为涎腺组织，腺泡小叶结构存在，腺泡轻度萎缩，间质水肿，小叶内导管周围见2灶淋巴细胞浸润（＜50个淋巴细胞），请结合临床。	2		1
1	陈爱琴	1	52岁	0009455861	2022-02-21	干燥综合征	2022-02-21	3	阳性 1:1000 颗粒 ++	(+)	(+)	(+)	0	23	3.13	20.2	4.08	22	0.45	1.35	0.42	2022-03-08	0	0	0.37	/	/	口干、龋齿	0	0	0	0	0	0	3.02	106	209	0	A2209388	（唇腺活检）小块涎腺组织，腺泡萎缩，间质多灶性淋巴细胞浸润（＞50个淋巴细胞/灶）。请结合临床及实验室检查。	4		0
1	杨静	1	42岁	0000922615	2022-02-14	干燥综合征 甲状腺结节 0 肺大疱	2022-02-14	2	阳性 1:320 颗粒 +	(+)	（-）	（-）	抗核糖体P-蛋白阳性	10	3.13	9.19	1.75	17.7	1.57	0.94	0.27	/	/	/	/	/	/	口干	1	1	0	1	0	0	4.81	134	341	0	A2210131	（唇腺活检）送检涎腺组织，导管及腺泡周围灶性淋巴细胞浸润，考虑慢性涎腺炎（Ⅱ级）。	2		2
1	徐婷婷	1	33岁	0010516260	2022-01-05	干燥综合征 淋巴细胞性甲状腺炎 血小板减少症	2022-01-05	3	阳性 1:1000 颗粒，着丝点 ++	(+)	(+)	（-）	抗CENP B 阳性	8	3.19	10.6	1.48	16.95	2.14	0.96	0.15	/	/	/	/	/	/	口干、眼干	0	0	0	0	0	1	6.92	135	56	1	A2210221	（唇腺活检）送检涎腺组织，导管及腺泡周围淋巴细胞、浆细胞聚集成片，超过1灶，每灶超过50个/灶，符合慢性涎腺炎（Ⅳ级）。	4		2
1	张珍珍	1	29岁	0010503898	2022-01-19	干燥综合征 慢性腮腺炎	2022-03-03	3	阳性 1:1000 颗粒 ++	(+)	(+)	（-）	0	25	3.3	11.27	3.09	22.08	1.33	0.96	0.15	2022-01-19	0	0	1.4	/	/	口干、腮腺肿大	0	0	0	0	0	0	5.38	126	302	0	A2211845	（唇腺）送检少量涎腺组织，腺泡略萎缩，间质淋巴细胞小灶性浸润（3灶，>50个淋巴细胞/灶）。唇腺活检阳性。	4		0
1	李玲丽	1	38岁	0000658383	2022-03-01	干燥综合征 白细胞减少	2022-03-03	3	阳性 1:1000 颗粒 ++	(+)	(+)	（-）	0	14	3.22	10.6	1.59	18.1	0.98	1.02	0.25	/	/	/	/	/	/	口干、腮腺肿大	0	0	0	0	0	1	3.13	128	92	0	A2213258	（唇腺活检）唇腺腺泡略萎缩，可见淋巴细胞聚集灶（2灶，＞50个淋巴细胞），请结合临床。	4		1
1	谭会侠	1	52岁	0002256607	2021-04-01	干燥综合征 甲状腺功能减退症 白细胞减少	2021-07-30	4	阳性 1:3200 颗粒 +++	(+)	(+)	(+)	抗组蛋白阳性	38	3.3	10.6	2.71	17.7	1.23	1.02	0.25	/	/	/	/	/	/	口干、眼干	0	0	0	0	0	1	2.94	130	120	1	A2213260	（唇腺活检）唇腺腺泡略萎缩，可见淋巴细胞聚集灶（3灶，＞50个淋巴细胞），请结合临床。	4		2
1	李冉	1	29岁	0011040064	2022-03-24	干燥综合征	2022-03-24	4	阳性 1：:3200 颗粒 +++	(+)	(+)	（-）	0	28	3.3	10.6	3.61	22.61	1.32	0.95	0.19	2022-03-23	5	8	0.66	/	/	眼干	0	1	0	0	0	0	4.7	140	290	0	A2217278	（唇腺活检）腺泡略萎缩，可见淋巴细胞聚集灶（3灶，＞50个淋巴细胞），请结合临床。	4		1
1	刘克芹	1	50岁	0011004956	2021-08-19	干燥综合征 原发性胆汁性肝硬化 自身免疫性肝炎 紫癜 浅表性胃炎	2021-08-14	2	阳性 1:320 颗粒 +	(+)	(+)	（-）	0	20	3.13	/	4.49	14.81	2.31	0.96	0.28	/	/	/	/	/	/	口干、眼干，龋齿	1	0	0	0	1	0	5.85	134	175	0	A2217715	（唇腺活检）送检涎腺组织，腺泡轻度萎缩，见灶性淋巴细胞浸润（1灶＞50个淋巴细胞）。	3		2
1	梁帆	1	33岁	0000708440	2022-04-09	干燥综合征	2022-04-11	2	阳性 1:320 颗粒 +	(+)	（-）	(+)	0	8	/	/	1.73	15.9	3.04	0.9	0.21	2022-04-14	18	10	2.47	/	/	0	0	0	0	0	0	0	4.63	115	162	0	A2220399	（唇腺活检）送检小块涎腺组织，小叶及导管周围见淋巴细胞浸润灶（2灶，＞50个淋巴细胞/灶）。	4		0
1	陆红莉	1	40岁	0009951755	2022-04-18	干燥综合征	2022-04-14	3	阳性 1:1000 颗粒 ++	(+)	(+)	(+)	0	20	3.3	/	4.3	28.82	1.3	0.88	0.19	2022-04-12	3	5	1.25	/	/	腮腺肿痛	0	0	0	0	0	0	7.58	127	172	0	A2221530	（唇腺活检）唇腺腺泡略萎缩，可见淋巴细胞聚集灶（2灶，＞50个淋巴细胞），请结合临床。	4		0
1	郑理芸	1	44岁	0003236966	2022-05-06	干燥综合征 0 结膜炎 白细胞减少 荨麻疹	2022-03-14	3	阳性 1:1000 着丝点 ++	(+)	（-）	（-）	抗CENP B强阳性	4	3.3	/	2.76	12.61	1.87	0.7	0.21	2022-03-16	0	1	3.05	/	/	口干、腮腺肿大	0	0	0	0	0	0	3.35	136	154	0	A2222334	（唇腺活检）送检涎腺组织，导管及腺泡周围淋巴细胞、浆细胞聚集成片，超过1灶，每灶超过50个/灶，符合慢性涎腺炎（Ⅳ级），局灶见淋巴滤泡形成。	4		0
1	李秀琴	1	49岁	0011970294	2022-05-09	干燥综合征	2022-04-19	4	阳性 1:3200 着丝点 +++	（-）	（-）	（-）	抗CENP B强阳性	7	3.3	10.6	1.91	11.45	0.69	1.06	0.24	2022-04-21	2	3	1.73	/	/	口干、眼干	0	0	0	0	0	0	5.5	120	227	0	A2224439	（唇腺活检）小块涎腺组织，腺泡小叶结构存在，间质见2灶及散在淋巴细胞浸润（＞50个淋巴细胞/灶）。	4		0
1	高自芝	1	44岁	0012075501	2022-05-11	干燥综合征	2022-05-11	3	阳性 1:1000 颗粒，均质 ++	(+)	(+)	（-）	抗SM临界阳性、抗U1-nRNP强阳性	35	3.13	9.19	1.85	17.9	0.94	/	/	/	/	/	/	/	/	0	0	0	0	0	0	0	3.03	123	131	0	A2225456	（下唇唇腺活检）唇腺腺泡结构尚完整，导管轻度扩张，间质散在淋巴细胞浸润。	2		0
1	周月凤	1	54岁	0011945711	2022-03-28	干燥综合征	2022-03-29	3	阳性 1:1000 颗粒 ++	(+)	(+)	（-）	0	35	3.3	10.6	3.76	22.93	3.67	0.73	0.19	2022-03-28	1	1	0.69	/	/	0	0	1	0	0	0	0	3.49	125	138	0	A2225899	（唇腺活检）送检小块涎腺组织，腺泡及导管周围见淋巴细胞浸润灶（多灶性，＞50个淋巴细胞/灶）。	4		1
1	李思婷	1	25岁	0011577173	2022-05-27	干燥综合征	2022-05-19	4	阳性 1:3200 颗粒 +++	(+)	(+)	(+)	抗U1-nRNP/Sm 阳性	31	3.19	38.6	2.39	26.52	1.97	1.11	0.22	2022-05-27	2	2	1.7	/	/	口干	0	1	0	0	0	0	6.88	124	270	0	A2229035	（唇腺活检）腺泡小叶结构存在，数目尚正常，间质多灶淋巴细胞浸润（＞50个/HPF）。请结合临床。	4		1
1	蒋小娟	1	32岁	0009438647	2022-09-09	干燥综合征 0 皮疹	2022-06-03	4	阳性 1:3200 颗粒 +++	(+)	(+)	(+)	0	55	3.19	143	3.6	30.81	0.94	1.18	0.13	2022-08-05	5	3	0.85	/	/	0	1	0	0	0	0	0	4.77	121	222	0	A2230301	（唇腺活检）送检小块涎腺组织，腺泡及导管周围见淋巴细胞浸润灶（多灶性，＞50个淋巴细胞/灶）。	4		1
1	吴义华	1	47岁	0012089405	2022-05-13	干燥综合征 白细胞减少	2022-05-13	3	阳性 1:1000 颗粒 ++	(+)	(+)	（-）	抗细胞浆抗体阳性	86	3.19	95.1	5.71	24.42	4.84	0.9	0.14	2022-06-17	1	3	1.2	/	/	口干、眼干	0	1	0	0	0	1	5.31	112	271	0	A2232489	（唇腺）腺泡小叶结构存在，间质淋巴细胞、浆细胞浸润（5灶，＞50个淋巴细胞/灶）。	4		2
1	郝学玲	1	50岁	0012193843	2022-06-20	干燥综合征 淋巴细胞性甲状腺炎 白细胞减少 血小板减少	2022-06-16	3	阳性 1:1000 颗粒 ++	(+)	(+)	（-）	0	17	3.19	39.4	1.02	15.66	1.52	0.9	0.21	/	/	/	/	/	/	口干	0	0	0	0	0	1	2.71	125	97	1	A2233476	（唇腺活检）送检涎腺组织，导管及腺泡周围淋巴细胞、浆细胞聚集成片，5灶，超过50个/灶，符合慢性涎腺炎（Ⅳ级）。	4		2
1	邱佩茹	1	22岁	0011400651	2022-08-18	干燥综合征 蛋白尿	2022-06-18	3	阳性 1:1000 颗粒 ++	(+)	(+)	(+)	0	36	/	/	2.05	19.55	2.67	0.94	0.21	/	/	/	/	/	/	口干	0	0	0	0	0	0	4.33	122	309	0	A2233477	（唇腺活检）送检涎腺组织，导管及腺泡周围淋巴细胞、浆细胞聚集成片，7灶，超过50个/灶，符合慢性涎腺炎（Ⅳ级）。	4		0
1	谢静	1	48岁	0005913400	2022-03-04	干燥综合征 肝功能不全 特应性皮炎	2022-03-16	2	阳性 1:320 颗粒，核仁 +	(+)	(+)	（-）	0	21	3.19	/	4.78	17.44	0.89	/	/	2022-03-17	1	7	1.77	/	/	0	1	0	0	0	1	0	3.48	21	175	0	A2233994	（唇腺活检）活检组织内见灶性淋巴细胞浸润（＞50个/HPF）。唇腺活检（+）。	4		2
1	吴群	1	51岁	0009701477	2022-07-22	干燥综合征	2022-06-24	3	阳性 1:1000 均质，颗粒 ++	（-）	（-）	（-）	0	2	3.19	8.38	0.78	8.56	0.84	/	/	2022-06-23	1	1	7.23	/	/	口干、眼干	0	1	0	0	0	0	3.91	121	202	0	A2235091	（唇腺活检）送检涎腺组织，导管及腺泡周围灶性淋巴细胞（3灶）及少量浆细胞浸润，符合慢性涎腺炎（Ⅳ级）。	4		1
1	周宝芹	1	41岁	0005534106	2022-06-13	干燥综合征	2022-06-13	2	阳性 1:320 颗粒 +	(+)	(+)	（-）	0	26	3.19	20.9	2.8	20.17	0.8	0.86	0.23	2022-07-13	0	0	1.4	/	/	0	0	0	0	0	0	0	4.29	135	149	0	A2238074	（唇腺活检）送检少量涎腺组织，腺泡及导管间见多灶性淋巴细胞浸润（5灶，每灶＞50个淋巴细胞）。	4		0
1	孟绘	1	34岁	0012332476	2022-07-29	干燥综合征	2022-07-19	4	阳性 1:3200 颗粒 +++	(+)	(+)	（-）	抗核糖体P-蛋白阳性	12	3.19	10.6	3	16.24	1.25	0.68	0.15	2022-07-10	17	18	1.37	/	/	0	0	1	0	0	0	1	2.8	121	171	0	A2241701	（唇腺活检）送检少量涎腺组织，腺泡及导管间见多灶性淋巴细胞浸润（每灶＞50个淋巴细胞）。	4		2
1	朱钦悦	1	20岁	0012380023	2022-07-25	干燥综合征 血小板减少 肝功能不全	2022-07-25	3	阳性 1:1000 颗粒 ++	(+)	(+)	（-）	0	25	3.19	10.6	2.33	11.09	2.44	1.03	0.28	/	/	/	/	/	/	0	0	0	0	0	1	1	6.15	124	58	0	A2243131	（唇腺活检）送检涎腺组织，导管及腺泡周围灶性炎细胞浸润，2灶，每灶超过50个/灶，符合慢性涎腺炎（Ⅳ级）。	4		2
1	沈承芝	1	54岁	0001989427	2022-08-10	干燥综合征 慢性胃炎 0 白细胞减少	2022-08-02	2	阳性 1:320 颗粒 +	(+)	(+)	（-）	抗U1-nRNP/Sm 阳性	20	3.19	199	1.88	20.87	2.2	1.06	0.2	2022-08-02	4	4	1.3	/	/	口干、龋齿	0	0	0	0	1	1	2.53	126	101	0	A2244618	（唇腺活检）小块涎腺组织，腺泡小叶结构存在，腺泡轻度萎缩，间质多量淋巴细胞浸润（3灶，每灶＞/50g个/HPF）。	4		2
1	燕远景	1	30岁	0009808712	2022-09-08	干燥综合征 淋巴细胞性甲状腺炎	2022-11-04	3	阳性 1:1000 颗粒 ++	(+)	(+)	（-）	0	28	/	/	2.73	21.17	2.36	0.84	0.24	2022-08-10	18	21	1.48	/	/	0	0	0	0	0	0	0	3.56	140	170	1	A2245677	（唇腺活检）唇腺腺泡轻度萎缩，小叶间隔脂肪组织增生，导管周围伴淋巴细胞、浆细胞灶性浸润（3灶，＞50个炎细胞）。请结合临床及实验室检查。	4		1
1	姚林	1	53岁	0012477908	2022-08-16	干燥综合征	2022-08-16	4	阳性 1:3200 着丝点 +++	（-）	（-）	（-）	抗CENP B强阳性	29	/	9.38	/	/	/	/	/	2022-08-19	1	2	0.8	/	/	口干	0	1	0	0	0	0	6.07	141	243	0	A2246284	（唇腺活检）送检涎腺组织，导管及腺泡周围淋巴细胞、浆细胞聚集成片，超过1灶，每灶超过50个/灶，符合慢性涎腺炎（Ⅳ级）。	4		1
1	韩名珍	1	60岁	0008953384	2022-08-23	干燥综合征 肝功能不全	2022-08-24	3	阳性 1:1000 着丝点 ++	（-）	(+)	（-）	抗CENP B强阳性	31	/	10.6	2.66	19.64	4.56	1.09	0.24	2022-08-30	4	8	1.32	/	/	口干	0	0	0	0	1	0	6.53	122	165	0	A2247168	（唇腺活检）送检涎腺组织，导管及腺泡周围淋巴细胞、浆细胞聚集成片，超过1灶，每灶超过50个/灶，符合慢性涎腺炎（Ⅳ级）。	4		1
1	杨云侠	1	59岁	0004209778	2022-08-24	干燥综合征 萎缩性胃炎 骨关节炎	2022-08-26	3	阳性 1:1000 核仁 ++	（-）	(+)	（-）	0	14	3.13	/	2.92	15.8	1.2	1.16	0.3	2022-08-26	1	2	7	/	/	口干	1	0	0	0	0	0	4.28	123	199	0	A2247823	（唇腺）小块涎腺组织，腺泡结构及数目正常，间质小灶性及散在淋巴细胞、浆细胞浸润（＜50个淋巴细胞/灶）。	2		1
1	邓华琴	1	42岁	0005083247	2022-08-31	干燥综合征	2022-08-18	3	阳性 1:1000 颗粒 ++	(+)	(+)	(+)	0	28	3.19	11.9	4.27	20.98	0.87	1.1	0.26	/	/	/	/	/	/	0	0	1	0	0	0	0	5.83	124	234	0	A2247979	（唇腺活检）唇腺腺泡轻度萎缩，小叶间血管充血，小叶内导管周围见多灶淋巴细胞浸润灶（＞50个淋巴细胞）。请结合临床及实验室检查。	4		1
1	陈杏云	1	61岁	0000715473	2022-08-31	干燥综合征 高血压 糖尿病 肾上腺占位性病变	2022-08-12	3	阳性 1:1000 颗粒 ++	(+)	(+)	(+)	0	38	/	/	7.32	13.5	0.8	0.78	0.22	2022-09-09	2	1	1.07	/	/	眼干、龋齿	0	0	0	0	0	0	5.19	137	199	0	A2250922	（唇腺活检）送检涎腺组织，导管及腺泡周围内见炎症细胞聚集成片，每灶超过50个/灶，符合慢性涎腺炎（Ⅲ级）。	3		0
1	高申东	0	51岁	0012582111	2022-09-17	干燥综合征 肺大疱	2022-09-08	2	阳性 1:320 颗粒 +	(+)	(+)	（-）	0	10	3.3	19.3	2.55	16.49	1.05	1.05	0.24	2019-07-19	5	3	0.38	/	/	口干、眼干	0	0	0	1	0	0	6.63	165	205	0	A2251633	（唇腺活检）送检涎腺组织，导管及腺泡周围少量淋巴细胞、浆细胞浸润，符合慢性涎腺炎（Ⅱ级）。	2		1
1	刘爱华	1	55岁	0002264732	2021-08-16	干燥综合征	2021-08-16	2	阳性 1:320 颗粒 +	(+)	（-）	（-）	0	17	3.13	/	2.01	10.2	1.05	1.04	0.32	/	/	/	/	/	/	口干、眼干	0	0	0	0	0	0	7.08	122	253	0	A2252728	（唇腺活检）送检涎腺组织，导管及腺泡周围淋巴细胞、浆细胞散在浸润，符合慢性涎腺炎（Ⅱ级）。	2		0
1	方运纯	1	53岁	0003086665	2022-09-29	干燥综合征 焦虑状态	2022-10-04	4	阳性 1:3200 颗粒 +++	(+)	(+)	(+)	0	59	3.34	/	1.57	16.14	1.53	/	/	/	/	/	/	/	/	口干、腮腺炎	0	0	0	0	0	0	3.53	116	235	0	A2259218	（唇腺活检）送检涎腺组织，导管及腺泡周围可见涎腺组织内炎症细胞聚集成片，符合慢性涎腺炎（4级）。	4		0
1	沈明芳	1	59岁	0012728247	2022-10-19	干燥综合征	2022-11-02	3	阳性 1:1000 颗粒，核仁 ++	(+)	(+)	(+)	抗细胞浆抗体阳性	69	3.3	/	2.92	25.4	1.53	0.91	0.18	2022-10-20	1	1	0.31	/	/	口干、龋齿	0	0	0	0	0	0	4.87	118	228	0	A2261471	（唇腺活检）送检小块涎腺组织，腺泡及导管周围见淋巴细胞浸润灶（多灶性，＞50个淋巴细胞/灶）。	4		0
1	孙建梅	1	34岁	0012729653	2022-10-19	干燥综合征	2022-10-19	2	阳性 1:320 颗粒 +	(+)	(+)	（-）	0	23	/	/	0.62	16.94	1.56	0.87	0.21	2022-10-18	12	7	4.23	/	/	口干	0	0	0	0	0	0	7.91	126	204	0	A2264143	（唇腺活检）送检涎腺组织，导管及腺泡周围灶性淋巴细胞及少量浆细胞浸润灶性浸润，约2灶，符合慢性涎腺炎（Ⅳ级）。	4		0
1	郑婷婷	1	29岁	0011499009	2022-11-28	干燥综合征 淋巴细胞性甲状腺炎	2022-10-15	3	阳性 1:1000 核仁，颗粒 ++	(+)	(+)	(+)	0	24	/	/	2.82	21.65	1.03	0.51	0.07	2022-10-26	14	4	2.73	/	/	口干	0	0	0	0	0	0	4.04	126	209	1	A2265116	（唇腺活检）送检涎腺组织，可见腺泡萎缩，导管扩张，间质多灶性淋巴细胞及浆细胞浸润（其中1灶>50个淋巴细胞/灶），请结合临床。	4		1
1	杨光英	1	69岁	0001787310	2022-12-09	干燥综合征	2022-11-21	3	阳性 1:1000 着丝点 ++	（-）	（-）	（-）	抗CENP B强阳性	6	3.11	11	2.46	12.42	2.05	1.1	0.32	2017-07-04	16	15	1.58	/	/	口干	0	1	0	0	0	0	5.18	125	107	0	A2268527	（唇腺活检）送检涎腺组织，导管及腺泡周围可见涎腺组织内灶性片状炎症细胞浸润，符合慢性涎腺炎（3级）。	3		1
1	何冰冰	1	32岁	0012888922	2012-02-23	干燥综合征 间质性肺炎	2023-01-05	4	阳性 1:3200 颗粒 +++	（-）	(+)	（-）	抗核糖体P-蛋白 强阳性、抗U1-nRNP/Sm 强阳性	71	3.3	/	0.03	39.63	0.81	0.78	0.14	/	/	/	/	/	/	口干、眼干，龋齿	1	0	0	1	0	0	5.26	111	193	0	A2301705	（唇腺）唇腺腺泡萎缩，小叶间纤维组织增生，间质灶性淋巴细胞浸润（4灶，＞50个/HPF）。请结合临床。	4		2
1	徐洪玲	1	51岁	0004516046	2021-08-12	干燥综合征 0 甲状腺癌根治术后	2021-08-13	5	阳性 1:10000 颗粒 ++++	(+)	(+)	(+)	0	25	3.13	9.19	2.89	18.38	0.84	1.1	0.3	2021-08-13	6	5	0.77	阳性	右：4s 左：5s	口干	0	1	0	0	0	0	3.63	116	147	1	A2303583	（唇腺活检）唇腺腺泡结构及数目尚正常，小叶内导管周围见淋巴细胞浸润灶（1灶，＞50个淋巴细胞）。请结合临床及实验室检查。	4		2
1	张静	1	54岁	0009928753	2023-02-07	干燥综合征	2022-10-14	4	阳性 1:3200 着丝点 +++	（-）	(+)	（-）	抗CENP B强阳性	44	10	11.3	1.81	16.9	1.75	1.04	0.11	/	/	/	/	/	/	口干	0	1	0	0	0	0	6.38	122	265	0	A2303974	（唇腺活检）少量涎腺腺泡及导管组织，间质灶性淋巴细胞浸润（＜50个/灶）。	2		1
1	朱红梅	1	50岁	0000496447	2023-02-09	干燥综合征 淋巴细胞性甲状腺炎	2022-12-10	3	阳性 1:1000 颗粒 ++	(+)	(+)	（-）	0	16	0.57	9.38	2.87	17.69	0.79	0.85	0.18	/	/	/	/	/	/	口干、眼干，龋齿	0	0	0	0	0	0	5.55	153	185	0	A2305626	（唇腺活检）唇腺腺泡轻度萎缩，小叶内可见少量淋巴细胞浸润，符合慢性涎腺炎（Ⅱ级）。	2		0
1	王润	1	22岁	0003222177	2020-07-03	干燥综合征	2020-05-06	4	阳性 1:3200 颗粒 +++	(+)	(+)	（-）	0	63	3.34	/	4.04	32.87	2.07	1.02	0.15	/	/	/	/	/	/	口干	0	0	0	0	0	0	3.57	131	168	0	A2306561	（唇腺）唇腺腺泡萎缩，小叶间纤维组织增生，间质灶性淋巴细胞浸润（3灶，＞50个/HPF）。请结合临床。	4		0
1	贺思锐	1	26岁	0012742196	2023-03-08	干燥综合征	2023-02-11	3	阳性 1:1000 颗粒 ++	(+)	(+)	（-）	0	25	3.34	9.38	2.89	22.67	1.98	0.99	0.25	2023-03-08	18	20	2.95	/	/	0	0	0	0	0	0	0	3.64	120	164	0	A2306734	（唇腺活检）送检为涎腺组织，腺泡小叶结构存在，腺泡中度萎缩，小叶内导管周围见淋巴细胞浸润（2灶，＞50个淋巴细胞），考虑慢性涎腺炎（Ⅳ级），请结合临床。	4		0
1	吴敬萍	1	52岁	0013028946	2023-03-17	干燥综合征	2023-02-25	3	阳性 1：1000 颗粒 ++	(+)	(+)	（-）	0	25	3.34	9.38	1.88	15.33	1.75	1.08	0.35	2023-02-24	2	0	0.65	/	/	口干	0	0	0	0	0	0	5.44	139	265	0	A2309958	（唇腺活检）送检涎腺组织，腺泡轻度萎缩，可见淋巴细胞、浆细胞灶性浸润（2灶，＞50个/HPF）。请结合临床及实验室检查。	4		0
1	张中华	1	64岁	0000052066	2023-03-03	干燥综合征	2023-02-25	4	阳性 1:3200 着丝点 +++	（-）	（-）	（-）	抗CENP B强阳性	23	3.41	11.6	3.09	16.25	1.18	/	/	/	/	/	/	/	/	口干、龋齿	0	0	0	0	0	0	3.64	119	141	0	A2311640	（唇腺）唇腺腺泡萎缩，小叶间导管轻度扩张，间质纤维脂肪组织轻度增生，可见淋巴细胞聚集灶（＞50个淋巴细胞）、浆细胞浸润，请结合临床。	3		0
1	朱冬琴	1	54岁	0000173306	2023-03-15	干燥综合征 抑郁状态 焦虑状态	2023-02-28	4	阳性 1:3200 着丝点 +++	（-）	（-）	（-）	抗CENP B强阳性	3	5	/	1.04	8.67	0.47	/	/	2023-03-08	2	3	0.8	/	/	0	1	1	0	0	0	0	6.15	130	135	0	A2311652	（唇腺活检）送检涎腺组织，导管及腺泡周围淋巴细胞、浆细胞聚集成片，超过50个/灶，符合慢性涎腺炎（Ⅲ级）。	3		2
1	江薇	1	43岁	0013076345	2023-03-21	干燥综合征	2023-03-07	3	阳性 1:1000 颗粒 ++	(+)	(+)	（-）	0	24	3.22	13	4.06	17.7	0.86	1.08	0.2	/	/	/	/	/	/	龋齿	0	1	0	0	0	0	5.47	114	200	0	A2313402	（唇腺活检）送检涎腺组织，导管及腺泡周围见淋巴细胞、浆细胞聚集成片（1灶，＞50个）。请结合临床及实验室检查。	4		1
1	李红	1	44岁	0012639069	2022-09-28	干燥综合征	2022-09-28	4	阳性 1:3200 着丝点 +++	（-）	（-）	（-）	抗CENP B强阳性	11	/	/	1.85	14.04	2.65	1.2	0.28	2022-10-11	6	12	3.49	/	/	口干	0	0	0	0	0	0	6.41	122	218	0	A2313992	（唇腺）唇腺腺泡萎缩，小叶间纤维、脂肪组织增生，灶性（约2灶，＞50个）淋巴细胞及少数浆细胞浸润。请结合临床。	4		0
1	宋亚茹	1	26岁	0011949488	2022-08-20	干燥综合征 白细胞减少	2022-03-25	3	阳性 1:000 颗粒 ++	(+)	(+)	(+)	0	9	3.3	23.4	1.97	14.14	0.76	1.03	0.28	2022-03-28	15	15	0.77	/	/	口干	0	1	0	0	0	1	2.99	138	225	0	A2314003	（唇腺）唇腺腺泡萎缩，小叶间纤维、脂肪组织增生，灶性（1灶，＞50个）淋巴细胞及少数浆细胞浸润。请结合临床。	3		2
1	马伊沙	1	59岁	0000775790	2023-03-15	干燥综合征 甲状腺结节 白细胞减少	2023-03-10	4	阳性 1：3200 颗粒 +++	(+)	（-）	（-）	0	37	3.13	9.19	3.27	17.7	0.77	1.11	0.29	/	/	/	/	/	/	0	0	1	0	0	0	1	3.04	123	173	1	A2314184	（唇腺活检）唇腺腺泡萎缩，间质多量淋巴细胞浸润。请结合临床。	3		2
1	颜立翠	1	54岁	0011512278	2023-04-03	干燥综合征 间质性肺炎	2023-03-14	4	阳性 1:3200 着丝点 +++	（-）	（-）	（-）	抗CENP B强阳性	8	3.13	9.19	1.68	11.48	1.21	1.32	0.39	2023-04-04	10	4	2.72	/	/	口干	0	0	0	0	0	0	6.24	141	154	0	A2318826	（唇腺活检）送检涎腺组织，腺泡结构及数目尚正常，间质纤维组织增生，导管及腺泡周围淋巴细胞、浆细胞散在浸润，局灶炎症细胞聚集成片，＞50个。	3		0
1	陈玉兰	1	53岁	0002358078	2023-04-17	干燥综合征	2020-03-13	3	阳性 1:1000 着丝点 ++	（-）	（-）	（-）	抗CENP B强阳性	7	3.02	9.5	1.53	13.45	1.42	1.32	0.39	2023-04-06	0	1	2.79	/	/	口干	0	1	0	0	0	0	6.56	133	285	0	A2321584	（唇腺活检）唇腺呈小叶状结构，灶性腺泡轻度萎缩，小叶间隔纤维脂肪组织增生，导管周围伴淋巴细胞、浆细胞灶性浸润（3灶，＞50个炎细胞）。请结合临床及实验室检查。	4		1
1	李鹤民	1	48岁	0013203369	2023-04-14	干燥综合征	2023-04-17	2	阳性 1:320 颗粒 +	(+)	(+)	（-）	0	10	3.02	14.1	2.81	21.06	0.76	0.91	0.27	/	/	/	/	/	/	口干	0	1	0	0	0	0	5.89	130	195	0	A2321586	（唇腺活检）送检涎腺组织，导管及腺泡周围涎腺组织内散在炎症细胞浸润，符合慢性涎腺炎（2级）。	2		1
1	徐厚华	1	59岁	0013204354	2023-04-12	干燥综合征 关节痛 白细胞减少	2023-04-14	4	阳性 1:3200 颗粒 +++	(+)	(+)	(+)	0	20	3.41	9.19	2.76	20.03	1.9	/	/	/	/	/	/	/	/	口干、龋齿	0	1	0	0	0	1	2.48	131	170	0	A2323445	（唇腺活检）送检涎腺组织，腺泡轻度萎缩，导管及腺泡周围灶性淋巴细胞浸润（>1灶），符合慢性涎腺炎（Ⅳ级）。	4		2
1	谢敏	1	38岁	0009018569	2023-05-01	干燥综合征	2023-04-19	3	阳性 1:1000 颗粒 ++	(+)	(+)	（-）	0	15	0.24	54.9	2.05	17.53	1.96	1.09	0.24	/	/	/	/	/	/	0	0	0	0	0	0	0	7.22	134	132	0	A2323472	（唇腺活检）唇腺腺泡萎缩，小叶间导管轻度扩张，间质纤维脂肪组织轻度增生，可见淋巴细胞、浆细胞聚集灶，请结合临床。	2		0
1	兰康	0	31岁	0003890633	2023-05-09	干燥综合征 关节痛 血小板减少	2019-08-22	2	阳性 1:320 颗粒 +	(+)	(+)	(+)	0	15	21	9.19	3.41	15.03	0.43	1.38	36	/	/	/	/	/	/	0	0	1	0	0	0	1	4.07	150	153	0	A2324225	（唇腺活检）送检涎腺组织，导管及腺泡周围淋巴细胞、浆细胞聚集成片，超过1灶，每灶超过50个/灶。	4		2
1	江晴	1	33岁	0004487236	2023-07-07	干燥综合征 腮腺炎	2022-05-23	2	阳性 1:320 颗粒 +	(+)	(+)	（-）	0	23	3.19	26.3	3.2	16.35	1.83	1.19	0.32	2023-05-12	29	31	1.26	/	/	口干、腮腺炎	0	0	0	0	0	0	4.53	124	240	0	A2326738	（唇腺活检）送检为涎腺组织，腺泡小叶结构存在，腺泡轻度萎缩，小叶内导管周围见少许淋巴细胞浸润，符合慢性涎腺炎（Ⅱ级）。	2		0
1	季曙芬	1	51岁	0012724154	2023-05-11	干燥综合征 关节痛 癫痫	2023-05-10	3	阳性 1:1000 颗粒 ++	(+)	(+)	（-）	0	11	3.13	60	2.2	19.11	1.02	1.19	0.32	/	/	/	/	/	/	口干	0	1	0	0	0	0	3.52	136	108	0	A2326971	（唇腺活检）唇腺呈小叶状结构，灶性腺泡轻度萎缩，小叶间隔纤维脂肪组织增生，导管周围伴淋巴细胞、浆细胞灶性浸润（3灶，＞50个炎细胞）。请结合临床及实验室检查。	4		1
1	刘平	1	34岁	0002102808	2023-05-17	干燥综合征 甲状腺功能减退症 桥本氏甲状腺炎	2023-03-29	4	阳性 1:3200 均质，颗粒+++	(+)	(+)	（-）	抗核小体阳性	19	3.41	9.19	4.47	15.64	1.69	0.89	0.18	2023-03-28	＞10s	＞10s	0.63	/	/	口干、眼干	0	1	0	0	0	0	4.38	140	185	1	A2326975	（唇腺活检）送检少量涎腺组织慢性炎，镜下见腺泡及导管周围见淋巴细胞浸润灶（1灶，＞50个淋巴细胞/灶）。请结合临床及相关检查。	4		2
1	张慧	1	31岁	0010235847	2023-07-06	干燥综合征	2022-02-12	2	阳性 1:320 颗粒 +	(+)	（-）	（-）	0	42	3.13	13.2	3.57	20.2	1.67	0.89	0.18	2023-05-11	16	32	21.78	/	/	0	0	1	0	0	0	0	4.7	111	189	0	A2327770	（唇腺活检）送检少许涎腺组织，腺泡轻度萎缩，内见灶性淋巴细胞浸润（1灶，＞50个淋巴细胞/灶）。请结合临床。	3		1
1	钱红梅	1	52岁	0013306525	2023-05-23	干燥综合征 支气管扩张	2023-05-20	5	阳性 1:10000 颗粒 ++++	(+)	(+)	(+)	0	47	3.41	58.1	4.16	22.91	1.4	0.9	0.3	/	/	/	/	/	/	口干、眼干	0	0	0	0	0	0	4.22	127	118	0	A2329644	（唇腺活检）送检涎腺组织，腺泡结构正常，腺泡数量略萎缩，间质慢性淋巴细胞浸润，灶性区域超过50个/灶。请结合临床。	3		0
1	赵永艳	1	52岁	0002352426	2023-05-30	干燥综合征 自身免疫性肝病 原发性胆汁性肝硬化	2023-02-13	3	阳性 1:1000 颗粒 +++	（-）	(+)	（-）	抗核糖体P-蛋白 阳性、抗细胞浆抗体阳性	33	3.64	13.2	4.02	18.37	2.39	1.03	0.39	2018-11-23	13	15	2.48	/	/	口干	0	0	0	0	1	0	4.14	118	158	0	A2329647	（唇腺活检）送检涎腺组织，腺泡及导管结构尚正常，数量略萎缩，间质灶性淋巴细胞浸润，灶性区域＞50个/灶。请结合临床。	3		1
1	杨磊	1	29岁	0010063389	2023-05-25	干燥综合征	2023-05-27	4	阳性 1:3200 细颗粒 +++	(+)	(+)	(+)	0	29	3.13	13.2	5.75	19.43	0.79	1.03	0.39	2023-05-25	10	13	7.37	/	/	口干、眼干	0	0	0	0	0	0	4.61	146	287	0	A2331062	（唇腺活检）唇腺腺泡略萎缩，小叶间纤维组织增生，灶性淋巴细胞、浆细胞浸润（4灶，＞50个淋巴细胞）。请结合临床。	4		0
1	罗念玲	1	67岁	0013340361	2023-05-29	干燥综合征	2023-05-31	4	阳性 1:3200 着丝点 +++，1:100 颗粒 +/-	（-）	（-）	（-）	抗CENP B 强阳性、抗细胞浆抗体	41	1.21	9.19	4.09	15.24	0.74	0.92	0.26	/	/	/	/	/	/	口干	0	0	0	0	0	0	8.12	126	256	0	A2331234	（唇腺活检）唇腺腺泡略萎缩，小叶间纤维组织增生，多灶性淋巴细胞浸润（5灶，＞50个淋巴细胞）。请结合临床。	4		0
1	祁书艾	1	54岁	0011876775	2021-05-17	干燥综合征	2023-05-18	2	阳性 1：320 核仁，颗粒 +	(+)	(+)	(+)	0	6	0.92	9.19	1.67	12.53	0.6	0.83	0.37	2023-05-17	5	1	0.49	/	/	口干、眼干，龋齿	0	0	0	0	0	0	3.97	145	217	0	A2331239	（唇腺活检）唇腺腺泡略萎缩，小叶间纤维组织增生，灶性淋巴细胞、浆细胞浸润（4灶，＞50个淋巴细胞）。请结合临床。	4		0
1	关宇珍	1	69岁	0004684739	2023-06-05	干燥综合征 血三系减少 糖尿病 脑梗塞 焦虑状态	2023-06-06	3	阳性 1：1000 颗粒 ++	(+)	(+)	（-）	0	6	0.92	9.19	1.67	12.53	0.6	0.83	0.37	2023-06-06	4	5	0.32	/	/	口干，龋齿，腮腺肿大	0	0	0	0	0	1	3.3	108	87	0	A2332907	（唇腺活检）送检少量涎腺组织，腺泡轻度萎缩，间质较多淋巴细胞灶性浸润。	4		1
1	陶琼	1	58岁	0002437066	2023-05-31	干燥综合征	2023-06-02	3	阳性 1：1000 颗粒 ++	(+)	(+)	（-）	0	20	3.13	67.5	5.6	14.72	2.04	0.83	0.37	2023-06-01	9	1	1.67	/	/	眼干、口干	0	0	0	0	0	0	6.3	130	219	0	A2334603	（唇腺活检）送检涎腺组织内炎症细胞聚集成片，超过50个/灶，符合慢性涎腺炎（Ⅲ级）。	3		0
1	王瑾	1	35岁	0009641941	2023-06-29	干燥综合征	2022-04-21	2	阳性 1:320 颗粒 +	(+)	(+)	（-）	0	28	3.13	196	1.78	16.66	1.52	0.87	0.27	2023-06-08	0	1	0.802	/	/	0	0	0	0	0	0	0	3.32	114	202	0	A2336057	（唇腺活检）送检涎腺组织，导管及腺泡周围淋巴细胞、浆细胞及灶性浸润，符合慢性涎腺炎（Ⅳ级）。	4		0
1	刘倩	1	34	0010042736	2020-12-22	干燥综合征、溶血性贫血、免疫性血小板减少、脾肿大	2020-12-16	3	阳性 1：1000颗粒++	(+)	(+)	(+)	0	2	2.98	9.19	1.61	11.3	0.37	0.65	0.1	2020-12-17	10	6	0.385	/	/	口干眼干	0	0	0	0	0	1	8.09	89	102	0	A20050202	（唇腺活检）送检涎腺组织，导管及腺泡周围灶区淋巴细胞、浆细胞聚集成片，超过50个/灶。	3	其他	1
1	王春芳	1	49	0010059739	2020-12-31	干燥综合征、0	2020-12-24	3	阳性 1：1000颗粒++	(+)	(+)	(+)	0	54	2.98	9.38	2.83	21..83	0.66	/	/	/	/	/	/	/	/	口干眼干	1	1	0	0	0	1	2.37	88	228	0	A20052064	（唇腺）唇腺腺泡轻度萎缩，小叶间血管增生、充血，小叶内见淋巴细胞浸润（>50个/灶）。请结合临床及实验室检查。	3	其他	3
1	袁成义	1	51	0010185804	2021-10-25	干燥综合征、白细胞减少	2021-01-26	4	阳性 1:3200 着丝点 +++	(-)	(-)	(-)	抗CENP B强阳性	2	3.13	9.19	1.75	9.15	1.26	0.77	0.19	2021-01-25	4	5	1.079	/	/	口干眼干、龋齿	0	0	0	0	0	1	2.81	137	149	0	A2104556	（唇腺活检）混合性腺泡组织，间质内散在淋巴细胞、浆细胞浸润。	2	体力劳动者	1
1	汪家云	1	56	0010251912	2021-02-24	干燥综合征、双0、肝囊肿、右肾囊肿、子宫左侧包块	2021-02-09	3	阳性 1：1000核仁++	（+）	（-）	（-）	抗核抗体P-蛋白 强阳性、抗双链DNA抗体临界阳性	52	15.6	23.9	3.26	13.8	1.44	0.8	0.17	/	/	/	/	/	/	0	0	1	0	0	0	0	5.28	110	195	0	A2108064	（唇腺活检）送检涎腺组织，导管及腺泡周围淋巴细胞、浆细胞聚集成片，超过1灶，每灶超过50个/灶，请结合临床及相关检查。	4	脑力劳动者	1
1	马发梅	1	67	0010288666	2021-03-03	干燥综合征、0、肺大疱	2021-02-26	2	阳性 1:320颗粒+	（+）	（+）	（+）	（-）	4	3.13	9.19	1.06	10.3	0.7	0.7	0.14	/	/	/	/	/	/	口干眼干	0	1	0	1	0	0	4.3	117	138	0	A2109644	（唇腺）腺泡小叶结构存在，可见淋巴细胞聚集灶（3灶，＞50个淋巴细胞）。请结合临床。	4	体力劳动者	2
1	胡国芳	1	69	0000315029	2021-03-26	干燥综合征、间质性肺炎、乙肝表面抗原携带者	2021-03-22	2	阳性 1：320颗粒+	(+)	(+)	(-)	抗核抗体P-蛋白 临界阳性	13	3.13	9.19	1.89	9.26	0.93	0.92	0.19	2021-03-19	12	14	1.346	阴性	3s	口干眼干	0	0	0	1	1	0	3.44	111	118	0	A2113907	（唇腺活检）小块涎腺组织，局灶腺泡轻度萎缩，小叶内导管周围见淋巴细胞浸润灶（2灶，＞50个淋巴细胞/灶）。	4	体力劳动者	2
1	朱春媛	1	49	0002338112	2021-04-05	干燥综合征、慢性浅表性胃炎、0、肺大疱	2021-03-26	3	阳性 1：1000颗粒++	(+)	(+)	(+)	0	42	3.13	21.3	4.3	19.8	1.6	0.67	0.12	2021-03-24	2	2	0.868	/	/	口干眼干、龋齿	1	0	0	1	1	0	4.95	135	234	0	A2114756	（唇腺活检）送检涎腺组织，导管及腺泡周围多灶性淋巴细胞、浆细胞聚集成片（每灶超过50个/灶）,间质灶性纤维组织增生伴胶原变性。请结合临床。	4	脑力劳动者	3
1	杨正娥	1	85	0004633774	2021-04-08	干燥综合征、自身免疫性肝病、肺动脉高压（中度）、慢性支气管炎、间质性肺炎、0、肺大疱、高血压、冠心病	2021-04-05	3	阳性 1：1000颗粒++	(+)	(+)	(+)	抗核抗体P-蛋白 阳性	65	3.3	11.5	3.83	18.08	1.88	0.89	0.25	2021-04-02	3	4	0.68	阳性	＜10s	口干	0	0	0	1	1	0	5.8	120	122	0	A2116588	（唇腺活检）送检组织镜下见涎腺小叶结构存在，腺泡轻度萎缩，小叶间血管充血，小叶内导管周围见淋巴细胞浸润灶（3灶，>50个淋巴细胞/灶）。请结合临床和实验室检查。	4	脑力劳动者	3
1	程环云	1	75	0010470506	2021-04-10	干燥综合征、胸腺恶性肿瘤、0（肺转移癌可能）、高血压病、阵发性心房颤动、心房膨出瘤	2021-04-08	2	阳性 1:320颗粒+	（+）	（+）	（-）	抗细胞浆抗体 阳性++	24	/	9.19	1.72	8.62	1.29	1.29	0.36	2021-04-09	7	10	2.56	阳性	3s	眼干、龋齿	0	1	0	0	0	0	4.22	126	403	0	A2117220	（唇腺活检）送检涎腺组织，导管及腺泡周围少量淋巴细胞、浆细胞浸润符合慢性涎腺炎（Ⅱ级）。	2	其他	1
1	陈腊梅	1	58	0010471718	2021-04-13	干燥综合征、原发性胆汁型肝硬化、慢性胃炎、0、血小板减少	2021-04-07	3	阳性 1：1000周边++，1：3200核点+++	（+）	（-）	（-）	（-）	94	3.3	9.19	7.51	19.39	2.32	1.13	0.25	2021-04-08	18	20	6.71	/	/	口干、眼干	0	0	0	0	1	1	3.67	110	75	0	A2117222	（唇腺活检）送检涎腺组织，导管及腺泡周围少量淋巴细胞、浆细胞浸润，符合慢性涎腺炎（Ⅱ级）。	2	体力劳动者	2
1	庞传珍	1	56	0010420052	2021-04-16	干燥综合征、药物性肝损、巨细胞病毒感染	2021-03-26	3	阳性 1：1000均质，颗粒++	（+）	（+）	（-）	抗细胞浆抗体 阳性（颗粒型）+	21	3.3	9.19	3.81	12.4	1.69	1.02	0.16	/	/	/	/	/	/	口干、眼干、龋齿	0	0	0	0	0	0	4.52	129	183	0	A2119287	（唇腺活检）唇腺腺泡轻度萎缩，小叶间血管充血，小叶内导管周围见淋巴细胞浸润灶（＞50个淋巴细胞）。请结合临床及实验室检查。	3	脑力劳动者	0
1	周益华	1	75	0010477095	2021-04-24	干燥综合征、免疫性血小板减少、颈椎椎间盘突出	2021-04-10	4	阳性 1：3200颗粒+++	(+)	(+)	(-)	0	25	3.13	20.3	2.41	13.2	0.73	0.88	0.18	2021-04-20	20	7	2.685	/	/	口干眼干	0	0	0	0	0	1	4.08	113	64	0	A2120119	（唇腺）唇腺腺泡轻度萎缩，小叶间血管增生、充血，小叶内见多灶性片状淋巴细胞浸润（＞50个淋巴细胞）。请结合临床及实验室检查。	4	其他	1
1	王芳	1	53	0008860543	2021-04-29	干燥综合征、肝损害、胆囊息肉、肝轻度弥漫性病变、0	2021-04-14	4	阳性 1：3200着丝点+++	（-）	（-）	（-）	抗CENP B强阳性	13	3.3	9.19	/	/	/	1.14	0.38	2021-04-25	14	9	1.81	阳性	＜10s	口干眼干	0	0	0	0	1	0	4.53	135	190	0	A2121134	（唇腺活检）送检涎腺组织，导管及腺泡周围灶性淋巴细胞、浆细胞聚集成片（2灶，每灶超过50个/灶）,间质灶性纤维组织增生伴胶原变性。请结合临床。	4	体力劳动者	1
1	吴义桂	1	60	0010577088	2021-05-11	干燥综合征、0	2021-05-08	3	阳性 1：1000均质，颗粒++	(+)	(+)	(-)	0	12	3.13	/	2.4	14.1	1.36	0.74	0.17	2021-05-07	3	6	1.906	/	/	口干	0	1	0	0	0	1	3.21	119	176	0	A2123264	（唇腺活检）唇腺腺泡萎缩，间质多量淋巴细胞浸润，淋巴滤泡形成。请结合临床。	2	脑力劳动者	2
1	谢红梅	1	61	0010594576	2021-05-28	干燥综合征、肝功能不全、肝血管瘤、胆囊结石、脾大、原发性胆汁性胆管炎、亚临床甲状腺功能减退症、甲状腺结节、0、肺大疱、间质性肺炎	2021-05-07	3	阳性 1：1000着丝点++	（-）	（+）	（-）	抗CENP B强阳性，抗细胞浆抗体 阳性	57	3.13	9.19	2.73	21.88	7.22	1.04	0.19	2021-05-17	2	5	0.39	阴性	右：5s，左：5s	口干、龋齿	0	1	0	1	1	1	3.16	126	177	1	A2126463	（唇腺活检）送检涎腺组织，局灶腺泡萎缩，导管及腺泡周围灶性淋巴细胞、浆细胞浸润（＞50个/灶）。请结合临床。	3	体力劳动者	5
1	宣恒珍	1	61	0002740125	2021-05-28	干燥综合征、胆汁性胆管炎、甲状腺功能减退症、白细胞减少、脑梗死、高血压、脂肪肝、心包积液、0	2021-05-22	3	阳性 1：1000周边，颗粒++	（+）	（+）	（+）	0	21	3.13	9.19	2.28	16.56	1.8	1.14	0.22	2021-05-24	15	5	4.6	阴性	右：5s，左：5s	口干眼干、龋齿	0	1	0	0	1	1	2.27	110	86	1	A2126464	（唇腺活检）送检涎腺组织，局灶腺泡萎缩，导管扩张，导管及腺泡周围散在及灶性少量淋巴细胞、浆细胞浸润。请结合临床。	2	体力劳动者	6
1	杨飞	0	42	0010483948	2021-05-27	干燥综合征、肝功能不全、肝血管瘤、胆囊结石、脾大、原发性胆汁性胆管炎、亚临床甲状腺功能减退症、甲状腺结节、0、肺大疱、间质性肺炎	2021-05-17	3	阳性 1：1000颗粒++	(+)	(+)	(-)	0	13	3.13	9.19	3.02	15.41	0.92	0.76	0.16	2021-05-24	4	4	1.4	阴性	右：3s，左：3s	口干眼干	0	0	0	1	1	1	3.48	125	137	1	A2126466	（唇腺活检）送检涎腺组织，局灶腺泡萎缩，导管扩张，导管及腺泡周围灶性淋巴细胞、浆细胞浸润（＞50个/灶）。请结合临床。	3	体力劳动者	5
1	王茹	1	54	0010689554	2021-06-10	干燥综合征、0、反流性食管炎	2021-06-07	4	阳性 1：3200着丝点+++	（-）	（-）	（-）	抗CENP B强阳性	13	3.13	9.19	2.34	11.4	1.29	1.12	0.18	2021-06-06	2	5	1.417	/	/	口干、龋齿	1	0	0	0	0	0	5.54	123	252	0	A2129469	（唇腺活检）送检少量涎腺组织，腺体轻度萎缩，小叶间导管轻度扩张，间质内见灶性淋巴细胞浸润（＞50个/HPF），唇腺活检（+）。	3	脑力劳动者	2
1	刘中东	0	54	0010360932	2021-06-11	干燥综合征、原发性胆汁型肝硬化、肝功能不全、血小板减少、阑尾术后	2021-03-11	4	阳性 1：3200颗粒+++	(-)	(+)	(-)	抗细胞浆抗体 阳性+++	21	3.13	16.7	2.75	18	2.1	0.81	0.12	/	/	/	/	/	/	口干眼干	0	0	0	0	1	1	5.2	115	59	0	A2129904	（唇腺）送检涎腺组织轻度慢性炎，少数导管轻度扩张，间质散在少量淋巴细胞浸润。	1	其他	2
1	郝美娥	1	70	0009018471	2021-06-18	干燥综合征、间质性肺炎、血小板减少、0、肺大疱	2021-06-09	4	阳性 1：3200着丝点+++	(+)	(+)	(+)	抗CENP B强阳性	11	3.13	27.1	2.68	16.24	.0.44	1.11	0.23	2021-06-12	5	6	2.4	/	/	口干眼干、口腔疱疹	0	0	0	1	0	1	3.63	114	80	0	A2130647	（唇腺活检）唇腺腺泡萎缩，小叶间纤维、脂肪组织增生，小导管扩张，多量淋巴细胞浸润。请结合临床。	2	其他	2
1	马贵菊	1	59	0002022034	2021-06-19	干燥综合征、间质性肺炎、周围神经病变、肺动脉高压	2021-06-04	5	阳性 1：32000颗粒+++++	（-）	（+）	（-）	抗U1-nRNP/Sm强阳性	40	/	44.1	2.58	19.4	0.72	0.9	0.23	2021-06-12	14	5	1.95	/	/	0	1	1	0	1	0	0	4.77	102	218	0	A2130648	（唇腺活检）唇腺腺泡萎缩，小叶间纤维增生，小导管扩张，多量淋巴细胞浸润。请结合临床。	2	体力劳动者	3
1	李萍	1	37	0001973534	2021-06-19	干燥综合征、0、胆囊息肉	2021-06-15	3	阳性 1：1000颗粒、纺锤体++	（+）	（+）	（-）	0	90	3.13	9.81	2.42	20.3	2.34	1.19	0.21	2021-06-15	11	4	1.398	/	/	口干眼干、龋齿、腮腺肿大	0	1	0	0	0	0	5.13	114	238	0	A2130935	（唇腺组织）送检小唾腺组织轻度萎缩，小叶间导管扩张，间质内见散在及灶性淋巴细胞、浆细胞浸润。	2	脑力劳动者	1
1	赵勤荣	1	53	0010779336	2021-06-26	干燥综合征、0、亚临床甲减、胆囊结石、肝囊肿	2021-06-22	2	阳性 1：320颗粒+	（+）	（+）	（-）	0	15	/	18	1.44	15.7	2.28	0.56	0.13	2021-06-21	3	5	2.207	/	/	口干眼干	0	0	0	0	0	0	4.14	122	154	1	A2132329	（唇腺活检）唇腺腺泡略萎缩，可见淋巴细胞聚集灶（4灶，＞50个淋巴细胞），间质纤维脂肪组织轻度增生。请结合临床。	4	体力劳动者	1
1	程荣芬	1	81	0003703087	2021-06-26	干燥综合征、原发性胆汁型胆管炎、间质性肺炎、心包积液、肝囊肿、单纯性肾囊肿、0	2021-06-17	3	阳性 1：1000着丝点++	(-)	(+)	(-)	抗CENP B强阳性、抗组蛋白 临界阳性	12	3.13	9.19	1.35	15	0.72	0.94	0.27	2021-06-18	2	2	0.93	阴性	右：2s，左：4s	口干眼干	0	0	0	1	1	0	6.89	113	192	0	A2132424	（唇腺）唇腺腺泡轻度萎缩，小叶内见片状淋巴细胞浸润（＞50个）。请结合临床及实验室检查。	3	脑力劳动者	3
1	姜华莹	1	44	0000932088	2021-07-06	干燥综合征、肺动脉高压、血小板减少、0、宫颈癌个人史	2021-06-25	3	阳性 1：1000颗粒++	（+）	（+）	（+）	抗U1-nRNP/Sm强阳性、抗细胞浆抗体 阳性++	103	3.13	/	3.64	29.1	2.03	1.47	0.15	2021-07-02	5	6	0.353	/	/	口干眼干	0	0	0	0	0	1	3.66	129	80	0	A2133441	（唇腺）唇腺腺泡略萎缩，导管周围可见淋巴细胞聚集（5灶，＞50个淋巴细胞/灶）。	4	其他	2
1	邵爱柳	1	26	0010804136	2021-07-15	干燥综合征、免疫性血小板减少、0、肝钙化灶、胸腺退化不全	2021-07-07	3	阳性 1：1000颗粒++	(+)	(+)	(-)	0	62	/	171	4.17	24.7	1.39	1.34	0.28	2021-07-07	10	10	0.177	/	/	口干眼干	0	0	0	0	0	1	7.69	125	42	0	A2135802	（唇腺活检）唇腺腺泡萎缩略萎缩，小叶间纤维组织增生，小导管扩张，多灶性淋巴细胞、浆细胞浸润。请结合临床。	2	其他	1
1	吴祚香	1	71	0010864922	2021-07-14	干燥综合征、腰椎间盘突出症、0	2021-07-12	3	阳性 1：1000颗粒++	(+)	(+)	(+)	0	120	/	10.6	4.92	16.4	0.74	1.07	0.41	2021-07-10	6	8	0.253	/	/	口干眼干	0	1	0	0	0	1	3.8	80	236	0	A2136273	（唇腺活检）送检少量涎腺组织，腺体部分萎缩，间质内见大量淋巴细胞、浆细胞浸润（＞50个/灶），唇腺活检（+）。	3	其他	2
1	苗少娥	1	70	0005417980	2021-07-23	干燥综合征、白细胞减少、免疫性血小板减少、贫血、轻度肺动脉高压、胆囊结石、0、肺大疱、脑梗死、子宫切除术后状态	2021-07-13	5	阳性 1：10000颗粒++++	(+)	(+)	(+)	抗U1-nRNP/Sm临界阳性	25	3.36	104	4.11	30.41	0.93	0.65	0.14	2021-07-19	6	5	3.63	/	/	口干眼干、龋齿、反复腮腺炎肿大	1	1	0	1	0	1	2.82	106	92	0	A2137979	（唇腺活检）送检涎腺组织，导管及腺泡周围淋巴细胞、浆细胞聚集成片，超过1灶，每灶超过50个/灶，符合慢性涎腺炎（Ⅳ级）。	4	其他	5
1	刘绍珍	1	54	0010927498	2021-08-06	干燥综合征、颈部淋巴结肿大、间质性肺炎、慢性萎缩性胃炎	2021-08-02	2	阳性 1：320颗粒+	（+）	（+）	（-）	0	27	3.13	9.19	2.28	18.6	0.82	0.8	0.2	2021-07-30	10	6	1.396	/	/	口干眼干	1	0	0	1	1	1	3.19	129	166	0	A2140725	（唇腺活检）送检腺泡小叶结构存在，部分导管扩张，间质灶性淋巴细胞浸润（1灶，＞50个/HPF）。	3	脑力劳动者	4
1	黄雪	1	41	0010984825	2021-08-10	干燥综合征、0、肝血管瘤可能	2021-08-05	4	阳性 1：3200颗粒+++	(+)	(+)	(+)	抗细胞浆抗体 阳性+	99	3.13	/	5.08	31.6	1.78	0.98	0.14	2021-08-04	2	4	0.187	/	/	口干眼干	1	0	0	0	0	1	3.12	113	166	0	A2141510	（唇腺）涎腺腺泡萎缩，小叶间纤维、脂肪组织增生，间质多量淋巴细胞、浆细胞浸润，淋巴滤泡形成。请结合临床。	2	其他	2
1	唐义风	1	58	0001589982	2021-09-03	干燥综合征、原发性胆汁性肝硬化、血吸虫性肝硬化、脾大、胆囊结石、肾囊肿、肾结石	2021-08-25	4	阳性 1：3200周边，核少点+++	（-）	（-）	（-）	0	58	81.5	16.1	2.63	19	2.67	.99	0.19	2021-08-27	20	10	5	/	/	口干眼干	0	1	0	0	1	1	3.41	91	228	0	A2146701	（唇腺活检）送检涎腺组织，导管及腺泡周围少数散在淋巴细胞浸润，符合慢性涎腺炎（Ⅰ级）。	1	其他	4
1	余玲	1	50	0009777042	2021-09-06	干燥综合征、致密性骨炎、0、尿路感染	2021-08-31	3	阳性 1：1000颗粒++	（+）	（+）	（-）	抗核抗体P-蛋白 临界阳性	14	/	9.19	2.91	18.7	0.72	1.08	0.21	2021-08-28	1	1	3.869	/	/	0	0	1	0	0	0	0	4.91	132	158	0	A2146934	（唇腺活检）腺泡小叶结构存在，间质散在少量淋巴细胞浸润（＜50个淋巴细胞/灶）。	2	其他	1
1	蒋茂生	0	61	0011296504	2021-10-24	干燥综合征、脑梗死、高血压3级（极高危）、肝功能不全、高尿酸血症、甲状腺功能减退	2021-10-18	5	阳性 1：10000颗粒++++	（+）	（+）	（+）	0	24	3.13	21	2.06	18.1	1.25	1.06	0.3	2021-10-14	7	8	1.26	/	/	口干眼干、腮腺肿大	0	0	0	0	1	0	4.55	126	158	1	A2154573	（唇腺活检）送检涎腺组织，导管及腺泡周围可见涎腺内炎症细胞聚集成片，超过1灶，每灶超过50个/灶，符合慢性涎腺炎（Ⅳ级）。	4	脑力劳动者	2
1	丁传芝	1	61	0002460738	2021-11-03	干燥综合征、肺炎、甲状腺术后、肺部真菌感染	2021-10-19	5	阳性 1：32000颗粒+++++	（+）	（+）	（+）	抗U1-nRNP/Sm临界阳性、抗Sm临界阳性	94	8.78	71.5	4.96	45.92	1.92	1.19	0.12	2021-10-24	0	0.2	0.239	/	/	口干眼干	0	0	0	0	0	1	3.44	94	233	0	A2156907	（唇腺活检）送检小块涎腺组织，腺泡及导管周围见淋巴细胞浸润灶（＞50个淋巴细胞/灶）。	3	体力劳动者	1
1	秦玉新	0·	71	0011413893	2021-11-18	干燥综合征、间质性肺炎、慢性支气管炎、特发性震颤	2021-11-12	3	阳性 1：1000颗粒++	(+)	(+)	(+)	0	36	/	87.1	2.45	23.5	0.95	0.85	0.19	2021-11-10	6	10	1.493	阴性	右：2s，左：5s	口干眼干、龋齿	0	0	0	1	0	1	3.22	137	122	0	A2159995	（唇腺活检）送检少量涎腺组织，导管及腺泡周围多量淋巴细胞灶性（>50个/灶）浸润。	3	脑力劳动者	2
1	孙艳	1	46	0011418786	2021-11-26	干燥综合征、肺部感染、骨关节炎、颈椎病、肝功能不全	2021-11-12	2	阳性 1：320颗粒+	(+)	(+)	(-）	0	111	6.84	24.5	2.78	10.77	0.38	1.07	0.21	/	/	/	/	/	/	口干	0	1	0	0	1	0	8.29	107	321	0	A2161441	（唇腺活检）送检涎腺组织，导管及腺泡周围散在淋巴细胞浸润，符合慢性涎腺炎（Ⅱ级）。	2	体力劳动者	2
1	韦宗凤	1	55	0001065854	2021-11-22	干燥综合征、原发性胆汁型肝硬化	2020-05-11	4	阳性 1：3200颗粒，核点+++	（-）	（-）	（-）	抗细胞浆抗体 阳性+	12	3.11	11	3.83	18.4	2.79	/	/	/	/	/	/	/	/	口干眼干、龋齿	0	1	0	0	1	0	4.45	124	201	0	A2162324	（唇腺活检）送检涎腺组织，导管及腺泡周围少数散在淋巴细胞浸润，符合慢性涎腺炎（Ⅲ级）。Ⅲ级：涎腺组织内炎症细胞聚集成片，超过50个/灶。	3	其他	2
1	沈玉梅	1	58	0011255960	2021-12-15	干燥综合征、慢性浅表性胃炎、胆囊息肉、0、呼吸道感染	2021-12-07	4	阳性 1：3200颗粒+++	(+)	(+)	(+)	0	50	/	40.8	3.07	24.39	1.2	0.9	0.22	2021-12-10	12	12	0.72	阴性	右：4s，左：5s	口干眼干、龋齿	0	0	0	0	1	0	3.65	118	215	0	A2166093	（唇腺活检）送检小块涎腺组织，腺泡及导管周围见淋巴细胞浸润灶（约5灶，＞50个淋巴细胞/灶）。	4	体力劳动者	1
1	张晓璟	1	37	0011512331	2021-12-18	g干燥综合征、胸腺增生、肝结节、甲状腺功能减退、甲状腺结节	2021-12-07	5	阳性 1：10000颗粒++++	(+)	(+)	(+)	抗组蛋白 阳性	48	3.79	48.1	2.33	29.79	1.94	0.94	0.07	/	/	/	/	阳性	右：7s，左：8s	0	1	1	0	0	0	0	3.57	112	224	1	A2166694	（右侧唇腺活检）送检为涎腺组织，腺泡小叶结构存在，腺泡轻度萎缩，小叶内导管周围见淋巴细胞浸润（其中4灶>50个淋巴细胞），请结合临床。	4	脑力劳动者	3
1	吴雁玲	1	67	0011527699	2021-12-22	干燥综合征、间质性肺炎	2021-12-15	4	阳性 1：3200颗粒，着丝点+++	(+)	(+)	（-）	抗CENP B强阳性	4	3.13	9.19	1.32	12.5	0.64	0.79	0.18	2021-12-14	3	5	4.672	阴性	大于10s	0	0	0	0	1	0	0	3.98	118	183	0	A2167438	（唇腺活检）送检涎腺组织，导管及腺泡周围淋巴细胞、浆细胞聚集成片，超过1灶，每灶超过50个/灶，符合慢性涎腺炎（Ⅳ级）。	4	其他	1
1	汪庭惠	1	78	0000944720	2022-01-22	干燥综合征、间质性肺炎、真菌感染	2021-12-20	3	阳性 1：1000着丝点++	（-）	(+)	（-）	抗CENP B强阳性、抗核糖体P-蛋白 临界阳性	41	4	9.19	3.43	13.5	1.19	0.78	0.22	/	/	/	/	/	/	口干眼干	0	0	0	1	0	1	3.41	111	225	0	A2202602	（唇腺活检）送检为涎腺组织，腺泡小叶结构存在，腺泡中度萎缩，间质水肿，小叶内导管周围见少许淋巴细胞浸润（＜10个淋巴细胞），请结合临床。	2	脑力劳动者	2
1	朱永琴	1	51	0009690310	2022-01-24	干燥综合征、边缘区B细胞淋巴瘤	2022-07-25	3	阳性 1：1000颗粒++	(+)	(+)	（-）	0	27	3.13	182	5.22	19.6	1.39	0.63	0.09	2022-07-26	2	5	0.78	/	/	口干眼干、龋齿	0	0	0	1	0	1	3.08	124	129	0	A2203505	（唇腺活检）小唾腺慢性炎，镜下见腺泡小叶结构存在，间质多灶性淋巴细胞浸润（＞50个/灶）。	4	其他	2
1	明欣	1	46	0011629503	2022-01-25	干燥综合征、干燥综合征周围神经病、干燥综合征伴肺病变	2022-01-04	5	阳性 1：10000颗粒++++	（-）	（+）	（-）	抗U1-nRNP/Sm临界阳性、抗核糖体P-蛋白临界阳性	27	3.13	9.19	3.39	16.5	1.03	0.94	0.16	2022-01-14	4	3	0.676	/	/	0	1	0	0	1	0	0	4.08	131	257	0	A2203506	（唇腺活检）小唾腺慢性炎，镜下见腺泡小叶结构存在，间质多灶性淋巴细胞浸润（＞50个/灶）。	4	脑力劳动者	3
1	陈雨微	1	30	0009664613	2022-01-21	干燥综合征、0	2022-01-18	4	阳性 1：3200颗粒+++	(+)	(+)	(+)	0	15	13.4	215	3.12	21.3	1.3	0.81	0.17	2023-08-29	0	0	0.623	/	/	口干眼干、龋齿、慢性腮腺炎	1	1	0	0	0	0	5.87	117	240	0	A2203821	（唇腺活检）少量唾腺组织，腺泡小叶结构存在，小叶间导管轻度扩张，间质散在个别淋巴细胞浸润。	1	脑力劳动者	2
1	夏芳	1	33	0011590794	2022-01-30	干燥综合征	2022-01-29	4	阳性 1：3200颗粒+++	(+)	(+)	(+)	0	22	3.13	9.38	3.21	23	1.02	0.81	0.19	2022-01-27	28	23	1.5999	/	/	口干眼干	0	1	0	0	0	0	3.5	116	186	0	A2205627	（唇腺组织）腺泡小叶结构存在，未见明显萎缩及炎细胞浸润。	1	脑力劳动者	1
1	殷海燕	1	54	0004906452	2022-02-19	干燥综合征、骨关节病、0、肾结石、肝囊肿、胆囊切除术后状态、幽门螺杆菌感染	2022-02-10	2	阳性 1：320颗粒+	(+)	(+)	(+)	抗细胞浆抗体 阳性(线粒体？）+	19	3.13	35.4	1.95	19.2	1.22	0.84	0.29	/	/	/	/	/	/	0	0	1	1	0	1	0	5.34	116	227	0	A2207514	（唇腺活检）送检涎腺组织，导管及腺泡周围见灶性淋巴细胞浸润（＞50个）。请结合临床。	3	脑力劳动者	3
1	陈玉秀	1	69	0011315762	2022-02-19	干燥综合征、全血细胞减少、高血压、糖尿病、弥漫大B细胞淋巴瘤	2022-07-15	3	阳性 1：1000颗粒++	(+)	(+)	(+)	0	18	3.3	201	8.09	18.8	0.58	0.91	0.4	2022-02-10	4	5	0.19	/	/	口干眼干、龋齿	0	0	0	0	0	1	2.12	74	72	0	A2207515	（唇腺活检）送检涎腺组织，导管及腺泡周围见多灶淋巴细胞聚集浸润（＞50个/灶）。	4	其他	2
1	刘艳萍	1	60	0008674575	2022-02-23	干燥综合征、结肠息肉术后、肝功能不全	2022-01-19	4	阳性 1：3200颗粒+++	(+)	(+)	(+)	0	26	/	80.8	2.8	15.35	1.05	1.1	0.41	2022-02-14	5	3	1.33	/	/	口干眼干、龋齿	0	0	0	0	1	0	4.65	117	191	0	A2208092	（唇腺活检）送检涎腺组织，导管及腺泡周围淋巴细胞及浆细胞散在及灶性（仅见1灶，>50个）浸润，符合慢性涎腺炎（Ⅲ级）。	3	脑力劳动者	1
1	韩小红	1	60	0009294003	2019-10-24	干燥综合征、原发性胆汁型肝硬化、胆囊结石伴胆囊炎	2019-10-14	2	阳性 1：320核少点+	(+)	(+)	(+)	抗细胞浆抗体 阳性(线粒体？）++	27	19.7	11	3.65	14.6	1.32	1.05	0.15	/	/	/	/	/	/	口干眼干	0	0	0	0	1	0	4.15	123	176	0	A2208384	（唇腺活检）送检涎腺组织，腺泡及导管间见多灶性淋巴细胞浸润（1灶＞50个淋巴细胞）。	4	脑力劳动者	1
1	孙彤彤	1	19	0011200422	2022-02-22	干燥综合征、溶血性贫血、糖尿病、低钾血症、肾小管酸中毒	2022-01-14	4	阳性 1：3200颗粒+++	(+)	(+)	(+)	0	10	/	44.4	0.91	10.69	0.34	1.32	0.45	2022-01-17	35	20	0.752	阳性	＜10s	口干、龋齿	0	0	1	0	0	1	6.71	100	217	0	A2208795	（唇腺活检）送检涎腺组织，导管及腺泡周围伴多灶性淋巴细胞、浆细胞浸润（多灶性，＞50个/灶）。	4	脑力劳动者	2
1	杨续爱	1	35	0010054358	2022-02-19	干燥综合征	2022-02-22	4	阳性 1：3200颗粒+++	(+)	(+)	(+)	0	23	/	/	2.09	19.3	1.91	1.02	0.26	/	/	/	/	/	/	口干眼干	0	0	0	0	0	0	/	/	/	0	A2209558	（唇腺活检）送检涎腺组织，导管及腺泡周围散在淋巴细胞、浆细胞浸润（1灶、超过50个），符合慢性涎腺炎（Ⅲ级）。	3	脑力劳动者	0
1	高梅	1	52	0004917584	2022-03-16	干燥综合征、胆囊结石、右肾囊肿、肾结石、动脉导管未闭	2022-02-16	4	阳性 1：3200着丝点+++	（-）	（-）	（-）	抗U1-nRNP/Sm阳性、抗Sm阳性、抗CENP B强阳性	22	3.13	9.19	2.3	13.7	2.39	0.88	0.2	2022-02-10	0	0	3.05	阴性	右：＞12s，左：＞10s	口干眼干、龋齿	0	1	0	0	0	0	4.89	119	194	0	A2212942	（唇腺活检）送检涎腺组织，腺泡及导管间见灶性淋巴细胞浸润（1灶＞50个淋巴细胞）。	3	体力劳动者	1
1	张立洪	1	68	0011854479	2022-03-22	干燥综合征、白细胞减少、血小板减少	2022-03-04	5	阳性 1：10000着丝点++++	（-）	(+)	（-）	抗CENP B强阳性	4	4.35	10.6	1.67	10.15	1.93	0.84	0.130	2022-03-16	2	2	1.37	阴性	＜5s	口干眼干	1	0	0	1	0	1	2.36	111	85	0	A2214467	（唇腺活检）送检涎腺组织，导管及腺泡周围可见涎腺内炎症细胞聚集成片，超过1灶，每灶超过50个/灶，符合慢性涎腺炎（4级）。	4	体力劳动者	3
1	万霞	1	79	0011799134	2022-03-23	干燥综合征、原发性胆汁型肝硬化、高血压、病毒感染	2022-02-16	4	阳性 1：3200着丝点+++	（+）	（-）	（-）	抗CENP B强阳性	18	3.13	/	3.58	14.9	4.45	1.23	0.18	2022-03-11	3	4	0.182	阴性	右：9s，左：10s	口干眼干	0	0	0	0	1	1	3.42	107	86	0	A2214513	（唇腺组织）腺泡小叶结构存在，腺泡及导管周围见淋巴细胞、浆细胞浸润（3灶，＞50个淋巴细胞/灶）。	4	体力劳动者	2
1	王家琼	1	47	0002067693	2022-04-02	干燥综合征、原发性胆汁性胆管炎、戊型肝炎抗体阳性、肝功能不全、低蛋白血症、轻度贫血、亚临床甲状腺功能减退	2022-03-22	2	阳性 1：320颗粒+	（+）	（-）	（-）	抗U1-nRNP/Sm强阳性、抗双链DNA抗体 临界阳性、抗细胞浆抗体 阳性+	65	14.7	21	3.97	35.9	1.87	0.98	0.16	/	/	/	/	/	/	口干眼干	0	1	0	0	1	1	4.5	99	176	1	A2216858	（唇腺活检）送检涎腺组织，导管及腺泡周围淋巴细胞、浆细胞聚集成片，超过1灶，每灶超过50个/灶，唇腺活检示慢性涎腺炎（Ⅳ级）。	4	其他	4
1	项晓燕	1	43	0001133716	2022-05-12	干燥综合征、0	2022-04-26	2	阳性 1：320颗粒+	(+)	(+)	(-)	0	12	3.3	9.19	1.77	15.3	1.12	0.81	0.19	2022-04-26	4	9	2.92	/	/	口干眼干	0	1	0	0	0	0	4.01	122	192	0	A2223860	（唇腺活检）送检涎腺组织，导管及腺泡周围散在少量淋巴细胞及浆细胞。	2	其他	1
1	费帮荣	0	71	0000377053	2022-06-24	干燥综合征、肝功能不全、颈部淋巴结肿大、慢性萎缩性胃炎	2022-06-16	2	阳性 1：320颗粒+	(+)	(+)	(+)	抗细胞浆抗体 阳性(颗粒型）++	16	3.13	/	3.83	20	1.15	0.81	0.23	2022-06-22	7	8	2.231	阴性	右：3s，左：4s	0	0	1	0	0	1	0	5.72	126	212	0	A2232085	（唇腺活检）腺泡略萎缩，间质个别淋巴细胞散在浸润。	1	其他	2
1	高海波	0	34	0007923533	2022-06-24	干燥综合征、痛风、肝功能不全、脂肪肝	2022-06-17	3	阳性 1：1000颗粒++	(+)	(+)	(-)	0	27	3.51	13.2	2.48	13.42	0.83	1.48	0.31	2022-06-20	7	5	1.51	阴性	右：3s，左：3s	口干眼干	0	1	0	0	1	0	8.86	144	203	0	A2233495	（唇腺活检）唇腺腺泡略萎缩，小叶间纤维、脂肪组织增生，间质多灶性淋巴细胞浸润。请结合临床。	2	脑力劳动者	2
1	王卫琴	1	37	0000308719	2022-07-06	干燥综合征、肾功能不全	2022-06-29	3	阳性 1：1000颗粒，核仁++	（+）	（+）	（+）	0	18	3.13	16.8	1.46	16.6	0.74	0.69	0.19	2022-04-23	30	20	3	/	/	0	0	0	0	0	0	1	2.42	125	194	0	A2235380	（唇腺活检）少量唾腺组织，腺泡小叶结构存在，间质多灶性淋巴细胞、浆细胞浸润（其中1灶淋巴细胞、浆细胞＞50个）。	4	脑力劳动者	2
1	闫大俊	1	46	0012264996	2022-07-09	干燥综合征、贫血、血尿、0、淀粉样变可能、白细胞减少、间质性肺炎	2022-06-28	2	阳性 1：320颗粒，核仁+	（+）	（+）	（+）	0	5	3.13	9.38	2.12	12.9	0.18	0.74	0.27	2022-07-08	3	5	0.903	/	/	口干眼干	0	0	0	1	0	1	3.22	79	182	0	A2236540	（唇腺活检）送检涎腺组织，内见少量淋巴细胞、浆细胞散在浸润。	2	体力劳动者	2
1	罗晓林	1	48	0005750155	2020-07-08	干燥综合征、原发性胆汁性胆管炎、肝功能不全、贫血、白细胞减少、0	2022-06-24	5	阳性 1：10000着丝点++++	（-）	（+）	（-）	抗CENP B强阳性、抗Jo-1 临界阳性	4	3.19	8.38	2.23	11.7	1.83	0.83	0.25	2022-07-04	3	2	1.72	阴性	右：5s，左：6s	口干眼干	0	1	0	0	1	1	2.94	113	231	0	A2236695	（唇腺活检）送检涎腺组织，导管及腺泡周围淋巴细胞、浆细胞散在浸润，符合慢性涎腺炎（Ⅰ级）。	1	其他	3
1	范仁云	1	67	0003129340	2022-09-06	干燥综合征、轻度肺动脉高压、白细胞减少、甲状腺结节4a类、甲状腺功能减退症、膝骨关节炎、肩周炎、0、高血压	2022-08-29	2	阳性 1：320颗粒+	（+）	（+）	（+）	0	35	19.1	15.5	4.67	15.8	0.25	0.94	0.3	2022-08-30	25	10	0.873	/	/	口干眼干	0	1	0	0	0	1	3.21	101	178	1	A2248961	（唇腺活检）腺泡略萎缩，小叶间导管扩张，间质淋巴细胞灶性浸润（＞50个淋巴细胞/灶）。请结合临床。	3	其他	4
1	赵玉荣	1	49	0009977711	2022-09-09	干燥综合征、肝血管瘤、慢性萎缩性胃炎、窦性心动过缓	2022-09-05	2	阳性 1：320颗粒+	（+）	（+）	(-)	0	7	/	25.7	1.65	17.46	1.16	0.92	0.19	2022-09-05	10	8	7.66	阴性	＞10s	口干眼干	0	0	0	0	1	0	5.3	114	157	0	A2250389	（唇腺活检）送检涎腺组织，导管及腺泡周围少量淋巴细胞、浆细胞浸润，符合慢性涎腺炎（Ⅱ级）。	2	体力劳动者	1
1	沈起梅	1	36	0012556975	2022-09-14	干燥综合征、贫血	2022-09-01	4	阳性 1：3200颗粒+++	(+)	(-)	(-)	抗U1-nRNP/Sm强阳性、抗Sm临界阳性	39	3.19	28.9	3.1	25.91	1.19	1.01	0.1	2022-09-05	5	7	1.08	/	/	口干眼干	0	1	0	0	0	1	5.06	93	208	0	A2250721	(唇腺活检）送检涎腺组织，涎腺内炎症细胞聚集成片，镜下见2灶，每灶超过50个/灶，符合IV级。	4	体力劳动者	2
1	李昌凤	1	56	0003459238	2022-09-29	干燥综合征、免疫性血小板减少、继发性肺动脉高压、低钾血症	2022-09-23	4	阳性 1：3200着丝点+++；1：1000颗粒++	(+)	(+)	（-）	抗CENP B强阳性	37	3.3	28.4	2.66	24.53	0.89	0.87	0.17	2022-09-22	6	5	1.05	阴性	右：9-10s，左：9-10s	口干眼干、龋齿、腮腺肿大	0	0	0	0	0	1	5.94	137	99	0	A2253971	（唇腺活检）腺泡组织局灶多量淋巴细胞浸润。	2	脑力劳动者	2
1	韦萍	1	57	0012530191	2022-11-15	干燥综合征、0、肺大疱、肝囊肿、骨关节病	2022-10-22	3	阳性 1：1000颗粒++	(+)	(+)	(+)	0	25	3.3	11.3	4.55	14.2	0.64	0.91	0.21	2022-11-09	0	0	47	/	/	口干眼干、龋齿	0	1	0	1	0	0	5.81	125	179	0	A2262680	（唇腺活检）送检涎腺组织，导管及腺泡周围淋巴细胞、浆细胞聚集成片，超过1灶，每灶超过50个/灶，符合慢性涎腺炎（Ⅳ级）。	4	脑力劳动者	2
1	金正宏	1	49	0012754082	2022-11-15	干燥综合征、0	2022-11-08	2	阳性 1：320颗粒+	(+)	(+)	(-)	0	80	3.34	293	5.05	33.54	3.54	0.76	0.17	2022-11-11	5	5	0.11	阴性	右：3s，左：4-6s	口干眼干、龋齿、腮腺肿大	0	0	0	0	0	1	2.61	111	142	0	A2262792	（唇腺活检）送检涎腺组织，导管及腺泡周围淋巴细胞、浆细胞灶性浸润，约5灶，超过50个/灶，符合慢性涎腺炎（Ⅳ级）。	4	体力劳动者	1
1	兰利华	1	52	0012653996	2022-11-29	干燥综合征、自身免疫性溶血性贫血、重度贫血、胃息肉、慢性萎缩性胃炎	2022-11-10	4	阳性 1：3200颗粒，纺锤体+++	(+)	(+)	(+)	0	23	16.5	76.8	3.86	31.7	1.42	0.87	0.16	2022-11-11	4	7	0.225	/	/	0	0	0	0	1	1	1	3.46	52	209	0	A2263214	（唇腺活检）唇腺腺泡萎缩，小叶间纤维、脂肪组织增生，间质多量淋巴细胞浸润。请结合临床。	2	体力劳动者	3
1	卢伟丽	1	52	0011984361	2022-11-22	干燥综合征、间质性肺炎	2022-11-15	4	阳性 1：3200颗粒+++	(+)	(+)	(+)	0	75	3.3	85.4	3.18	21.6	0.98	0.99	0.31	2022-11-13	5	5	2.036	/	/	口干眼干	0	0	0	1	0	0	6.24	110	206	0	A2263215	（唇腺活检）唇腺腺泡萎缩，小叶间纤维、脂肪组织增生，间质多量淋巴细胞浸润。请结合临床。	2	脑力劳动者	1
1	王莉莉	1	38	0012279372	2023-02-17	干燥综合征、肝功能不全、链球菌感染、巨细胞病毒感染	2023-01-30	2	阳性 1：320颗粒+	(+)	(+)	(-)	0	55	9.29	26.8	3.62	17.5	1.88	1.52	0.51	2023-02-09	2	15	0.161	/	/	口干	1	1	0	0	1	1	2.9	83	226	0	A2305898	（唇腺）送检涎腺组织，导管及腺泡周围少量淋巴细胞、浆细胞散在浸润，符合慢性涎腺炎（Ⅱ级）。	2	其他	4
1	纪义琴	1	48	0012323697	2023-02-22	干燥综合征、自身免疫性肝病	2023-02-01	4	阳性 1：3200周边+++	（-）	(+)	（-）	抗细胞浆抗体 阳性 颗粒型+	42	3.22	9.38	2.7	24	4.22	1.08	0.07	2023-02-13	3	3	0.9643	/	/	口干	0	0	0	0	1	0	5.88	143	251	0	A2306730	（唇腺活检）送检为涎腺组织，腺泡小叶结构存在，腺泡中度萎缩，小叶内导管周围见淋巴细胞浸润（1灶，＞50个淋巴细胞），考虑慢性涎腺炎（Ⅲ级），请结合临床。	3	其他	1
1	陈本芝	1	57	0013006750	2023-02-24	干燥综合征、病毒性感染、免疫性血小板减少、白细胞减少、弥漫性甲状腺肿伴甲状腺功能亢进症、肝囊肿、二尖瓣反流（轻度）、主动脉反流(轻度）	2023-02-11	3	阳性 1：1000颗粒++	(+)	(+)	(+)	抗细胞浆抗体 阳性 颗粒型+	49	3.41	11.3	3.92	19.45	1.07	1.24	0.29	2023-02-17	2	2	0.83	阴性	＜10s	口干眼干	0	0	0	0	0	1	3.27	108	42	1	A2307231	（唇腺活检）送检涎腺组织，导管及腺泡周围见散在淋巴细胞、浆细胞浸润，符合慢性涎腺炎（Ⅱ级）。	2	体力劳动者	3
1	李丽	1	45	0000711036	2023-04-21	干燥综合征	2023-04-05	4	阳性 1：1000周边++，1：3200着丝点+++	（-）	（-）	（-）	抗CENP B强阳性	23	3.22	9.38	2.54	13.9	2.72	1.04	0.21	2023-04-14	4	3	1.882	/	/	口干	0	1	0	0	0	0	4.49	121	134	0	A2321427	（唇腺活检）送检涎腺组织，小叶结构存在，腺泡轻度萎缩，导管及腺泡见少量淋巴细胞、浆细胞浸润，符合慢性涎腺炎（Ⅱ级）。	2	其他	1
1	沈园园	1	34	0000992769	2023-04-28	干燥综合征	2023-04-22	4	阳性 1：3200颗粒+++	(+)	(+)	（-）	0	28	3.13	181	4.14	21.2	1.6	1.13	0.29	2023-04-21	5	20	0.624	/	/	口干眼干、龋齿、腮腺肿大	1	0	0	0	0	1	2.92	111	161	0	A2322953	（唇腺活检）送检小块涎腺组织慢性炎，镜下见腺泡及导管周围见淋巴细胞浸润灶（1灶，约50个淋巴细胞/灶）。	3	其他	1
1	孙书梅	1	53	0011932619	2023-06-05	干燥综合征、肝功能不全、0、甲状腺结节	2023-05-01	2	阳性 1：320颗粒，核仁+	(+)	(+)	(+)	0	25	3.13	/	2.07	21.4	0.98	1.16	0.23	2023-05-30	9	9	1.239	/	/	口干眼干	0	0	0	0	1	1	3.06	134	217	1	A2331515	（唇腺活检）涎腺腺泡小叶结构存在，腺泡略萎缩，纤维组织增生，小叶内导管周围少数淋巴细胞浸润，请结合临床。	1	其他	3
1	林国英	1	59	0012016628	2023-02-10	干燥综合征、失眠	2023-02-06	3	阳性 1：1000着丝点++	（-）	(+)	（-）	抗CENP B强阳性，抗细胞浆抗体 阳性（线粒体？）+	30	3.22	9.38	2.61	9.03	5.38	0.67	0.17	2023-02-04	4	5	1.72	/	/	口干眼干	0	0	0	1	0	0	4.12	126	182	0	B2304813	（唇腺活检）送检少许涎腺组织，腺泡小叶结构存在，间质见少量淋巴细胞、浆细胞浸润（＜50个/灶），请结合临床。	2	其他	1
1	侯银银	1	35	0000767684	2023-02-28	干燥综合征、甲状腺结节、白细胞减少、中度贫血	2023-02-24	3	阳性 1：1000均质，颗粒++	(+)	(+)	（-）	抗细胞浆抗体 阳性+	8	3.22	10.5	2.17	18.8	1.68	0.8	0.09	2023-02-22	3	5	3.069	/	/	口干眼干、龋齿	0	0	0	0	0	1	2.7	67	170	1	B2308440	（唇腺）送检涎腺组织，导管及腺泡周围少量淋巴细胞、浆细胞散在浸润，符合慢性涎腺炎（Ⅱ级）。	2	其他	2
1	夏家群	1	63	0012885439	2023-03-03	干燥综合征、边缘区B细胞淋巴瘤、间质性肺病、胸椎压缩性骨折（胸10）	2023-02-25	3	阳性 1：1000着丝点++，1：100颗粒+/-	(+)	(+)	(+)	抗CENP B强阳性	26	3.22	9.38	1.12	13.7	0.19	1.3	0.29	2023-02-24	3	3	0.249	/	/	口干眼干	0	0	0	1	0	1	6.87	148	264	0	B2309382	（唇腺活检）送检涎腺组织，导管及腺泡周围淋巴细胞、浆细胞散在浸润，每灶超过50个/灶（超过1灶），符合慢性涎腺炎（Ⅳ级）。	4	其他	2
1	朱春景	1	48	0013244526	2023-05-11	干燥综合征、特应性皮炎、0	2023-04-27	4	阳性 1：3200颗粒+++	(+)	(+)	(+)	0	49	3.13	40.8	2.32	29.82	1.05	1.18	0.33	2023-05-01	14	10	14.485	/	/	口干眼干	1	0	0	0	0	1	3.45	115	159	0	B2322759	（唇腺活检）送检涎腺组织，导管及腺泡周围多量淋巴细胞、浆细胞浸润，超过1灶，每灶超过50个/灶。符合慢性涎腺炎（Ⅳ级）。	4	其他	2
1	郑加俊	1	55	0013252095	2023-05-08	干燥综合征、原发性胆汁型肝硬化、肝功能不全、高血压	2023-04-29	4	阳性 1：3200着丝点+++,1：1000均质++	（-）	（-）	（-）	抗CENP B强阳性，抗细胞浆抗体 阳性 胞浆颗粒型（AMA？）+	34	8.32	9.19	2.22	12.1	3.01	1.05	0.3	2023-05-04	5	5	12.92	/	/	0	0	1	0	0	1	0	6.21	121	217	0	B2322757	（唇腺活检）送检涎腺组织，导管及腺泡周围多量淋巴细胞、浆细胞浸润，超过1灶，每灶超过50个/灶。符合慢性涎腺炎（Ⅳ级）。	4	体力劳动者	2
1	刘代连	1	51	0009896114	2023-06-26	干燥综合征、特应性皮炎、泛发性湿疹、肺癌个人史	2023-06-15	4	阳性 1：3200着丝点+++	（-）	（-）	（-）	抗CENP B强阳性,抗U1-nRNP/Sm阳性	20	3.13	9.19	3.6	19.64	2.01	1.27	0.31	2023-06-21	9	8	2.52	/	/	0	1	0	0	0	0	0	5.57	118	401	0	A2336324	（唇腺组织活检）送检少量涎腺组织，腺泡及导管周围见淋巴细胞浸润灶（2灶，＞50个淋巴细胞/灶）。请结合临床及相关检查。	4	其他	1
1	郭洋	0	37	0010204340	2023-06-20	干燥综合征、肺移植状态、间质性肺炎、干燥综合征伴肺疾病、肺动脉高压	2021-03-05	3	阳性 1：1000颗粒++	(+)	(+)	(+)	抗细胞浆抗体 阳性+	28	5.74	9.19	3.27	12	1.19	1.04	0.16	2021-03-04	3	5	1.46	阴性	右：4s，左：4s	口干眼干、龋齿	0	0	0	11	0	1	8.79	96	176	0	B2110590	（唇腺活检）腺泡轻度萎缩，小叶间纤维组织增生伴粘液样变性，灶性淋巴细胞浸润（＞50个淋巴细胞）。	3	体力劳动者	3
1	刘倩	1	34	0010042736	2020/12/14	干燥综合征、溶血性贫血、免疫性血小板减少、脾大	2020-12-16	3	阳性 1：1000颗粒++	（+）	（+）	（+）	0	2	2.98	9.19	1.61	11.3	0.37	0.65	0.1	2020-12-17	10mm	6mm	0.385g	/	/	口干	0	0	0	0	0	1	8.09	89	102	0	A20050202	（唇腺活检）送检涎腺组织，导管及腺泡周围灶区淋巴细胞、浆细胞聚集成片，超过50个/灶。	3	其他	1
1	王春芳	1	49	0010059739	2020-12-25	干燥综合征	2020-12-24	3	阳性 1：1000颗粒++	（+）	（+）	（+）	0	37	2.98	9.19	2.83	21.83	0.66	/	/	/	/	/	/	/	/	口干眼干	1	1	0	0	0	1	3.15	98	228	0	A20052064	（唇腺）唇腺腺泡轻度萎缩，小叶间血管增生、充血，小叶内见淋巴细胞浸润（>50个/灶）。请结合临床及实验室检查。	3	其他	3
1	汪家云	1	56	0010251912	2021-02-18	干燥综合征	2021-02-11	3	阳性 1：1000 核仁++	（+）	（-）	(-)	抗核糖体P-蛋白 强阳性、抗双链DNA抗体临界阳性	8	15.6	23.9	3.26	13.8	1.44	0.8	0.17	/	/	/	/	/	/	0	0	1	0	0	0	0	5.28	110	195	0	A2108064	（唇腺活检）送检涎腺组织，导管及腺泡周围淋巴细胞、浆细胞聚集成片，超过1灶，每灶超过50个/灶，请结合临床及相关检查。	4	脑力劳动者	1
1	侯广芹	1	49	0012766011	2023-05-19	干燥综合征、低钾血症、肾小管酸中毒、肾结石	2023-05-15	4	阳性 1：3200细颗粒+++	（+）	（+）	（+）	抗U1-nRNP/Sm 临界阳性	38	3.13	24.9	3.45	11.6	1.52	1.06	0.32	2023-05-13	2	3	2.2	/	/	口干、眼干	0	0	1	0	0	0	3.94	112	176	0	B2324586	（唇腺活检）送检涎腺组织，导管及腺泡周围淋巴细胞、浆细胞聚集成片，超过1灶，每灶超过50个/灶，符合慢性涎腺炎（Ⅳ级）。	4	其他	1
[truncated: 142 more rows]
